# Supplementary material for: An integrative single-cell atlas for exploring the cellular and temporal specificity of genes related to neurological disorders during human brain development
Source: Exp Mol Med. 2024 Oct 3;56(10):2271–82. doi: 10.1038/s12276-024-01328-6 (PMC11541755; doi:10.1038/s12276-024-01328-6)
Supplement: Supplementary file 3 — Supplementary Table 2 [file 12276_2024_1328_MOESM3_ESM.xlsx]

## Sheet: key
	Supplementary Table 2. Identification of cluster-specific DEGs and validation
	Supplementary Table 2a. Wilcoxon rank sum test result for cluster-specific DEGs
	Column	Description
	Leiden	Leiden cluster of single cell atlas
	gene symbol	gene symbol
	scores	score of wilcoxon ranksum test
	log2(fc)	log2 fold change
	p.adjust	p-value after benjamini-hochberg correction
	pts	fraction of cell within the cluster expressing the gene
	Supplementary Table 2b. Fisher's exact test with previously identified cell type markers
	Column	Description
	setA	geneset (A) of Leiden cluster-specific DEGs
	setB	geneset (B) of cell type markers identified in Zhu et al.
	setA_size	size of geneset (A)
	setB_size	size of geneset (B)
	setA_background	size of background genes for geneset (A)
	setB_background	size of background genes for geneset (B)
	N overlap	number of overlapped genes between genesets
	log2(OR)	log2 odds ratio
	pvalue	p-value
	p.adjust	p-value after bonferroni correction
	overlapped genes	index of overlapped genes between genesets

## Sheet: Supplementary Table 2a
Leiden	gene symbol	scores	log2(fc)	p.adjust	pts
C0	CTNNA3	366.979	6.19848	0	0.0379552
C0	PRG2	366.814	6.56041	0	0.0435866
C0	ST18	365.995	7.6009	0	0.00058978
C0	RNF220	363.932	6.82544	0	0.0168943
C0	SLC44A1	363.586	4.6555	0	0.0194057
C0	PLP1	363.221	7.84932	0	0.0033294
C0	PIP4K2A	359.991	5.30467	0	0.00585975
C0	IL1RAPL1	352.358	3.5568	0	0.00955063
C0	MAP7	350.104	3.90573	0	0.00557437
C0	DOCK10	349.949	4.93642	0	0.000323428
C0	QKI	349.112	3.6545	0	0.000228302
C0	PDE4B	348.502	3.77372	0	0.0622883
C0	EDIL3	347.964	4.01674	0	0.0825882
C0	ELMO1	346.491	3.9962	0	0.00062783
C0	C10orf90	344.868	6.69917	0	7.61006e-05
C0	DOCK5	344.828	6.53192	0	3.80503e-05
C0	TTLL7	343.563	3.44386	0	0.000818082
C0	PCDH9	342.719	3.00768	0	7.61006e-05
C0	MOBP	342.183	7.90262	0	9.51258e-05
C0	TMEM144	340.604	7.0345	0	0.0645523
C0	ENPP2	340.462	6.59694	0	0.126004
C0	PHLPP1	340.46	3.81082	0	0.469122
C0	PLCL1	339.304	4.00363	0	0.185533
C0	MAN2A1	336.751	4.06264	0	0.0613561
C0	TF	336.675	6.04	0	0.000570755
C0	FRMD4B	336.168	4.33535	0	0.065808
C0	PLEKHH1	335.766	5.74184	0	0.000913207
C0	PPP2R2B	333.328	2.94687	0	0.177162
C0	SHTN1	332.238	3.59936	0	0.0269206
C0	CLMN	329.476	6.30798	0	0.15593
C0	TMEM165	327.439	4.19696	0	0.179293
C0	FRYL	327.338	3.2177	0	0.278566
C0	PXK	326.728	4.49798	0	0.000799056
C0	DNM3	325.497	2.62039	0	0.217705
C0	UNC5C	324.432	3.44574	0	0.78161
C0	PDE8A	323.797	3.89343	0	0.00062783
C0	PIGU	319.81	3.73435	0	0.143602
C0	PDE1C	316.436	4.11958	0	0.0977703
C0	KCNH8	315.343	4.28125	0	0.0483239
C0	BCAS1	314.334	5.67396	0	0.00507972
C0	CERCAM	312.995	6.39183	0	0.00331038
C0	UGT8	312.173	6.49804	0	0.00150299
C0	MOG	311.716	7.84554	0	0.00131274
C0	AGAP1	310.894	2.53046	0	0.0169324
C0	ZNF536	310.83	3.68783	0	0.868555
C0	TRIM2	310.435	2.51371	0	0.219132
C0	DNAJC6	310.283	3.09361	0	0.000989308
C0	FMNL2	310.049	2.42541	0	0.281572
C0	ERBIN	309.17	3.39046	0	0.11046
C0	DPYD	308.643	3.31805	0	0.0232297
C0	SPOCK3	307.661	3.7867	0	0.762756
C0	CREB5	306.936	4.17891	0	0.0316198
C0	ARAP2	306.883	3.56475	0	0.0058217
C0	DAAM2	304.82	5.13171	0	0.00494654
C0	SEPTIN7	303.746	2.33378	0	0.157528
C0	MAP4K4	302.135	2.42759	0	0.000894182
C0	FA2H	302.015	6.69938	0	0.00117956
C0	SLCO3A1	301.761	3.34264	0	0.0037099
C0	DLGAP5	300.259	2.59834	0	0.00176934
C0	DIP2B	300.164	2.84105	0	0.183973
C0	CDK18	298.562	5.79902	0	0.114779
C0	SHROOM4	297.194	5.74202	0	0.0996728
C0	TJP1	297.132	2.48998	0	0.0549066
C0	NCKAP5	295.592	3.47318	0	0.0762909
C0	FAM107B	295.177	4.54208	0	0.00534607
C0	SLAIN1	294.355	3.36093	0	0.00114151
C0	ATP8A1	293.991	2.41875	0	0.000399528
C0	SH3GL3	293.374	2.91737	0	0.0172178
C0	CNTN2	293.154	4.83228	0	0.0034055
C0	FUT8	292.88	2.66771	0	0.0183022
C0	HIPK2	288.303	3.34656	0	0.303375
C0	USP54	286.557	3.70128	0	0.00133176
C0	COL4A5	286.124	4.90035	0	0.00327233
C0	GPM6B	285.016	2.29346	0	0.000703931
C0	KLHL32	284.948	3.18816	0	0.0242951
C0	SLCO1A2	283.703	7.66551	0	0.006811
C0	POLR2F	281.855	3.96476	0	0.0104829
C0	SPOCK1	279.144	2.84765	0	0.00759104
C0	ABCA8	279.111	7.39576	0	0.293786
C0	COBL	278.839	2.89676	0	0.200278
C0	PCSK6	278.708	4.65244	0	0.130265
C0	ZBTB20	278.448	2.87319	0	0.111069
C0	MYRF	277.607	7.10665	0	0.0202808
C0	SYNJ2	277.561	4.11452	0	7.61006e-05
C0	MARCHF1	276.788	2.46046	0	0.0258932
C0	GSN	276.604	4.42898	0	0.367509
C0	PHLDB1	275.567	4.18337	0	0.00367185
C0	CNDP1	275.529	7.53253	0	0.00192154
C0	GLDN	274.906	5.50506	0	0.00157909
C0	SORT1	273.953	3.13212	0	0.000970283
C0	ZEB2	273.611	2.19812	0	0.0133557
C0	MTUS1	271.226	3.6966	0	0.0621361
C0	FNBP1	269.907	2.6497	0	0.0125947
C0	DOCK1	269.189	3.64708	0	0.344469
C0	HHIP	269.103	5.14443	0	0.0267874
C0	HIP1	268.452	3.2441	0	0.0564857
C0	LINC00639	268.237	6.45871	0	0.00572657
C0	ANK3	266.504	2.02369	0	0.0035577
C0	MBNL2	265.318	2.31584	0	0.0172748
C0	PTPRK	265.094	2.54606	0	0.0099882
C0	CARNS1	264.521	7.18021	0	0.0528899
C0	LAMP2	264.08	3.83443	0	0.0065827
C0	FOLH1	262.697	7.19873	0	1.90252e-05
C0	MYO1D	262.218	2.86992	0	0.233305
C0	FGFR2	262.137	3.44937	0	5.70755e-05
C0	LPGAT1	261.199	3.00465	0	3.80503e-05
C0	MAG	260.232	7.71054	0	0.000989308
C0	SGK1	256.19	3.23028	0	0.495358
C0	VRK2	255.571	5.47019	0	0.0142498
C0	CDK19	255.571	2.63193	0	0.200868
C0	ASPA	255.165	6.95109	0	0.222423
C0	AOPEP	254.993	2.14814	0	0.0551539
C0	PSEN1	254.787	3.07478	0	0.0207945
C0	SCD5	254.685	2.31051	0	0.125014
C0	DIP2C	254.564	1.82474	0	0.417507
C0	EXOC6B	254.382	1.73945	0	0.0118146
C0	PTK2	253.429	1.63669	0	0.171569
C0	NFASC	252.963	2.42447	0	1.90252e-05
C0	ATP10B	252.581	4.38753	0	0.372874
C0	ALCAM	251.696	2.63544	0	0.00116053
C0	TMEM63A	251.532	5.88123	0	0.00877059
C0	AATK	251.325	3.42684	0	0.0421597
C0	KIF13B	250.892	3.86532	0	0.462254
C0	PLAAT3	250.812	5.45103	0	0.25781
C0	TTYH2	250.663	4.86742	0	0.0371371
C0	RFTN2	250.303	3.63016	0	0.117518
C0	ANLN	250.171	5.36188	0	0.0511396
C0	MVB12B	250.1	2.8195	0	0.00058978
C0	NCAM2	249.005	2.21302	0	0.0468019
C0	QDPR	248.738	3.95339	0	7.61006e-05
C0	PCDHGB4-1	248.074	3.00841	0	0.00214984
C0	PALM2	247.609	4.90225	0	0.0419505
C0	GRM3	247.526	2.61724	0	0.0728663
C0	SLC22A5-1	246.007	3.90897	0	0.0189491
C0	OTUD7A	245.063	2.20022	0	0.067292
C0	SEMA4D	244.783	3.37759	0	0.33079
C0	SH3D19	244.755	2.97971	0	0.0111678
C0	PRR5L	244.744	5.49963	0	0.116929
C0	CNTNAP4	242.723	3.22815	0	0.021974
C0	NEAT1	242.515	2.95833	0	0.576519
C0	MRTFA	242.172	6.60586	0	0.238728
C0	AKAP6	241.691	1.55473	0	0.148111
C0	PLLP	241.364	5.46309	0	0.0027206
C0	MYO1E	240.574	3.8782	0	0.0583692
C0	ZNF638	239.809	1.56215	0	0.10637
C0	FAM13C	237.765	3.0048	0	0.00129371
C0	LANCL1	237.183	2.84434	0	0.149785
C0	RAPGEF5	236.588	2.25903	0	0.028005
C0	COLGALT2	236.459	3.11707	0	0.199498
C0	KIF6	235.435	5.06654	0	0.124539
C0	LDB3	234.986	7.18209	0	0.00135079
C0	RTN4	234.211	1.42694	0	0.00854229
C0	DSCAML1	233.389	2.31347	0	0.384042
C0	PIEZO2	233.143	4.91382	0	0.332198
C0	AMER2	232.974	3.1239	0	0.148491
C0	CLDND1	232.92	3.64534	0	0.00154104
C0	ADIPOR2	232.287	3.29332	0	0.0159811
C0	RYBP	232.18	2.78917	0	0.124824
C0	NCAM1	232.107	1.35818	0	0.413569
C0	TMEFF2	230.764	2.25034	0	0.000741981
C0	PICALM	230.257	1.97258	0	0.0162665
C0	MAP4K5-1	230.174	2.0378	0	0.00129371
C0	GAB2	229.831	2.42183	0	0.0172939
C0	KIF13A	228.372	2.41049	0	0.000323428
C0	FAM124A	228.133	4.24163	0	0.00136981
C0	SLC5A11	227.963	6.798	0	0.000342453
C0	ATG4C	226.363	3.09249	0	0.00388113
C0	ANO4	225.47	2.51112	0	0.0288992
C0	GRID1	224.937	1.87271	0	0.703379
C0	BIN1	224.759	2.81594	0	0.00361478
C0	IQGAP1	223.832	3.13893	0	0.335299
C0	DYNLL1	223.806	2.78747	0	0.00131274
C0	FBXL7	223.437	2.63241	0	0.00821887
C0	OPALIN	223.266	7.97903	0	0.00123663
C0	SRCIN1	221.628	2.50643	0	0.00606902
C0	DOCK9	219.352	2.01522	0	0.0848712
C0	PPP1R16B	218.926	2.73684	0	0.00525094
C0	APLP1	218.837	2.49529	0	1.90252e-05
C0	PPM1H	217.219	2.48067	0	0.122408
C0	LINC00320	216.149	5.45429	0	0.197158
C0	KIAA1755	215.954	4.75884	0	0.000228302
C0	EFHD1	214.621	4.68334	0	0.00837107
C0	NCOA7	213.734	2.45579	0	0.0314866
C0	MOB3B	213.408	2.65193	0	0.00190252
C0	ZCCHC24	213.378	3.89006	0	0.0806286
C0	SEMA6A	212.81	2.63421	0	0.0068871
C0	GPR37	212.796	5.18145	0	0.000913207
C0	P2RX7	212.254	3.08557	0	0.00207374
C0	LMCD1-AS1	211.489	3.06273	0	0.131958
C0	SLC39A11	211.315	2.50205	0	0.0602527
C0	SECISBP2L	211.155	2.17456	0	0.0148586
C0	CCDC88A	210.672	1.35418	0	0.100928
C0	YPEL2	210.582	3.25851	0	0.000799056
C0	DOCK4	208.067	1.5555	0	0.120334
C0	ANKIB1	207.726	1.67113	0	0.00696321
C0	NALCN	206.814	1.85205	0	0.0206042
C0	PREX1	206.665	2.62777	0	0.00173129
C0	SPP1	205.634	4.24182	0	0.000266352
C0	RETREG1	205.277	2.42396	0	0.000342453
C0	AGTPBP1	205.235	1.85065	0	0.0476961
C0	MPP2	204.961	1.53997	0	0.0675203
C0	ARHGAP23	203.824	3.34929	0	0.00119858
C0	ENOSF1	203.736	3.78006	0	0.00528899
C0	NEO1	202.3	1.9193	0	0.000437578
C0	SLC25A13	201.392	3.0812	0	0.0814086
C0	CRYAB	201.223	4.66732	0	0.00816179
C0	SELENOP	200.861	5.11329	0	0.00266352
C0	KIRREL3	199.752	2.18065	0	0.110175
C0	ERMN	198.909	7.43134	0	0.342662
C0	ST6GALNAC3	198.579	2.31096	0	0.434877
C0	MYO6	197.441	1.77231	0	0.362353
C0	RNF130	197.045	1.48441	0	0.00526997
C0	TULP4	195.234	1.83714	0	0.022716
C0	TP53TG5	194.125	4.95447	0	0.0062783
C0	GNAI1	193.435	2.17537	0	0.000304402
C0	DICER1	193.427	1.90019	0	5.70755e-05
C0	SLC9A9	193.223	2.3633	0	0.018169
C0	NDRG1	192.55	3.38929	0	0.00230204
C0	AGPAT4	191.979	2.02198	0	0.00144591
C0	SEPTIN4	190.661	3.81381	0	0.00544119
C0	LRP2	190.529	5.04213	0	0.209182
C0	ITGA2	190.407	5.20872	0	0.397512
C0	CDC14B	190.133	2.07976	0	0.00958868
C0	SGMS1	189.627	1.87807	0	0.00058978
C0	CPQ	189.278	2.90842	0	0.00268255
C0	ELL2	188.874	2.07826	0	0.531981
C0	RNF13	185.595	1.98259	0	5.70755e-05
C0	OTUD7B	184.472	2.88505	0	0.000114151
C0	ARFGEF3	183.993	1.64564	0	0.298105
C0	CCP110	181.271	2.72925	0	0.0108634
C0	PPP1R14A	178.737	5.87208	0	5.70755e-05
C0	ZSWIM6	178.318	1.33008	0	1.90252e-05
C0	MIR181A1HG	177.067	1.77094	0	3.80503e-05
C0	RBPJ	177.055	1.67574	0	0.000532704
C0	NDE1	176.332	4.3391	0	0.00127469
C0	GNG7	175.455	2.30408	0	0.0648948
C0	PXMP2-1	175.272	3.61041	0	0.00633538
C0	ZHX2	174.588	2.2077	0	3.80503e-05
C0	NUTM2A-AS1	173.901	1.78075	0	0.000437578
C0	RAB40B	173.137	2.84976	0	0.0157148
C0	KAT2B	173.109	2.31046	0	0.0173509
C0	SSH2	172.806	1.26856	0	0.000114151
C0	DDX17	172.068	1.0932	0	0.245881
C0	LINC01170	171.981	4.96694	0	0.000646855
C0	WIPF1	171.859	3.29427	0	0.538031
C0	EPS15	171.205	1.98583	0	5.70755e-05
C0	TMEM235	170.356	7.43492	0	0.196625
C0	ZKSCAN1	169.896	1.84544	0	0.109471
C0	STARD13	168.817	2.05836	0	0.129809
C0	WWOX	168.699	1.53045	0	0.232449
C0	DUBR	168.248	2.4296	0	0.240877
C0	PIK3C2B	167.958	2.68245	0	0.00262547
C0	FOXN2	167.468	2.50668	0	0.133461
C0	IGSF11	164.187	1.99397	0	0.00896085
C0	SERINC5	163.565	1.98428	0	0.0532324
C0	CPB2-AS1	163.468	3.27339	0	0.0740078
C0	LINC01608	163.16	8.52854	0	0.0289373
C0	CPEB2	161.716	2.15894	0	0.000837107
C0	HECW2	161.441	1.33728	0	0.0970663
C0	KDM6A	161.355	1.73013	0	0.074902
C0	BBX	159.13	1.7908	0	0.169552
C0	SPTLC2	159.125	2.43633	0	0.108729
C0	KLHL4	158.632	2.85928	0	0.126118
C0	TBC1D12	157.952	2.29876	0	0.00062783
C0	TESK2	157.512	3.20262	0	0.000684905
C0	TANC1	156.983	2.54547	0	0.000380503
C0	CSRP1	154.729	3.41215	0	0.000513679
C0	FGF1	154.697	3.11065	0	0.153799
C0	ERBB3	153.888	5.10715	0	0.729006
C0	SNX29	153.77	1.79518	0	0.0887714
C0	ANK2	153.608	0.940097	0	0.00719151
C0	PPP2R2A	153.512	1.70143	0	0.000228302
C0	BTBD3	152.207	2.23972	0	9.51258e-05
C0	PADI2	151.91	3.84606	0	0.0626118
C0	APOD	151.699	4.06108	0	0.621533
C0	ACYP2	151.304	1.50318	0	0.0208706
C0	ATP11A	151.079	2.1717	0	0.244568
C0	WDFY2	150.69	1.79358	0	0.135687
C0	SCARB2	149.961	1.82191	0	0.242457
C0	CHD7	149.9	1.79652	0	0.00167421
C0	TARS3	149.706	2.10363	0	0.151954
C0	ELF2	149.603	1.5366	0	3.80503e-05
C0	CA2	149.47	4.12953	0	5.70755e-05
C0	DAPK2	149.038	3.94681	0	0.000475629
C0	ZNF708	148.629	2.24247	0	0.00551729
C0	NFIX	148.367	1.52957	0	0.00102736
C0	TMEM98	147.923	3.09814	0	0.00066588
C0	KIF1B	147.435	0.825032	0	0.345592
C0	UBE4B	147.188	1.4947	0	0.119687
C0	SGK3	146.995	3.58142	0	0.00955063
C0	STK39	146.582	1.39734	0	0.00268255
C0	HIP1R	146.456	2.21295	0	0.0481527
C0	CPNE2	146.004	3.34701	0	0.00125566
C0	TSPAN15	145.588	4.37681	0	0.000608805
C0	TBC1D5	144.378	1.00348	0	0.00104638
C0	HPN-AS1	144.19	6.58338	0	0.00966478
C0	TMC7	143.705	3.53327	0	0.130284
C0	TRAPPC10	143.457	2.25923	0	7.61006e-05
C0	NXPE3	142.919	2.61532	0	0.109965
C0	UVRAG	142.597	1.42026	0	0.00842814
C0	CLDN11	142.451	5.20572	0	0.0156767
C0	SPATA6	141.814	1.93626	0	0.0469731
C0	PLEKHB1	141.701	4.22526	0	0.183593
C0	CYTH1	141.584	1.87839	0	0.00135079
C0	S100B	141.259	3.48094	0	0.0114531
C0	GAS7	141.21	1.55562	0	0.000361478
C0	LRRC63	141.127	4.77572	0	0.0566569
C0	PSME4	140.982	1.64619	0	0.237244
C0	DYSF	140.735	3.60471	0	0.146779
C0	SEMA3B	140.462	5.29622	0	0.000247327
C0	SOX10	140.375	4.07711	0	0.025703
C0	TTLL11	140.34	1.62298	0	0.00418553
C0	CNKSR3	140.204	3.40741	0	0.00871352
C0	WNK1	140.034	1.20091	0	0.242818
C0	SLF2	139.985	2.02587	0	0.00235912
C0	MITF	139.91	2.56721	0	0.013641
C0	HTRA1	139.782	2.10724	0	0.0116814
C0	ZNF652	139.504	1.91246	0	0.000228302
C0	KCNMB4	139.418	2.15069	0	1.90252e-05
C0	HDAC2-AS2	138.875	3.98367	0	5.70755e-05
C0	PACS2	138.844	1.92182	0	0.0591492
C0	USP32-1	137.943	1.48705	0	0.00468019
C0	POGZ	137.537	1.15899	0	0.000513679
C0	PPP1R21	137.359	1.67538	0	0.0177695
C0	VPS35L	137.075	1.78395	0	0.0224497
C0	NLK	137.031	1.29245	0	0.0285758
C0	STRN	136.746	1.94909	0	0.30992
C0	ENOX1	136.658	1.09763	0	0.000741981
C0	TRPC4AP	136.293	1.61781	0	0.0109965
C0	FAM222A	135.599	3.89957	0	0.000209277
C0	GLTP	135.386	2.97239	0	0.134793
C0	TSPAN5	134.717	1.04065	0	0.052224
C0	USP47	134.454	1.19254	0	0.241562
C0	TLE4	134.143	1.60658	0	0.0322096
C0	SRPK2	133.605	0.885059	0	0.631996
C0	SAMD4B	132.662	1.98961	0	0.0327042
C0	ATXN1	132.402	0.963159	0	0.0615273
C0	LSS	132.358	2.23597	0	0.0230014
C0	TMCC3	131.507	3.37632	0	0.165766
C0	ADD3	131.132	1.43224	0	0.021213
C0	FAF1	131.088	0.8939	0	0.0189491
C0	NEK3	129.645	3.51106	0	0.027206
C0	RERE	129.61	0.677505	0	0.0168373
C0	SLC48A1	129.586	3.08777	0	0.0638294
C0	ARHGAP1	129.171	2.66357	0	0.0708877
C0	LINC01630	129.094	4.89192	0	0.000304402
C0	RAD51B	128.79	2.03512	0	0.484095
C0	RICTOR	128.137	1.23315	0	0.0385259
C0	SYNDIG1	127.674	1.43943	0	0.00896085
C0	NIPAL3	127.215	2.60177	0	0.1616
C0	ARHGAP22	127.198	2.18348	0	0.012081
C0	CYP27A1	126.734	3.39725	0	0.128001
C0	TSC22D4	126.628	2.68335	0	0.00165519
C0	ZFHX4	125.343	1.67532	0	0.00498459
C0	STK24	124.961	1.94183	0	0.65983
C0	KNOP1	124.736	2.26242	0	0.021974
C0	UNC5B	124.566	3.33937	0	0.673148
C0	ENOX2	124.513	2.65764	0	0.00858034
C0	AFMID	124.44	3.34311	0	0.00129371
C0	CRADD	124.382	1.79125	0	0.0139264
C0	INF2	124.172	2.70946	0	0.000456604
C0	SNX33	124.078	2.22202	0	0.00357673
C0	DNAJB2	123.729	2.06327	0	0.0297363
C0	TOM1L2	122.837	1.32074	0	0.0153913
C0	FAR1	122.233	1.26801	0	0.084719
C0	ZNF704	122.112	1.16957	0	0.882938
C0	CBR1	121.952	3.18276	0	0.192649
C0	NAALADL2	121.744	1.45886	0	0.00161714
C0	C1QTNF3-AMACR	121.24	3.64979	0	1.90252e-05
C0	RASSF2	120.618	2.777	0	0.000494654
C0	RTKN	120.603	4.15618	0	0.00182641
C0	AP3B1	120.375	1.61638	0	0.10694
C0	RAP1GDS1	120.113	1.14456	0	0.0146874
C0	RDX	119.845	1.42143	0	0.00066588
C0	ARHGEF37	119.813	3.71108	0	0.0905026
C0	CDK6	119.715	1.68507	0	0.000304402
C0	PEAK1	119.494	1.28334	0	7.61006e-05
C0	SLC35D2	119.382	4.39629	0	0.0300217
C0	MEIS1	118.737	2.1466	0	1.90252e-05
C0	CTTNBP2	118.643	1.1205	0	0.00245424
C0	GATM	117.95	2.66719	0	0.0175031
C0	OSBPL9	117.927	1.32016	0	0.0184354
C0	CHKA	117.886	1.41829	0	0.000761006
C0	PRIMA1	117.726	5.89682	0	0.000456604
C0	INSR	117.679	1.34903	0	0.00154104
C0	NECAB1	116.692	1.37545	0	0.0028728
C0	MYO9B	116.498	1.5812	0	0.000989308
C0	ANKRD28	116.298	1.14508	0	0.199954
C0	MICAL3	116.132	1.00993	0	0.0630303
C0	TNRC6C	116.106	1.04529	0	0.642422
C0	LGR5	115.692	3.77973	0	0.00121761
C0	SCGB1D1	115.317	2.25649	0	0.000722956
C0	ADARB2	115.187	0.910076	0	0.0523762
C0	ANAPC5	115.053	1.5425	0	0.000133176
C0	BOK	115.053	4.14665	0	5.70755e-05
C0	ABHD17B	114.958	2.06824	0	5.70755e-05
C0	DUSP16	114.582	2.16971	0	0.00116053
C0	STXBP3	114.333	2.10229	0	0.0650089
C0	PPP2R3A	113.849	1.67156	0	0.000114151
C0	ARHGEF2	113.646	2.00101	0	0.000741981
C0	ENDOD1	113.544	2.72	0	0.000323428
C0	ZNF644	113.376	1.13805	0	0.0840341
C0	MTMR10	113.057	2.44589	0	0.083216
C0	ADD1	112.487	1.20709	0	7.61006e-05
C0	NFIA	112.48	1.01922	0	0.000228302
C0	OSBP2	112.174	1.26585	0	0.0784978
C0	CDK5RAP2	111.656	1.58268	0	0.742989
C0	UBASH3A	111.652	1.54601	0	0.00140786
C0	RALGAPA1	111.513	0.879234	0	0.0131654
C0	NFE2L2	111.43	1.63568	0	0.386953
C0	FANCL	111.068	1.79931	0	0.000399528
C0	STXBP6	110.507	1.59526	0	7.61006e-05
C0	VWA1	110.426	4.22195	0	0.00230204
C0	ADAM10	110.1	1.26172	0	0.418553
C0	LAMA2	109.97	2.21136	0	0.0059739
C0	SLC1A3	109.959	0.787998	0	0.201248
C0	CDK17	109.849	1.31682	0	0.0555725
C0	LINC00877	109.816	4.8115	0	0.272136
C0	LINC01411	109.434	3.92116	0	0.00222594
C0	L3MBTL4	108.97	1.42392	0	0.00418553
C0	GREB1L	108.84	2.23412	0	0.00761006
C0	C5orf64	108.718	3.86536	0	0.130075
C0	MBNL1	108.159	1.01996	0	0.00058978
C0	TPD52	108.151	1.91537	0	0.0028728
C0	ELOF1	108.089	2.41359	0	0.0116053
C0	RAB30	108.064	1.70005	0	0.0285187
C0	BPTF	107.798	0.805219	0	0.0779841
C0	PDE1A	107.746	1.26683	0	0.00376698
C0	OLIG1	107.572	2.75139	0	0.00894182
C0	COL9A2	107.058	3.19187	0	0.00125566
C0	ANKRD44	106.57	1.17404	0	0.000818082
C0	KCNJ10	106.329	2.8227	0	0.00224497
C0	AMD1	105.705	1.73209	0	0.00058978
C0	DPF3	105.575	1.91025	0	0.00171226
C0	NAPEPLD	105.467	1.50282	0	0.000856132
C0	ITPKB	105.351	2.16033	0	5.70755e-05
C0	FOXO1	105.302	1.85042	0	0.0478292
C0	MXI1	105.283	1.31302	0	0.0200525
C0	SIRT2	105.142	1.771	0	0.0162094
C0	PRKACB	105.138	0.8231	0	0.405883
C0	CLIP2	104.821	1.23233	0	0.00270157
C0	KCNJ2	104.439	3.70395	0	0.00266352
C0	DIXDC1	104.304	1.51139	0	0.319584
C0	ADCY5	104.249	1.86912	0	0.0125376
C0	SEPTIN8	103.923	2.05682	0	0.0401621
C0	PWWP2A	103.826	1.57966	0	0.000494654
C0	SLC13A3	103.403	1.74581	0	0.00329135
C0	MAPT	102.935	0.813733	0	0.00439481
C0	PRKCQ	102.756	3.254	0	0.53278
C0	GALNT6	102.326	5.75831	0	0.011377
C0	KLK6	102.308	7.55299	0	0.322229
C0	LINC01135	102.278	3.02281	0	0.0142498
C0	LZTS1-1	101.66	1.28347	0	0.138008
C0	ACSS2	101.606	2.50702	0	0.45999
C0	HIBCH	101.592	1.18834	0	0.176991
C0	STARD9	101.532	1.94719	0	0.286119
C0	PCGF5	101.418	1.38514	0	0.0660553
C0	C21orf91	101.327	3.88045	0	0.0644382
C0	TMC6	100.772	4.62686	0	0.135859
C0	PROX1	100.763	2.17241	0	0.000152201
C0	CALD1	100.584	1.33216	0	1.90252e-05
C0	TUBB4A	100.451	2.08647	0	0.408641
C0	PLXNB1	99.9801	2.28997	0	0.00759104
C0	MAPRE2	99.6811	0.957544	0	0.241049
C0	ZBED5	99.6783	2.01245	0	0.0823979
C0	MON2	99.6771	0.853139	0	0.978045
C0	ACTN4	99.4244	1.43972	0	0.00734371
C0	PPFIBP2	98.7642	3.16799	0	5.70755e-05
C0	DNM2	98.5131	1.60073	0	0.00291085
C0	CD55	98.4693	3.49699	0	0.00431871
C0	C1orf198	98.4102	2.65318	0	0.000608805
C0	PLPP2	98.3847	5.86002	0	0.0061261
C0	DPYSL2	98.3063	0.647682	0	0.00504167
C0	LRRFIP2	98.2973	0.984922	0	0.257943
C0	NDRG2	98.1557	1.73397	0	0.0810091
C0	CHADL	97.6071	4.1738	0	0.137533
C0	ITGB8	97.4195	1.51489	0	0.0373654
C0	CRTC3	96.8986	1.33933	0	0.10226
C0	PLA2G4C	96.5737	2.18778	0	0.0034055
C0	WDFY3	96.5603	0.686024	0	0.0647045
C0	TMCC2	96.1689	2.85493	0	0.0238385
C0	PHYHIPL	96.134	1.14828	0	3.80503e-05
C0	PALS1	95.6083	1.98641	0	0.0035577
C0	CYP2J2	95.1512	3.82501	0	0.108862
C0	ANXA4	95.1369	2.23819	0	0.115083
C0	GPSM2	94.6841	1.74638	0	0.0464784
C0	FBXO7	94.5974	1.92941	0	1.90252e-05
C0	FNIP2	94.3237	1.276	0	0.0106351
C0	TRPM6	93.9308	4.86576	0	0.385183
C0	PTPRD	93.7205	0.983261	0	0.0247517
C0	LGI3	93.4574	2.804	0	0.0530041
C0	ARID4B	93.356	0.749615	0	0.000875157
C0	ATG13	93.2707	2.02529	0	0.000114151
C0	MGAT5	92.6716	1.106	0	0.00232107
C0	MYO18A	91.8026	2.15912	0	1.90252e-05
C0	PLPPR1	91.641	1.1411	0	0.151745
C0	ATE1	90.502	1.11142	0	0.129143
C0	FCHO1	90.2857	2.2611	0	0.00232107
C0	ABCG1	89.9075	2.35824	0	0.0992542
C0	ABHD6	89.8952	1.94569	0	0.150565
C0	TMEM123	89.8936	1.6522	0	0.409497
C0	SVEP1	89.8782	2.64373	0	0.128895
C0	SESTD1	89.7537	0.956022	0	0.575549
C0	GLUL	89.4448	1.15532	0	0.258723
C0	RPS6KA5	89.3195	1.30926	0	0.0851946
C0	PRR18	89.3161	6.23845	0	0.00140786
C0	ZNF146	89.2896	1.63278	0	0.233667
C0	FAM13B	89.1746	0.930329	0	0.75859
C0	BCL2L1	89.126	1.74999	0	0.159792
C0	PSD3	88.9739	0.680621	0	0.281211
C0	MOSPD2	88.6189	2.37979	0	0.000323428
C0	N4BP2L2	88.5308	0.528314	0	0.000551729
C0	LDLRAP1	88.5246	4.7519	0	0.0832921
C0	SORCS2	88.4948	1.41575	0	3.80503e-05
C0	ZBTB16	88.4691	1.1874	0	0.807751
C0	NAIP	88.3999	1.5088	0	0.00110346
C0	RAP1A	88.2163	1.26927	0	0.033313
C0	LINC00844	87.9206	5.31904	0	0.037099
C0	PTPRJ	87.2312	1.01959	0	0.00163616
C0	ADAMTS4	87.1692	5.77115	0	0.238461
C0	SNX9	87.1681	1.12219	0	0.00209277
C0	ZNF280D	87.0057	0.920605	0	0.0408851
C0	GRAMD2B	86.7895	1.5685	0	0.230338
C0	EVI5L	86.6459	1.79668	0	0.275922
C0	IKZF2	86.4073	1.972	0	1.90252e-05
C0	DLEU2	85.1112	1.4464	0	0.0635821
C0	NAV1	85.0237	0.758372	0	0.548115
C0	MYO5A	84.9839	0.687616	0	0.0713824
C0	AMPD3	84.9702	2.87914	0	0.009836
C0	FCHSD2	84.8665	1.0166	0	0.0064305
C0	RHOBTB1	84.8603	1.85924	0	0.064324
C0	ABTB2	84.6804	2.34636	0	0.0139074
C0	LITAF	84.5841	2.59588	0	0.103858
C0	DYM	84.4648	0.780685	0	0.196092
C0	CDC42EP1	84.1741	4.79204	0	0.00445189
C0	CACNA2D1	83.7768	0.69881	0	1.90252e-05
C0	MTMR7	83.7765	1.21149	0	0.000114151
C0	C1GALT1	83.7228	1.59066	0	0.0510445
C0	ADSS2	82.856	1.87105	0	0.000703931
C0	LRCH3	82.511	0.996826	0	0.270842
C0	RAB30-DT	82.2892	1.73792	0	0.119554
C0	RAPGEF3	82.0728	2.4597	0	0.0281382
C0	SMURF1	82.0606	1.21804	0	0.00211179
C0	OLMALINC	82.032	3.04698	0	0.427134
C0	TXNIP	81.8057	2.29029	0	0.000494654
C0	ZNF451	81.6923	1.07587	0	0.131255
C0	CPOX-1	81.3246	2.43398	0	0.0511206
C0	TMEM87A	81.2396	1.36499	0	0.00148396
C0	BBS2	81.0914	1.44579	0	0.000856132
C0	LINC00882	80.9182	1.24344	0	0.0221833
C0	RRBP1	80.9177	2.18069	0	0.000361478
C0	FTO	80.8136	0.632662	0	0.164016
C0	B3GAT1	80.7719	1.29948	0	0.0137171
C0	WASHC5	80.6703	1.85926	0	0.0342262
C0	PRKD2	80.4241	0.85443	0	0.137647
C0	CTNNA1	79.7376	1.16195	0	0.0117766
C0	IPO13	79.4973	2.66874	0	0.275161
C0	ZNF397	79.076	1.61782	0	3.80503e-05
C0	GALNTL5	78.6657	3.36186	0	0.8751
C0	UACA	78.5649	2.43937	0	0.0424261
C0	ADAMTS18	78.3379	4.08931	0	0.02498
C0	ZNF532	77.948	0.834816	0	0.0314105
C0	GREM1	77.7561	4.3673	0	0.166432
C0	TAPT1-AS1	77.6792	1.22203	0	0.00106541
C0	SREBF2	77.6494	0.819848	0	0.059758
C0	FZR1	77.5212	4.6212	0	0.332997
C0	TBL1X	77.4026	1.57211	0	0.301263
C0	HDAC11	77.1774	2.61119	0	0.0232678
C0	CREB3L2	77.1756	2.12358	0	0.0445759
C0	RCAN2	77.058	0.965444	0	0.00220692
C0	RASAL1	76.6652	2.67926	0	0.083235
C0	HSP90AA1	76.3408	0.550159	0	1.90252e-05
C0	PTN	75.667	0.778848	0	0.0240097
C0	SLC4A8	75.1265	1.22337	0	0.00741981
C0	NIPBL	74.9491	0.600747	0	0.950401
C0	SPNS2	74.9081	1.94252	0	0.231137
C0	SNX19	74.7531	1.75345	0	0.106788
C0	PPP2R5A	74.4962	1.72622	0	0.28201
C0	LINC01792	74.4133	9.42222	0	0.580172
C0	C21orf62-AS1	74.3969	2.60756	0	0.0345306
C0	TMEM125	74.3597	6.53225	0	0.24044
C0	KIF2A-1	73.9977	0.970842	0	0.0493512
C0	ANKH	73.6225	0.818649	0	0.0679008
C0	GALNT13	73.5668	0.87613	0	0.046916
C0	BEST1	73.4893	3.86137	0	0.076405
C0	UBE2R2	73.2502	0.92006	0	0.0458316
C0	ATP1B1	73.0254	0.596653	0	7.61006e-05
C0	USP34	72.8718	0.490612	0	0.000209277
C0	TRA2A	72.0408	0.58963	0	0.00241619
C0	ZNF609	71.8038	0.630704	0	0.000342453
C0	CADM1	71.6543	0.460391	0	0.00125566
C0	MYO15B	71.6528	2.08046	0	1.90252e-05
C0	SRRM1	71.439	0.987598	0	0.000818082
C0	ECPAS	71.2231	0.91607	0	0.00232107
C0	GCLC	71.0454	1.85818	0	0.00178836
C0	ZIC1	70.9467	1.43676	0	0.0402762
C0	KLF13	70.5313	1.70775	0	0.00372893
C0	SHC4	70.3067	2.46158	0	0.00205472
C0	CORO2B	70.2498	1.04122	0	0.0667783
C0	CCNH	70.2222	1.38185	0	0.0197291
C0	MAN2A2	70.1822	1.90902	0	0.277539
C0	ARIH2	69.9001	1.13355	0	0.794681
C0	CADM2	69.4631	0.650048	0	0.0772802
C0	SPSB1	69.1996	3.16738	0	0.11476
C0	CRYBG3	69.061	1.94619	0	0.0374605
C0	LURAP1L-AS1	69.0349	3.95985	0	0.000304402
C0	SLC45A3	68.6948	4.94477	0	0.893041
C0	ST3GAL4	68.6292	2.12446	0	0.00736273
C0	PHIP	68.3785	0.578475	0	0.0402762
C0	NASP	68.3088	0.976614	0	0.00768616
C0	DPYSL5	68.2962	1.21938	0	0.0334272
C0	DUSP10	68.2559	2.40854	0	0.0199193
C0	PALM2AKAP2	68.2196	2.32399	0	0.00249229
C0	RILPL1	68.2036	1.54577	0	0.00599292
C0	LCOR	68.0843	0.635573	0	0.000114151
C0	MAP4	68.0587	0.804012	0	0.000856132
C0	MATN2	68.0307	2.27487	0	0.028747
C0	SHROOM1	68.0216	3.29845	0	0.0543929
C0	DTNB	67.9953	0.671369	0	0.000722956
C0	ZNF608	67.9414	0.881111	0	0.207507
C0	HSD17B4	67.8406	1.04643	0	0.0160763
C0	GJB1	67.8032	6.65173	0	0.000323428
C0	KIAA1958	67.604	0.918872	0	0.000361478
C0	WASF2	67.529	1.34718	0	0.0104829
C0	TPTEP1	67.4827	4.33294	0	0.1448
C0	PPP1R9A	67.3839	0.586788	0	0.17389
C0	TRIM59	66.5302	2.76882	0	0.0909212
C0	GOLGA4	66.4803	0.650101	0	0.0533655
C0	EEPD1	66.4583	1.31054	0	0.0697462
C0	VMP1	66.0281	0.97159	0	0.00199764
C0	BBS9	65.9062	0.778417	0	0.00420456
C0	AGO2	65.7563	1.38913	0	0.0699935
C0	TMEM151A	65.7084	2.50988	0	0.0143259
C0	LIPE	65.7009	2.43073	0	0.026502
C0	SPPL3	65.6734	0.692863	0	0.0556295
C0	RORA	65.5797	1.76233	0	0.0611088
C0	KEL	65.3682	4.50542	0	0.269225
C0	VPS13C	65.1781	0.58431	0	0.00753396
C0	PLPP1	65.174	1.04969	0	0.15827
C0	SVIP	64.8081	2.19551	0	0.0034055
C0	GARNL3	64.7233	0.680311	0	0.00175031
C0	TSGA10	64.5208	1.42369	0	0.00195959
C0	PPP4R2	64.395	1.16253	0	1.90252e-05
C0	ENPP6	64.389	3.74483	0	0.000304402
C0	EPB41L2	64.384	0.631204	0	9.51258e-05
C0	PTPN13	64.3556	1.01756	0	0.00159811
C0	IRF2	64.2725	1.52488	0	0.00587877
C0	KANSL1	64.0211	0.455707	0	1.90252e-05
C0	MBOAT2	63.5705	0.659207	0	0.000456604
C0	LZTS2	63.4009	2.35316	0	5.70755e-05
C0	TNS1	63.3824	2.20273	0	7.61006e-05
C0	AMOTL2	63.3648	2.89782	0	0.0112439
C0	ZNF189	63.3108	1.89579	0	0.0352917
C0	SF1	63.2657	0.926358	0	0.0261596
C0	SH3PXD2A	63.1873	1.01664	0	0.137875
C0	CLASRP	63.091	1.39954	0	0.0809901
C0	TMEM64	62.8875	2.05072	0	0.108082
C0	SLC6A1	62.8031	0.678309	0	0.0234961
C0	ELOVL7	62.6751	2.26851	0	0.0692135
C0	DNAH17	62.6595	3.39148	0	0.000399528
C0	SYT11	62.6321	0.773398	0	0.00388113
C0	SLC19A1	62.5809	1.38789	0	0.0941174
C0	SFSWAP	62.572	1.02596	0	0.0316579
C0	APBB1	62.5041	1.07479	0	0.103687
C0	AUTS2	62.3629	0.308399	0	0.00226399
C0	RIN2-1	62.28	1.04223	0	0.0386211
C0	DYNC1LI2	61.7678	0.964674	0	0.175374
C0	SCGB1D1-1	61.6944	3.43175	0	0.0220882
C0	PACC1	61.6418	2.03112	0	0.0464404
C0	TRIP12	61.625	0.687145	0	0.0632396
C0	THBS2	61.4862	3.05234	0	0.00148396
C0	COL16A1	61.0611	1.78509	0	0.378182
C0	EVI5	60.7685	0.742467	0	0.00466116
C0	CYP7B1	60.7604	1.63513	0	0.00856132
C0	TPRN	60.3264	2.47035	0	0.189928
C0	ANKRD12	60.2203	0.528258	0	0.000570755
C0	PRTFDC1	60.1223	1.3543	0	0.00235912
C0	DIPK2B	60.1192	5.85987	0	0.0185495
C0	ENTPD3-AS1	59.9864	1.91593	0	0.000703931
C0	CNOT2	59.972	0.714025	0	0.000247327
C0	ZBTB44	59.9344	1.1979	0	0.000399528
C0	TTL	59.8952	1.36681	0	3.80503e-05
C0	CCDC200	59.7834	3.59601	0	0.00835204
C0	H2AC6	59.7657	1.64552	0	0.00188349
C0	CDKN1C	59.6324	1.63833	0	0.000970283
C0	FAM114A1	59.4637	2.93371	0	1.90252e-05
C0	TIMP2	59.3551	1.03273	0	0.00420456
C0	SLC20A2	59.3147	0.836262	0	0.00291085
C0	POC1B	59.2272	1.51879	0	0.00273962
C0	RHBDL2	59.055	2.19249	0	0.00209277
C0	COL9A3	59.0155	2.53084	0	0.174023
C0	SILC1	59.0026	2.60832	0	0.00112248
C0	KAT6A	58.8433	0.795398	0	0.000780031
C0	SEMA3C	58.7557	1.34546	0	0.000761006
C0	HPN	58.7266	4.00124	0	0.0161524
C0	LINC02241	58.6736	2.96336	0	0.00367185
C0	CERS4	58.6702	1.13295	0	0.000799056
C0	NTM	58.0036	0.534757	0	0.000209277
C0	COMMD10	57.9925	0.969942	0	0.557913
C0	NKTR	57.9644	0.512487	0	0.518664
C0	CHRM5	57.8487	3.00209	0	0.000228302
C0	ADORA1	57.3447	1.99023	0	0.00391918
C0	RFFL	57.3223	2.52905	0	0.0354629
C0	SH3PXD2B	57.1077	1.22102	0	1.90252e-05
C0	ENPP4	57.1024	1.99226	0	0.00578365
C0	LINC02256	57.0199	2.73357	0	0.758285
C0	PIK3R1	56.7826	0.622097	0	0.00190252
C0	TMEM184B	56.4922	1.11601	0	0.16999
C0	PIGU-1	56.1877	1.25679	0	0.0110536
C0	PLS3	56.076	1.39284	0	0.000323428
C0	GATAD1	56.0279	1.25315	0	0.00722956
C0	NCOR2	55.9281	0.860113	0	0.000551729
C0	LINC02882	55.8911	5.26884	0	0.000133176
C0	CRYL1	55.8632	1.32145	0	0.0739508
C0	CLCA4	55.7948	7.38986	0	0.0585023
C0	NCBP3	55.6322	1.40395	0	0.00336745
C0	DMXL1	55.5584	0.661855	0	0.261615
C0	CDC42SE2	55.371	0.799287	0	0.0198623
C0	DIPK1C	55.3663	2.59117	0	0.0133176
C0	LUC7L3	55.3259	0.385938	0	0.227198
C0	ADAM12	55.1062	1.94571	0	0.00660173
C0	CEP97	55.0866	1.35098	0	0.0404475
C0	PTPDC1	55.0084	1.50423	0	0.304897
C0	TGFA	54.9419	3.05265	0	0.0300217
C0	GLIPR2	54.9241	2.83173	0	0.0093794
C0	SLC11A2	54.216	1.26102	0	0.000323428
C0	SUMF1	54.2103	0.880524	0	0.129238
C0	REEP3	54.1898	1.00039	0	1.90252e-05
C0	TOGARAM1	53.9549	0.884399	0	0.0956394
C0	PAQR6	53.9166	2.67545	0	0.0577413
C0	PREX2	53.9085	0.642492	0	0.0245234
C0	AGO3	53.881	0.619995	0	0.221643
C0	ZC3H13	53.87	0.82846	0	0.165291
C0	UGDH-AS1	53.8586	1.68989	0	0.058217
C0	ARGLU1	53.8268	0.372292	0	0.021917
C0	SH3RF1	53.7982	1.06764	0	0.0208135
C0	ZBTB37	53.5631	1.77411	0	0.382824
C0	CYBRD1	53.4306	2.58499	0	0.000570755
C0	SPATA22	53.0268	3.32546	0	0.0452038
C0	TSC22D3	52.9656	1.8896	0	0.203569
C0	ITSN2	52.8466	0.771183	0	0.573703
C0	LMF1	52.4886	1.14495	0	0.136639
C0	LRRC8C-DT	52.4074	2.97198	0	0.134108
C0	PHF3	52.404	0.779208	0	0.228758
C0	DOCK3	52.3005	0.40783	0	0.0105019
C0	DENND11	52.1957	1.29231	0	0.0283475
C0	TAFA4	51.9162	2.24983	0	0.000209277
C0	LHPP	51.9041	1.43827	0	0.00194057
C0	TAOK1	51.8823	0.472066	0	0.0985122
C0	GATAD2B	51.8803	0.652566	0	7.61006e-05
C0	TRIM62	51.8173	2.1591	0	0.0214984
C0	DIP2A	51.7664	0.736104	0	0.00258742
C0	ZDHHC11B	51.7294	1.80099	0	0.00161714
C0	MIR219A2	51.7213	4.25781	0	0.00136981
C0	KCNQ1OT1	51.5633	0.709673	0	9.51258e-05
C0	NKX2-2	51.3372	2.79336	0	0.000152201
C0	EOLA2-DT	51.1726	1.14717	0	0.0140786
C0	KIF19	51.1015	4.38077	0	0.973117
C0	ANKRD18A	50.8836	2.3461	0	0.978787
C0	SRRM2	50.8043	0.55649	0	0.262471
C0	RHOG	50.7727	3.01194	0	0.0488185
C0	OMG	50.5636	1.56493	0	0.0141547
C0	SNRNP70	50.4711	0.50786	0	0.00159811
C0	GJC2	50.4081	4.50384	0	0.0109585
C0	RSRP1	50.181	0.539472	0	0.254785
C0	FRK	50.1483	3.3101	0	0.59602
C0	BIRC6	50.0802	0.31734	0	0.000532704
C0	HDAC4	50.0647	0.587494	0	0.0194057
C0	LAYN	50.0432	4.63927	0	0.839884
C0	MLH3	49.973	1.20156	0	0.00397626
C0	NAP1L4	49.7925	0.733589	0	0.00521289
C0	AASS	49.7747	1.24312	0	0.145923
C0	GNAQ	49.6313	0.265446	0	0.198737
C0	ELOVL5	49.6226	0.910427	0	0.0700316
C0	CEP350	49.5063	0.62938	0	0.109585
C0	MYLIP	49.3856	1.83413	0	1.90252e-05
C0	FIGN	49.2356	0.952952	0	0.434573
C0	SYNE3	49.0239	4.01637	0	0.614474
C0	RFX3-DT	48.9209	1.76978	0	0.671702
C0	PSAT1	48.8072	1.14044	0	0.25741
C0	MED27	48.8007	0.821661	0	0.00454701
C0	FAM178B	48.7916	3.10695	0	0.363285
C0	SLC38A9	48.649	1.15389	0	0.116377
C0	DNMT3A	48.5972	0.858731	0	0.106902
C0	MDM4	48.4991	0.777187	0	0.667345
C0	ELMO1-AS1	48.2879	2.65498	0	0.236235
C0	SENP6	48.2053	0.448737	0	0.00344355
C0	OLIG2	48.1617	2.22583	0	0.0115292
C0	RCBTB1	48.1143	1.77941	0	0.000684905
C0	KLHL24	48.1002	0.646227	0	1.90252e-05
C0	RNF213	48.0878	1.12021	0	0.00437578
C0	PRRC2C	48.0655	0.531137	0	0.00182641
C0	SMOC1	48.0605	1.15358	0	0.00194057
C0	WDR59	48.0467	0.950993	0	1.90252e-05
C0	LINC00601	47.9985	5.21978	0	0.00374795
C0	SYNGR2	47.7418	2.97839	0	0.00106541
C0	BORCS5	47.6499	1.27488	0	0.00201667
C0	FERMT2	47.63	1.01707	0	0.000247327
C0	PTPRF	47.5022	1.02408	0	0.00136981
C0	CFLAR	47.2434	1.23948	0	0.00507972
C0	BRMS1L-1	47.0725	1.60831	0	0.000875157
C0	ERMP1	46.9475	1.6765	0	0.000228302
C0	NECTIN1	46.9188	1.49014	0	0.00108443
C0	WASHC3	46.8658	1.52688	0	0.00100833
C0	GPBP1	46.8212	0.49893	0	0.000228302
C0	ATP9B	46.7673	0.556043	0	0.246052
C0	ILKAP	46.6363	1.03435	0	0.0477341
C0	SOX2	46.624	1.12774	0	0.228663
C0	IQCJ-SCHIP1	46.3958	0.240723	0	0.000494654
C0	LAMP1	46.3233	1.19352	0	5.70755e-05
C0	EMC2	46.2325	1.25392	0	0.000323428
C0	GTF2I	46.0392	0.415479	0	0.10793
C0	DDR1	46.0268	1.02103	0	0.678266
C0	ARHGEF7	45.961	0.368045	0	0.00475629
C0	NSD1	45.8903	0.52684	0	0.0026445
C0	SPG11	45.7478	0.811429	0	0.00762909
C0	MKLN1	45.1223	0.319496	0	0.112705
C0	ABL1	44.9808	0.823721	0	0.000114151
C0	GANC	44.8282	1.58917	0	0.000361478
C0	MARCHF8	44.6249	1.33513	0	1.90252e-05
C0	PAAF1	44.5722	1.3266	0	0.0342833
C0	GPIHBP1	44.4817	7.15535	0	0.0089989
C0	CNDP2	44.3501	1.50546	0	0.00504167
C0	CYLD	44.324	1.1148	0	0.000513679
C0	RIF1	44.3094	0.785794	0	0.000608805
C0	CERS2	44.2178	2.19085	0	0.00232107
C0	IP6K3	44.0842	6.62641	0	0.0058978
C0	CFL2	44.0744	1.47892	0	0.603858
C0	RNH1	44.0611	1.41616	0	0.275351
C0	PPP6R3	43.8877	0.39409	0	0.00194057
C0	EVI2A	43.8691	5.07543	0	0.000932232
C0	PCYT1B	43.7399	1.80887	0	0.539002
C0	NDST1	43.5973	1.45864	0	0.000152201
C0	EGLN3	43.5811	1.4103	0	0.0245424
C0	PTP4A2	43.5226	1.48444	0	0.00260645
C0	SCAPER	43.4657	0.397052	0	0.130056
C0	BDNF-AS	43.4232	1.36708	0	0.000133176
C0	GRB10	43.3965	0.972053	0	0.0108063
C0	ANKRD23	43.3918	1.48275	0	0.640349
C0	ZFR	43.21	0.540394	0	0.0031772
C0	MPP2-1	43.1867	1.46575	0	0.0971995
C0	NUMA1	43.1525	1.02243	0	0.0549066
C0	UBL3	42.9691	0.77547	0	0.0611468
C0	CBFA2T2	42.9444	0.511026	0	0.0805335
C0	RHBDD1	42.8035	1.26606	0	0.00226399
C0	SLC16A1-AS1	42.5826	1.09777	0	0.0547734
C0	NFIC	42.5636	0.940504	0	0.00705833
C0	PCA3	42.5275	3.87352	0	0.0301168
C0	RNF125	42.5025	2.92688	0	3.80503e-05
C0	PHLDA3	42.3865	2.42107	0	0.00112248
C0	PAQR8	42.2041	1.67972	0	0.00119858
C0	SERPINB6	42.129	1.38724	0	1.90252e-05
C0	CEDORA	42.1138	5.13828	0	0.00066588
C0	LINC00513	41.8884	0.964275	0	0.0893802
C0	KIAA2026	41.7639	0.629542	0	0.028766
C0	S1PR5	41.6358	7.41186	0	0.00989308
C0	MTURN	41.6298	0.880228	0	0.343994
C0	MAP3K11	41.6038	2.01456	0	0.94165
C0	BACH2	41.3884	0.446704	0	0.14851
C0	KLHDC1	41.3721	1.23922	0	0.000456604
C0	ATXN2	41.2591	0.369298	0	0.2537
C0	S100PBP	41.2539	1.14238	0	0.159583
C0	HSD17B3	41.1799	4.75375	0	0.156501
C0	FOXO3	41.1655	0.688872	0	0.705224
C0	PSRC1	41.0954	1.70246	0	0.0036338
C0	ARHGAP17	40.921	1.02785	0	0.173053
C0	ANKRD13A	40.7488	1.54567	0	0.0501313
C0	ACACB	40.7188	1.09708	0	0.021156
C0	BICRAL	40.2421	0.763259	0	0.825806
C0	GOLGA7	40.172	1.29868	0	0.0199384
C0	ZHX3	40.1654	0.576798	0	0.0164377
C0	SLTM	40.1585	0.66435	0	0.028709
C0	ADAMTSL3	40.133	1.11638	0	0.000228302
C0	KLF3	40.1288	1.28656	0	0.0484761
C0	CXXC5	40.092	1.1197	0	0.00106541
C0	IFT88	40.0468	1.04587	0	0.0144401
C0	PAIP2B	39.9145	2.30586	0	0.0782695
C0	TMC6-1	39.8816	5.76032	0	0.281192
C0	HCN2	39.8117	1.87113	0	0.000989308
C0	DSEL	39.7078	1.21061	0	0.127221
C0	CEP170	39.6761	0.390319	0	0.000228302
C0	PLIN3	39.449	2.0679	0	0.000361478
C0	USP48	39.411	0.732911	0	0.0271679
C0	ZMAT1	39.3139	1.02946	0	0.00106541
C0	ICOSLG	39.2488	5.52354	0	0.0661124
C0	NACC2	39.2245	1.36858	0	0.0111107
C0	NADSYN1	39.1848	1.68066	0	0.0063544
C0	WWP1	39.1151	0.805144	0	0.000837107
C0	MINDY1	39.1015	2.60857	0	0.000323428
C0	TENT2	38.8886	0.48157	0	0.000475629
C0	HBP1	38.8763	1.12394	0	0.00123663
C0	DMTF1-1	38.8079	0.649854	0	0.00431871
C0	TULP3	38.6834	1.14344	0	0.00205472
C0	DISC1	38.5384	0.932282	0	0.003025
C0	GABPB2	38.4915	1.35708	0	0.000342453
C0	MAT2A	38.3811	0.896255	0	0.393364
C0	ZNF621	38.343	1.7022	0	0.107416
C0	SALL1	38.1896	1.86115	0	0.0184354
C0	FAM120B	38.1839	0.637133	0	0.184125
C0	UBE2Z	38.159	1.20277	0	0.011358
C0	CFTR	38.1483	1.4657	0	1.90252e-05
C0	NKD1	37.8701	2.01756	0	0.00300597
C0	PNPT1	37.7936	1.07687	0	0.177371
C0	NFKBIZ	37.6015	1.75692	0	0.000323428
C0	NFKB1	37.5666	0.928904	5.94093e-308	0.00433773
C0	MAST3	37.5315	0.952138	2.22033e-307	0.00116053
C0	IFI16	37.5083	1.47113	5.29896e-307	1.90252e-05
C0	TMPRSS5	37.4805	2.43344	1.50375e-306	0.890377
C0	ARAP1	37.4607	1.54385	3.15641e-306	0.0207945
C0	PER3	37.3956	0.952564	3.60348e-305	0.00167421
C0	ARRDC2	37.3806	2.80709	6.29619e-305	0.00296792
C0	MAPK8IP1	37.3773	1.2189	7.13336e-305	0.000133176
C0	TYMSOS	37.3763	3.16934	7.40115e-305	0.0634679
C0	PRKCQ-AS1	37.2826	3.78407	2.44686e-303	0.0926905
C0	SCGB2B2	37.156	1.29031	2.72138e-301	0.34173
C0	MTSS1	36.9574	0.46322	4.28405e-298	0.0286138
C0	SETX	36.9548	0.691908	4.7161e-298	0.0908261
C0	MINK1	36.9269	1.04812	1.321e-297	0.00100833
C0	KLHL3	36.8736	0.968142	9.42436e-297	0.0331038
C0	HERC2	36.8434	0.446002	2.87414e-296	0.264412
C0	FAM177A1	36.6437	1.04404	4.42075e-293	0.0215555
C0	TMEM273	36.643	4.04567	4.52714e-293	0.157338
C0	MYH14	36.5886	1.54431	3.31846e-292	0.205319
C0	PAFAH1B1	36.518	0.265846	4.38315e-291	0.323618
C0	PACRG-AS3	36.4952	4.46423	1.00877e-290	0.105114
C0	PLPP3	36.458	0.700352	3.92242e-290	0.0636772
C0	BTBD8	36.3089	1.07054	8.89998e-288	0.586051
C0	HOMER2-1	36.1848	0.94009	7.99398e-286	0.0735322
C0	TBC1D22A	36.0996	0.50846	1.74223e-284	0.2096
C0	CLASP1	36.0671	0.219207	5.62264e-284	0.0814467
C0	XIST	36.0269	0.577385	2.39443e-283	0.0673871
C0	RAB11FIP4	35.8244	0.767668	3.45421e-280	0.0210418
C0	FYCO1	35.7949	2.48622	9.92585e-280	0.0587306
C0	ARID1A	35.73	0.600925	1.01263e-278	0.00783836
C0	NR3C1	35.6829	0.434198	5.45407e-278	0.168582
C0	TMED10	35.586	0.946453	1.72052e-276	0.0463453
C0	VSTM2B	35.5236	1.15413	1.58082e-275	0.112305
C0	GCA	35.4882	1.389	5.55336e-275	0.0108824
C0	TRAPPC9	35.4596	0.470831	1.53618e-274	0.103021
C0	CILK1	35.1171	1.39313	2.72567e-269	0.0200335
C0	BOD1L1	35.0325	0.672767	5.31254e-268	0.0694038
C0	CYREN	34.8912	1.52425	7.44742e-266	0.0663027
C0	ARHGAP5	34.81	0.464295	1.25901e-264	0.39774
C0	LRIG3	34.7142	2.20855	3.52002e-263	0.3466
C0	NUP214	34.6185	0.903713	9.74698e-262	0.0322667
C0	EYA4	34.4293	1.47381	6.67522e-259	0.464956
C0	STAT2	34.4155	1.2523	1.07612e-258	0.0191203
C0	RNF141	34.3321	1.6057	1.89195e-257	0.92253
C0	FAM172A	34.1688	0.251904	5.07835e-255	0.0600244
C0	KMT2E	34.0646	0.240035	1.77337e-253	0.420037
C0	PAQR4	34.0643	1.76296	1.78991e-253	0.164168
C0	TMEM135	33.9588	0.617521	6.48422e-252	0.00175031
C0	CEP85	33.8881	1.84927	7.1412e-251	0.00519387
C0	ADGRE2	33.6016	3.07653	1.13108e-246	0.0152582
C0	CBX7	33.5129	1.48857	2.22527e-245	0.000114151
C0	ZNF565	33.4628	0.84671	1.19186e-244	0.0641338
C0	ACSS1	33.3548	0.64487	4.39173e-243	0.0115292
C0	TRMT13	33.3331	1.13269	9.07999e-243	0.0655797
C0	CHN2	33.1696	0.97787	2.08028e-240	0.127335
C0	LDLRAD3	33.1585	0.803486	3.01075e-240	0.178817
C0	LINC02177	33.0605	4.42546	7.72253e-239	0.000247327
C0	LINC01877	32.9874	5.53694	8.65129e-238	0.266618
C0	ARSI	32.8176	5.14029	2.30519e-235	0.14754
C0	PIGN	32.6193	0.920643	1.51716e-232	0.0140596
C0	FTH1	32.4162	0.273487	1.12166e-229	0.000456604
C0	FRG1HP	32.3105	1.63659	3.434e-228	0.77634
C0	NOTCH1	32.2899	1.09419	6.69229e-228	0.136524
C0	CPB1	32.2005	5.64358	1.19424e-226	0.0873635
C0	DOHH	32.1453	1.91796	7.05259e-226	0.00230204
C0	PTPN11	32.1045	0.792857	2.61492e-225	0.0381074
C0	RSRC1	32.0592	0.702525	1.12096e-224	1.90252e-05
C0	LRIG1	31.7847	0.434184	7.16491e-221	0.000989308
C0	STOX2	31.763	0.453007	1.42449e-220	0.00062783
C0	RCAN3	31.7283	2.12207	4.28619e-220	0.00856132
C0	PIR	31.7093	1.50957	7.85028e-220	0.000209277
C0	GIPC1	31.5297	1.09042	2.29558e-217	3.80503e-05
C0	SLC38A2	31.4876	0.868913	8.65488e-217	0.000494654
C0	ZDHHC14	31.4045	0.451026	1.18018e-215	7.61006e-05
C0	NIPAL4	31.3826	6.2647	2.35203e-215	0.000190252
C0	WDR44	31.3807	1.02488	2.49316e-215	0.00104638
C0	ZNF208	31.247	1.98696	1.64167e-213	0.00152201
C0	CCNY-AS1	31.2108	2.49751	5.08546e-213	0.000989308
C0	ATL1	30.9007	0.546302	7.76478e-209	0.000266352
C0	TIAM1	30.7043	0.40434	3.30526e-206	0.00146494
C0	LINC01299	30.676	5.89995	7.87357e-206	0.000114151
C0	RASGEF1B	30.6377	0.362078	2.54478e-205	1.90252e-05
C0	SH3KBP1	30.5226	0.531999	8.6013e-204	1.90252e-05
C0	BTBD7	30.5089	0.65159	1.30856e-203	0.451372
C0	ATP11B	30.4414	0.688459	1.02242e-202	0.0448994
C0	CHD1L	30.4022	1.01453	3.36946e-202	0.000114151
C0	PPP2R1B	30.385	1.18967	5.68438e-202	0.00176934
C0	SCAF11	30.3141	0.578302	4.89814e-201	0.000494654
C0	TMEM140	30.2916	3.10482	9.67876e-201	0.0297744
C0	MFSD14CP	30.2612	0.629567	2.4316e-200	0.0034816
C0	ABHD17A	30.1868	1.28187	2.30371e-199	0.000361478
C0	TCFL5	30.0813	1.64188	5.54135e-198	0.00173129
C0	PRKCSH-1	30.0764	1.16826	6.4134e-198	0.0136791
C0	MVP	30.0167	2.18635	3.8581e-197	0.173338
C0	TBL1XR1	29.9518	0.25128	2.70784e-196	0.00437578
C0	MET	29.8231	2.8264	1.26745e-194	0.152981
C0	METAP1-1	29.7999	0.89222	2.53433e-194	0.114398
C0	RBM33	29.5294	0.464623	7.75609e-191	0.000304402
C0	BLTP1	29.493	0.274772	2.2691e-190	0.911019
C0	GALNT10	29.4821	0.933265	3.12929e-190	0.0956204
C0	TSEN15	29.4639	1.13646	5.34072e-190	0.524276
C0	ADAMTS1	29.4622	2.81629	5.62043e-190	0.235493
C0	FECH	29.2491	1.58857	2.9304e-187	0.349169
C0	PTPRA-1	29.1804	0.597616	2.18335e-186	0.023439
C0	AGMO	29.1393	3.04607	7.24529e-186	0.0265591
C0	CAVIN1	29.0639	4.06144	6.49186e-185	0.0971995
C0	NR2C2	29.0525	0.8266	9.05467e-185	0.214794
C0	SNX22	28.9624	2.1154	1.23523e-183	0.00235912
C0	CSF1	28.8686	2.62414	1.86087e-182	5.70755e-05
C0	CADM4	28.8035	0.905557	1.21945e-181	0.0406377
C0	ZNF488	28.6443	3.01482	1.18178e-179	0.000741981
C0	TPPP3	28.4779	2.41754	1.3713e-177	0.0223926
C0	ZXDC	28.4391	0.759153	4.13434e-177	0.0404284
C0	NACAD	28.1591	1.83272	1.14606e-173	0.000266352
C0	TMBIM1	28.0507	1.78483	2.41139e-172	0.000247327
C0	LINC00240	28.0087	1.98521	7.8465e-172	0.0118527
C0	POLA1	27.9454	0.856443	4.60912e-171	0.00066588
C0	MYH7B	27.8272	2.68761	1.24732e-169	1.90252e-05
C0	LINC02473	27.8047	9.17326	2.33081e-169	1.90252e-05
C0	HAGLR	27.7961	5.10493	2.96149e-169	1.90252e-05
C0	EZH2-1	27.7698	0.801539	6.15265e-169	1.90252e-05
C0	DHCR24	27.7044	1.18487	3.77574e-168	0.00173129
C0	SMIM5	27.6967	5.39025	4.67156e-168	0.000780031
C0	MICALL1	27.6577	2.15014	1.37661e-167	0.211274
C0	KLF15	27.6489	1.89995	1.75677e-167	0.0420075
C0	HEG1	27.5569	1.24894	2.22683e-166	0.204026
C0	ITFG2	27.508	1.15716	8.55688e-166	0.000932232
C0	HTATIP2	27.4973	2.0652	1.15044e-165	0.00102736
C0	TRPV5	27.473	5.3177	2.24432e-165	0.916423
C0	APOLD1	27.3853	1.19876	2.48659e-164	0.00357673
C0	AZGP1	27.3013	4.85198	2.47006e-163	0.10656
C0	CDK13	27.2746	0.281723	5.12129e-163	9.51258e-05
C0	ADGRE5	27.0107	3.14623	6.64632e-160	0.00199764
C0	KIAA1328	26.9798	0.527944	1.53202e-159	0.00211179
C0	PIK3IP1	26.9479	1.53836	3.6202e-159	0.156748
C0	PLCG2	26.9034	1.34951	1.20152e-158	0.193885
C0	DENND2A	26.7478	0.70427	7.80984e-157	0.00631635
C0	ENTPD1-AS1	26.6894	0.685838	3.7224e-156	0.0951067
C0	AUH	26.6031	0.532797	3.71411e-155	0.0202237
C0	BRCA1	26.5299	1.41615	2.60021e-154	5.70755e-05
C0	ANGPTL2	26.2693	2.32273	2.5317e-151	0.0564096
C0	POU2AF1	26.2389	5.55115	5.62314e-151	0.0244093
C0	POC1B-AS1	26.1717	1.96231	3.27763e-150	0.152106
C0	SON	26.1177	0.259382	1.34626e-149	0.155512
C0	TJP2	26.069	1.86931	4.79989e-149	0.169914
C0	ZBTB38	25.976	0.557745	5.40389e-148	0.416689
C0	PHGDH	25.9094	0.852375	3.04521e-147	0.00234009
C0	RNF216	25.823	0.617861	2.84264e-146	0.303889
C0	SLX4IP	25.8224	0.970391	2.8935e-146	0.798733
C0	ANKRD11	25.8098	0.244623	4.00364e-146	0.299151
C0	CDKAL1	25.8	0.291898	5.14766e-146	0.0364712
C0	UBAP1L	25.7808	1.07981	8.44777e-146	0.0736464
C0	FMO4-1	25.6868	3.02167	9.52271e-145	0.0305924
C0	IFIT3	25.5044	1.66108	1.01822e-142	0.000304402
C0	SFT2D2	25.3693	1.27705	3.16895e-141	1.90252e-05
C0	PLOD3	25.3483	1.32477	5.38987e-141	0.713824
C0	ASXL1	25.3351	0.559989	7.54231e-141	0.473289
C0	GTF2IRD2	25.333	1.39425	7.9569e-141	0.00369088
C0	CDKN2AIP	25.2892	1.16652	2.41167e-140	0.0176934
C0	CPEB1-AS1	25.2789	2.34929	3.12788e-140	0.14988
C0	B2M	25.2464	0.777184	7.11814e-140	0.0191774
C0	RPTOR	25.1362	0.549216	1.147e-138	0.366158
C0	NUBPL	25.1121	0.738619	2.10005e-138	0.0068871
C0	KLF7	25.0597	0.520781	7.82052e-138	0.000304402
C0	BHLHE41	25.0087	1.14403	2.80523e-137	0.00867547
C0	SOX2-OT	24.9519	0.91454	1.15919e-136	0.027225
C0	NAA25	24.9203	0.66708	2.55211e-136	0.929721
C0	DAZAP1	24.9187	0.949332	2.65722e-136	0.517579
C0	GLG1	24.8367	0.295765	2.0474e-135	0.650603
C0	XRRA1	24.7413	0.857133	2.18438e-134	0.000190252
C0	TFCP2	24.7357	0.572244	2.5028e-134	0.0708306
C0	CDR2L	24.7305	2.01708	2.84631e-134	0.00546022
C0	URI1	24.7265	0.562854	3.14358e-134	0.0956394
C0	PARN	24.6813	0.868008	9.62249e-134	0.00110346
C0	CAPN13	24.6218	3.88851	4.17619e-133	0.0180549
C0	GIPR	24.5307	4.64557	3.92529e-132	0.0616986
C0	LINC01010	24.3078	4.62925	9.10523e-130	0.00749591
C0	ARHGEF1	24.2847	1.25695	1.59756e-129	0.0104258
C0	PAN3	24.1796	0.313876	2.04252e-128	0.00686808
C0	RAB11B-AS1	24.1602	1.97755	3.26418e-128	0.0159621
C0	ARHGEF10	24.1125	1.24699	1.03432e-127	0.00100833
C0	SLC9B1	24.0946	1.67493	1.5917e-127	0.344869
C0	LINC02199	24.0878	6.9359	1.87393e-127	0.111297
C0	CDH23	24.0691	1.4515	2.94115e-127	0.35733
C0	MAP6D1	23.941	2.52502	6.38914e-126	0.00062783
C0	NIPA1	23.9359	0.971088	7.22018e-126	0.107245
C0	DNER	23.7474	0.289265	6.47187e-124	0.000342453
C0	PRCD	23.72	2.65286	1.24172e-123	0.0160763
C0	RGS3	23.5834	1.28648	3.14819e-122	5.70755e-05
C0	LRP6	23.4588	0.586586	5.91364e-121	0.000361478
C0	PMP2	23.4063	0.947089	2.02535e-120	1.90252e-05
C0	PPCDC	23.2685	1.07828	5.06858e-119	0.0601956
C0	PDE6B	23.2264	1.49214	1.34939e-118	0.00182641
C0	SLC12A2-DT	23.1966	1.02114	2.69314e-118	0.541189
C0	ACVR1C	23.1785	1.36729	4.09722e-118	0.00441384
C0	ACP7	23.1365	4.6868	1.0852e-117	0.0165709
C0	PHC2	23.0097	0.552802	2.0261e-116	0.00146494
C0	ZNF83-1	22.98	0.854464	4.01571e-116	0.118089
C0	LINC02328	22.9312	2.27895	1.23232e-115	0.00127469
C0	PCBP4	22.9185	0.726906	1.64981e-115	0.028709
C0	PARP6	22.9127	0.930332	1.884e-115	0.182052
C0	DUSP22	22.901	1.35402	2.4626e-115	0.23791
C0	NHLRC3	22.8574	0.8787	6.68746e-115	0.0629352
C0	FAN1	22.7431	1.03517	9.05748e-114	0.229025
C0	SPECC1	22.7062	0.411852	2.10192e-113	0.264354
C0	POMT2	22.6023	1.28075	2.21169e-112	0.00199764
C0	RNF217	22.5897	0.925004	2.94173e-112	0.00924622
C0	HEY2	22.4826	2.06918	3.29304e-111	0.0111487
C0	LINC02340	22.482	2.00702	3.34212e-111	0.0158289
C0	PRKAR2A	22.4562	0.641459	5.95583e-111	0.00062783
C0	HSD11B1	22.2911	2.98216	2.40374e-109	0.492371
C0	APCDD1	22.1966	0.737965	1.96996e-108	0.00715346
C0	PCDH9-AS2	22.1003	0.566741	1.66668e-107	0.0114722
C0	TRIM56	22.0676	1.83863	3.43679e-107	0.00292987
C0	GARS1-DT	21.9361	1.07363	6.22353e-106	0.0428446
C0	PLA2G6	21.923	1.47007	8.28263e-106	0.228663
C0	ZMYND8	21.9106	0.312899	1.08781e-105	0.00266352
C0	AOAH	21.9005	0.993083	1.35735e-105	0.0137742
C0	RBP7	21.6189	4.00598	6.25513e-103	0.000361478
C0	PHF19	21.528	1.72283	4.45869e-102	0.377459
C0	LPCAT2	21.4718	1.09171	1.49279e-101	0.00502264
C0	SLC30A4	21.3131	1.49743	4.4703e-100	0.00125566
C0	FBXL5	21.2937	0.507142	6.75635e-100	0.0841673
C0	MAGEC3	21.2683	2.28515	1.16244e-99	0.0684525
C0	EDA	21.2378	1.24385	2.22243e-99	0.000456604
C0	NCOR1	21.208	0.21558	4.18177e-99	0.020433
C0	RALGPS1	21.1254	0.340497	2.41083e-98	0.671664
C0	ANKRD65	21.0981	2.40042	4.29327e-98	1.90252e-05
C0	YTHDC1	21.0859	0.57696	5.55439e-98	0.000285377
C0	SLC25A48	20.9715	1.16935	6.17008e-97	0.192592
C0	CR1	20.9287	4.10134	1.51329e-96	0.497755
C0	PPFIBP1	20.8774	0.330523	4.42485e-96	0.814942
C0	TRPS1	20.7921	0.334986	2.62656e-95	0.515734
C0	SYPL1	20.7616	1.06844	4.94655e-95	0.0260454
C0	RPS6KA1	20.72	1.84703	1.1746e-94	0.0464214
C0	DPH6	20.7144	0.72214	1.3189e-94	3.80503e-05
C0	STAMBP	20.705	1.02124	1.603e-94	0.290076
C0	CCSER2	20.688	0.271387	2.2787e-94	0.710894
C0	SHMT1	20.6832	1.51146	2.51486e-94	0.0106541
C0	ERCC6L2	20.6728	0.486108	3.11888e-94	0.405064
C0	GUSBP1	20.616	1.23879	1.00964e-93	0.465983
C0	IFIT2	20.5842	2.61872	1.94424e-93	0.484628
C0	FAM221A	20.5414	1.29205	4.68988e-93	0.0177885
C0	LYPLAL1	20.4709	0.71353	1.99158e-92	0.012081
C0	ALOX12-AS1	20.2735	1.31888	1.1191e-90	0.139569
C0	ZNF274	20.2304	1.15458	2.67813e-90	0.0731517
C0	PROX1-AS1	20.2135	1.63246	3.76975e-90	0.111868
C0	FADS1	20.1359	0.819171	1.80786e-89	0.000304402
C0	S100A1	20.0075	2.33639	2.38853e-88	0.000799056
C0	SLC35E4	19.9894	1.426	3.43138e-88	0.164377
C0	HEPH	19.9736	1.34526	4.70377e-88	1.90252e-05
C0	TALDO1	19.9657	0.682513	5.5087e-88	0.0740078
C0	PPARA	19.9649	0.899378	5.5994e-88	0.00159811
C0	SLC4A2	19.9302	2.01159	1.11891e-87	0.242171
C0	TTYH1	19.8026	0.217451	1.4154e-86	0.0455082
C0	DPH6-DT	19.7668	0.892391	2.87621e-86	0.082417
C0	PCCA	19.7426	0.261695	4.64332e-86	0.0606522
C0	IGSF8	19.732	0.803872	5.73254e-86	0.264431
C0	FN3K	19.7174	1.37986	7.65047e-86	0.000818082
C0	ARHGAP27P1-BPTFP1-KPNA2P3	19.6732	3.26589	1.82546e-85	0.00171226
C0	EPHX1	19.5495	1.18802	2.07637e-84	0.130798
C0	PLEKHM3	19.542	0.585923	2.4014e-84	0.000418553
C0	TRAF1	19.189	2.20707	2.25354e-81	0.125927
C0	ZNF24	19.1612	0.88088	3.84133e-81	0.0218599
C0	STPG2	18.8567	1.02566	1.26597e-78	0.0108634
C0	ATAD3C	18.8244	3.18664	2.32769e-78	0.00306305
C0	ABHD12	18.7311	0.706394	1.34477e-77	0.0969141
C0	GAMT	18.5369	1.26445	5.04173e-76	0.0524143
C0	PIAS4	18.5122	1.14699	7.97181e-76	0.000837107
C0	ZFP36L1-1	18.4912	0.913154	1.17648e-75	0.0883528
C0	ZCWPW1	18.4451	1.60919	2.76219e-75	0.0146874
C0	ZNF676	18.4042	3.87373	5.86588e-75	0.00131274
C0	MYH11	18.3872	2.02298	8.02504e-75	0.000399528
C0	ZZEF1	18.3582	0.638473	1.37072e-74	0.304935
C0	ANAPC16	18.3247	0.577003	2.53362e-74	0.160458
C0	KBTBD3	18.2704	1.29852	6.84805e-74	0.306857
C0	RNF170	18.2185	0.802711	1.76903e-73	0.279479
C0	CA14	18.1902	2.52399	2.96279e-73	0.00873254
C0	ZNF347	18.1793	1.33467	3.61199e-73	0.00772421
C0	NRDC	18.0767	0.322786	2.32805e-72	0.223051
C0	FIS1	18.0342	0.74386	5.01838e-72	0.186427
C0	CHST6	17.9256	2.56758	3.54358e-71	0.00116053
C0	XPO6	17.867	0.617908	1.01325e-70	0.0863932
C0	TAB1	17.8482	0.984173	1.4203e-70	0.000152201
C0	ATF7IP	17.8317	0.447514	1.90598e-70	0.0375176
C0	TTLL10-1	17.8306	0.479336	1.94422e-70	0.0241049
C0	SS18	17.8213	0.740341	2.29466e-70	0.0389635
C0	MMAB	17.7762	1.02247	5.1306e-70	0.0146113
C0	FANCB	17.7671	1.75017	6.03295e-70	0.399852
C0	DNHD1	17.6462	0.902092	5.15019e-69	0.0785168
C0	C21orf91-OT1	17.6289	3.90779	6.99586e-69	0.0269777
C0	CTDSP1	17.6026	1.43135	1.11347e-68	0.0326091
C0	CCNE2	17.5714	1.53317	1.92709e-68	0.114037
C0	CDKN2A	17.536	2.68819	3.59228e-68	0.00100833
C0	FAM227B	17.5203	1.11283	4.7366e-68	0.293044
C0	GLIDR	17.5109	1.52473	5.58106e-68	0.0179788
C0	DDI2	17.4051	1.05527	3.55195e-67	0.0545071
C0	PPARD	17.4006	0.926799	3.84051e-67	0.0147635
C0	OCLN	17.3828	1.54279	5.24246e-67	0.0337316
C0	ADCK1	17.3266	1.26002	1.3927e-66	0.371599
C0	UFL1	17.2957	0.805098	2.37938e-66	0.261482
C0	GTF2H2B	17.2476	4.47494	5.46759e-66	0.000646855
C0	TMEM246-AS1	17.2076	3.0271	1.0915e-65	0.0288612
C0	NLGN3	17.0255	0.87691	2.47644e-64	0.216487
C0	FAM53A	17.0115	2.41114	3.14754e-64	0.430672
C0	LINC01470	17.0107	1.44967	3.18894e-64	0.0669115
C0	LIMA1	17.0052	0.744271	3.49951e-64	0.0088467
C0	ACTN2	16.9812	0.987625	5.2694e-64	0.163103
C0	DDO	16.9772	3.61513	5.64053e-64	0.108424
C0	UBE2G1	16.9367	0.703025	1.12141e-63	0.000133176
C0	TMEM9B-AS1	16.8407	1.565	5.70012e-63	1.90252e-05
C0	NSRP1	16.808	0.701616	9.87477e-63	3.80503e-05
C0	LINC01881	16.7692	2.46212	1.89673e-62	0.000304402
C0	TMEM59	16.7659	0.477907	2.00574e-62	3.80503e-05
C0	SP110	16.7589	1.1466	2.25649e-62	0.199441
C0	CRB2	16.7462	0.806865	2.79043e-62	0.0489327
C0	VLDLR-AS1	16.7272	1.14576	3.84025e-62	0.000380503
C0	ZNF471	16.6194	1.04959	2.32498e-61	0.00711541
C0	ZNF160-1	16.613	0.932833	2.58564e-61	0.20922
C0	TTC27	16.5196	0.909186	1.21947e-60	0.264716
C0	DCAF17	16.4829	1.06484	2.23626e-60	1.90252e-05
C0	DNAJC22	16.4212	3.60717	6.18488e-60	0.000722956
C0	MRPS30-DT	16.4161	1.30872	6.72323e-60	0.18637
C0	SETD2	16.3926	0.241178	9.90004e-60	0.0432822
C0	TST	16.327	2.11222	2.90034e-59	0.015848
C0	ZNF462	16.3235	0.289478	3.07358e-59	0.0500742
C0	XRCC4	16.2069	1.02688	2.05671e-58	0.135821
C0	NRDE2	16.1914	0.922243	2.64234e-58	0.150527
C0	TMEM132C	16.0842	0.450436	1.49695e-57	0.0118527
C0	DICER1-AS1	15.9892	1.3184	6.89554e-57	0.016647
C0	MATN1-AS1	15.9711	4.6216	9.20464e-57	0.000818082
C0	PBX3	15.9586	0.359277	1.12425e-56	0.0596058
C0	CORO1C	15.9229	0.590959	1.98994e-56	0.235265
C0	RECK	15.9217	0.61109	2.02887e-56	0.0217457
C0	RAB43-3	15.9192	0.935593	2.11209e-56	0.000114151
C0	PSG8-AS1	15.8661	4.53657	4.92143e-56	1.90252e-05
C0	GPD1	15.8527	2.73939	6.08511e-56	0.00234009
C0	THAP6	15.8286	1.02119	8.92491e-56	5.70755e-05
C0	H2BC4	15.7716	2.86675	2.19973e-55	0.0313725
C0	MAPK6	15.7596	0.596302	2.65607e-55	0.000722956
C0	CD226	15.6647	1.67496	1.18463e-54	0.0932613
C0	INTS13	15.6523	1.38602	1.43931e-54	0.00268255
C0	CLK1	15.6337	0.517424	1.9257e-54	0.0366995
C0	COL18A1	15.5733	1.3132	4.95242e-54	0.00146494
C0	CINP	15.4932	1.13728	1.72274e-53	0.000551729
C0	ALDH6A1	15.4467	1.07852	3.54403e-53	3.80503e-05
C0	MED13	15.4376	0.31069	4.07633e-53	0.000247327
C0	DUSP7	15.4211	1.74076	5.26165e-53	0.0636201
C0	EFCAB11	15.3659	1.34572	1.23442e-52	0.00154104
C0	SLC35E3	15.3224	0.802203	2.41022e-52	3.80503e-05
C0	CES4A	15.3207	0.883662	2.47342e-52	0.00117956
C0	IVNS1ABP	15.3124	0.742607	2.80927e-52	0.0629352
C0	CCDC7	15.2918	0.691338	3.85472e-52	0.0103497
C0	ANOS2P	15.2807	1.60198	4.57105e-52	0.00338648
C0	MAILR	15.1978	0.957782	1.62292e-51	0.14461
C0	RBL2	15.1658	0.616242	2.64276e-51	0.00062783
C0	PPP1R3F	15.1619	1.17681	2.80371e-51	0.00222594
C0	ADAM15	15.1317	1.27672	4.43231e-51	0.00125566
C0	PCBP3	15.0702	1.00529	1.12538e-50	0.448442
C0	IDI2-AS1	14.9527	1.53593	6.58789e-50	0.213729
C0	SERPINB1	14.9267	1.96387	9.72491e-50	0.0372512
C0	MUSK	14.8249	2.22518	4.43581e-49	0.0413417
C0	FAM53B-AS1	14.8204	2.82958	4.74507e-49	0.000380503
C0	TRADD	14.7779	2.47216	8.91663e-49	0.00161714
C0	REST	14.7717	0.896292	9.76768e-49	0.000190252
C0	DGKD	14.7284	0.490934	1.85578e-48	0.0466687
C0	GMDS-DT	14.7273	0.552411	1.88569e-48	0.0163616
C0	CCDC159	14.7234	1.62124	1.99662e-48	0.00429968
C0	MOGAT3-1	14.5963	0.904356	1.29257e-47	0.00618317
C0	CCDC150	14.5463	1.5686	2.6803e-47	0.0357863
C0	MIDEAS	14.5193	1.00899	3.97691e-47	0.000856132
C0	LRRC69	14.4535	1.51316	1.03453e-46	0.00154104
C0	CLDN15	14.4338	2.06865	1.37606e-46	0.00203569
C0	RELCH	14.4226	0.339977	1.6166e-46	0.0232297
C0	APIP	14.4185	0.826623	1.71496e-46	0.00745786
C0	UVSSA	14.3871	1.00151	2.70311e-46	0.00157909
C0	CYB5R2	14.3798	4.54623	3.00335e-46	0.0240097
C0	LINC01376	14.3764	1.53613	3.15323e-46	0.0887904
C0	ZBED3	14.3728	1.06174	3.31889e-46	0.0863552
C0	SELENOW	14.3664	0.302955	3.64227e-46	0.000494654
C0	LTBP1	14.3598	0.646558	4.00432e-46	1.90252e-05
C0	YEATS2-AS1	14.3508	4.41114	4.55517e-46	0.265781
C0	LINC00870	14.3278	3.69122	6.34516e-46	0.118413
C0	FBXL4	14.3101	0.672798	8.18459e-46	0.376222
C0	LMF1-AS1	14.3032	4.19458	9.03612e-46	0.00199764
C0	KANK4	14.2746	2.71006	1.36014e-45	9.51258e-05
C0	ST3GAL5-AS1	14.2382	6.10586	2.28818e-45	0.000856132
C0	MAGT1	14.2216	1.08158	2.89903e-45	3.80503e-05
C0	LRBA	14.194	0.210747	4.30287e-45	0.000190252
C0	SP1	14.1175	1.17988	1.27461e-44	0.0377649
C0	TEX21P	14.1141	2.43383	1.33761e-44	0.00420456
C0	TTLL9	14.1105	1.19732	1.40866e-44	0.00192154
C0	ATP9A	14.1007	0.246676	1.61801e-44	0.000437578
C0	FIRRE	14.0088	1.8294	5.90452e-44	0.753377
C0	OAF	13.9969	0.661655	6.97791e-44	0.0138123
C0	AGA	13.9519	1.6533	1.31224e-43	0.101404
C0	FZD5	13.8501	2.55085	5.42565e-43	7.61006e-05
C0	MAD1L1	13.798	0.752895	1.1179e-42	0.0962102
C0	MBOAT1	13.7479	2.4271	2.23374e-42	0.108653
C0	ELMO2	13.7232	0.905382	3.13956e-42	0.0314295
C0	C2orf92	13.6891	1.45352	5.01509e-42	0.0028728
C0	DMAC2L	13.6382	0.965803	1.00747e-41	0.000228302
C0	MTDH	13.625	0.2917	1.20746e-41	0.0209086
C0	SHQ1	13.5722	1.22438	2.47954e-41	0.00254937
C0	RPS10P7	13.5625	3.56652	2.82965e-41	0.0404665
C0	CTTN	13.5404	0.420459	3.82645e-41	0.0212321
C0	CDS2	13.5212	0.626753	4.96522e-41	0.0507781
C0	UAP1L1	13.4957	1.79984	7.01041e-41	0.0562003
C0	NCAPD2	13.3781	1.17242	3.42005e-40	1.90252e-05
C0	RMND5A	13.2898	0.81965	1.11596e-39	0.699859
C0	CHODL	13.211	1.95063	3.18418e-39	0.0169324
C0	DENND4A	13.1895	0.201207	4.23326e-39	0.000437578
C0	USP30	13.1719	1.02114	5.34106e-39	0.213253
C0	CDYL	13.099	0.663612	1.39749e-38	0.223603
C0	SFTPC	13.0486	3.21753	2.70924e-38	0.00713443
C0	PLAC9P1	12.9881	7.69537	5.96925e-38	0.00184544
C0	MRPL48	12.9579	0.912173	8.85018e-38	0.00616415
C0	PSMB9	12.9468	2.40104	1.02204e-37	0.0142689
C0	ZNF276	12.9205	0.939502	1.43874e-37	0.118279
C0	GRHPR	12.8443	0.808546	3.8547e-37	0.156596
C0	GABPB1-AS1	12.8196	0.723623	5.29731e-37	0.00178836
C0	SAMMSON	12.4619	4.53258	4.96146e-35	3.80503e-05
C0	PLXNB3	12.2186	3.67622	1.0107e-33	0.0448042
C0	RDH14-1	12.217	1.14664	1.03021e-33	0.000608805
C0	RAD51-AS1	12.1978	1.83618	1.30435e-33	0.112838
C0	USH1C	12.1801	2.54332	1.61912e-33	0.679445
C0	RAB10	12.1691	0.34668	1.85188e-33	0.0058217
C0	NPIPB13	12.1673	2.21338	1.89354e-33	0.448746
C0	USP21	12.1502	0.798655	2.33295e-33	0.259693
C0	SLC6A12	12.1484	2.30393	2.38233e-33	0.232107
C0	H2AJ	12.0697	1.47433	6.20627e-33	0.151098
C0	SAP30L-AS1	12.0593	1.33255	7.03777e-33	0.0218218
C0	ZC3H12A-DT	12.041	2.67972	8.7865e-33	0.388284
C0	HACD2	12.0356	0.748201	9.37205e-33	0.0393821
C0	SRPK3	12.0212	2.69459	1.11642e-32	0.0736654
C0	NOL4L	11.9859	0.68349	1.70716e-32	0.0634299
C0	DYNC1I2	11.9713	0.217105	2.03624e-32	0.100263
C0	ANKRD36B	11.9608	0.677139	2.31073e-32	0.0278338
C0	LINC00598	11.9543	1.78235	2.49843e-32	0.579354
C0	PSG8	11.8956	2.27235	5.04382e-32	0.0749401
C0	DMRT2	11.8927	4.71955	5.22199e-32	0.000152201
C0	ZBTB1	11.8699	0.699927	6.85786e-32	0.0481527
C0	LRP10	11.8553	1.29943	8.16409e-32	0.124158
C0	SPARC	11.7559	0.63717	2.65313e-31	0.0111107
C0	ISG20	11.7125	3.02653	4.42479e-31	0.147825
C0	PLEKHF1	11.6982	3.13651	5.23794e-31	0.0341692
C0	GOLM2	11.6216	0.20888	1.28496e-30	0.0286519
C0	SCFD2	11.6076	0.37381	1.51216e-30	0.294585
C0	FAM241A	11.5231	1.1285	4.03389e-30	0.0259884
C0	DEPDC7	11.5049	2.44578	4.98022e-30	0.159069
C0	TMEM171	11.4723	3.80547	7.2568e-30	0.418877
C0	ATL3	11.4405	1.09915	1.04646e-29	0.211845
C0	TRPV3	11.4342	2.15959	1.12461e-29	0.112819
C0	LINC00463	11.4237	3.3798	1.2692e-29	0.0715346
C0	HOXD1	11.4083	5.60101	1.51324e-29	0.0619078
C0	FDFT1	11.3746	0.302864	2.22498e-29	0.318291
C0	GPBP1L1	11.3567	0.553042	2.73221e-29	0.111012
C0	DACT3	11.3494	0.959025	2.96726e-29	0.0591682
C0	PLS3-AS1	11.3179	2.70539	4.24959e-29	0.243826
C0	UNC13D	11.2835	1.60971	6.28348e-29	0.735988
C0	SYNE3-1	11.2216	2.89121	1.26556e-28	0.0526236
C0	RENBP	11.2029	1.57257	1.56259e-28	0.193124
C0	TMEM229A	11.171	2.38042	2.23678e-28	0.0407709
C0	ZNF460-AS1	11.156	2.17324	2.64838e-28	0.00152201
C0	IKZF5	11.1494	1.13504	2.85026e-28	0.124044
C0	KCNJ2-AS1	11.099	4.02281	5.00648e-28	0.47131
C0	SHISA4	11.0986	1.12816	5.02656e-28	0.106655
C0	C6orf89	11.088	0.721216	5.65486e-28	0.154941
C0	WIPI1	11.0755	1.16986	6.50125e-28	0.564647
C0	PEX11G	11.0577	1.95546	7.93242e-28	0.0949926
C0	LINC02427	11.0413	2.32653	9.51455e-28	0.126099
C0	NRBP2	11.0376	0.742936	9.91055e-28	1.90252e-05
C0	BVES-AS1	10.9963	1.85062	1.56605e-27	0.40398
C0	LINC00940	10.9733	4.94625	2.01967e-27	0.0508923
C0	HIBADH	10.9499	0.653354	2.61223e-27	0.145619
C0	CAPN9	10.8567	3.15646	7.26745e-27	0.00460409
C0	SFRP1	10.8532	0.429683	7.54465e-27	0.743674
C0	MTREX	10.8398	0.463438	8.72997e-27	0.104695
C0	ENO4	10.832	0.858949	9.51069e-27	0.605456
C0	TTLL4	10.8283	0.957999	9.89782e-27	0.0026445
C0	MVK	10.74	1.10274	2.57831e-26	0.416346
C0	TP53BP2	10.6557	0.566192	6.38748e-26	0.126993
C0	ZNF706	10.6234	0.411926	9.02483e-26	0.00218789
C0	SOX13	10.6145	0.859716	9.92425e-26	0.0547734
C0	BRSK1	10.6145	0.712694	9.92425e-26	0.109471
C0	LINC02352	10.5798	2.28836	1.4368e-25	0.208344
C0	HCG23	10.5649	2.27564	1.68291e-25	0.0224497
C0	LINC01992	10.5646	5.67072	1.68867e-25	0.105989
C0	OARD1	10.5328	0.700004	2.36769e-25	7.61006e-05
C0	MGRN1	10.5041	0.602764	3.20793e-25	0.00848522
C0	TMEM44-AS1	10.4974	1.32735	3.44057e-25	0.000152201
C0	TNFAIP6	10.4711	2.40361	4.54384e-25	0.246547
C0	MYOT	10.4603	1.83897	5.09035e-25	0.0661314
C0	LOC105375483	10.3992	6.68206	9.66932e-25	0.0232297
C0	TDRD3	10.3941	0.385528	1.01976e-24	0.0205662
C0	PLAAT4	10.3497	2.85976	1.61986e-24	0.000684905
C0	H6PD	10.3045	1.02241	2.59457e-24	0.727465
C0	LINC02193	10.2217	2.27779	6.09575e-24	0.024181
C0	SCARB1	10.2084	0.707905	6.98869e-24	0.152258
C0	CCDC82	10.1783	0.495065	9.52308e-24	0.000228302
C0	FOXK2	10.1532	0.451601	1.23044e-23	3.80503e-05
C0	ECE1	10.1131	0.736037	1.85156e-23	0.00502264
C0	SMPD4	10.0959	0.734227	2.20609e-23	0.0118717
C0	LOC101927967	10.069	3.94026	2.89891e-23	0.00169324
C0	TRPV6	10.058	4.81133	3.23877e-23	0.34875
C0	APLF	10.0454	1.21084	3.68017e-23	0.00230204
C0	LINC02872	10.0404	3.92807	3.86869e-23	0.276473
C0	NEK1	10.0122	0.301924	5.14633e-23	0.0123093
C0	JADE2	9.94089	1.09932	1.05309e-22	0.00966478
C0	AKAP17A	9.90578	1.09315	1.49544e-22	0.254671
C0	LINC03072	9.87251	1.70887	2.08214e-22	0.051463
C0	GINM1	9.86649	0.725391	2.21019e-22	0.378772
C0	LONP2	9.85499	0.27402	2.47779e-22	0.0210989
C0	AGAP9	9.84497	1.1643	2.7359e-22	0.00671588
C0	TATDN3	9.83377	0.829703	3.05743e-22	0.000494654
C0	EPN2-AS1	9.83036	1.32929	3.16195e-22	1.90252e-05
C0	ZBTB7B	9.81118	1.90692	3.82203e-22	0.108558
C0	TRIM16L	9.81035	1.20493	3.85289e-22	5.70755e-05
C0	LANCL1-AS1	9.79147	1.46111	4.64371e-22	3.80503e-05
C0	AHSA2P	9.7827	0.920768	5.0611e-22	1.90252e-05
C0	FOXJ3	9.76079	0.247852	6.28081e-22	0.000494654
C0	PRRT3-AS1	9.58484	1.57814	3.48747e-21	0.113999
C0	SBF1	9.56872	1.01573	4.07497e-21	3.80503e-05
C0	THAP9	9.55158	1.27329	4.80552e-21	0.0972756
C0	PLPP4	9.54405	0.586265	5.16629e-21	0.136791
C0	LINC00279	9.49358	6.07601	8.38227e-21	0.0115292
C0	PRKCZ	9.40805	0.584853	1.89387e-20	0.0587877
C0	ZFAND4	9.39312	0.835934	2.18226e-20	1.90252e-05
C0	KCNK15-AS1	9.22564	1.65653	1.05097e-19	1.90252e-05
C0	GPI	9.19556	0.367605	1.38945e-19	0.217248
C0	PPP3CB-AS1	9.15292	1.57171	2.0607e-19	1.90252e-05
C0	CLCN2	9.11311	1.25777	2.97447e-19	0.000913207
C0	NHERF1	9.11203	0.858375	3.00373e-19	0.0623644
C0	MDS2	9.10873	3.18997	3.0958e-19	0.17994
C0	PLCH2	9.09993	0.975846	3.35654e-19	7.61006e-05
C0	MAPKAP1	9.06244	0.366819	4.73232e-19	1.90252e-05
C0	GTPBP1	8.98805	0.911934	9.32152e-19	3.80503e-05
C0	ADCY10P1	8.92207	1.76671	1.69246e-18	0.106883
C0	MFSD12	8.83007	0.960265	3.85551e-18	0.000342453
C0	TTF2	8.70097	1.11699	1.20736e-17	0.0949355
C0	KTN1	8.66372	0.245448	1.67305e-17	0.0545832
C0	THNSL2	8.65001	1.39908	1.88652e-17	7.61006e-05
C0	ROM1	8.63149	2.21578	2.21722e-17	0.100814
C0	FLNC	8.59308	2.26816	3.09629e-17	1.90252e-05
C0	KCNAB1	8.46744	0.403471	9.13993e-17	3.80503e-05
C0	MBNL3	8.44646	1.14716	1.0932e-16	0.0460028
C0	PAK4	8.41314	0.954245	1.45167e-16	5.70755e-05
C0	ZSCAN30	8.39339	0.892849	1.71614e-16	0.000342453
C0	STX4	8.3745	1.06062	2.01358e-16	3.80503e-05
C0	LINC02511	8.36749	4.65514	2.13654e-16	0.00894182
C0	TREH	8.33561	3.39951	2.79552e-16	0.147673
C0	CYB5R4	8.33516	0.606623	2.80593e-16	0.00450896
C0	TP53INP2	8.29861	1.21889	3.81285e-16	0.258514
C0	HAVCR2	8.28419	0.758043	4.3035e-16	0.149519
C0	METTL25	8.23446	0.705187	6.52293e-16	0.390491
C0	FAM185BP	8.21353	3.50861	7.76015e-16	0.121666
C0	RTCA-AS1	8.18255	1.82104	1.00345e-15	0.00319623
C0	LINC01978	8.17746	7.3058	1.04663e-15	0.207374
C0	STAT3	8.17002	0.555712	1.11274e-15	0.000152201
C0	FAM95C	8.13975	1.91247	1.42804e-15	1.90252e-05
C0	LOC102724289	8.11553	5.04658	1.74229e-15	0.140234
C0	KDSR	8.09358	0.804105	2.08533e-15	0.00829497
C0	NCKAP5L	8.03034	0.863983	3.49133e-15	0.000114151
C0	CCNB3	8.01934	2.29192	3.81747e-15	0.169419
C0	BMP1	8.01364	1.08466	3.99747e-15	0.0167041
C0	SLC25A27	8.00383	0.51013	4.32665e-15	0.215232
C0	MDM2	7.98739	0.661732	4.94259e-15	0.000513679
C0	N6AMT1	7.98624	1.2533	4.98833e-15	3.80503e-05
C0	SSH3	7.9841	1.44004	5.07484e-15	0.0969522
C0	TPT1-AS1	7.97671	0.536443	5.38736e-15	0.180834
C0	NEK9	7.9758	0.670183	5.42627e-15	0.00840912
C0	DCUN1D1	7.95155	0.593676	6.5958e-15	0.127069
C0	NTNG2-1	7.91697	0.67779	8.70143e-15	0.158232
C0	CXXC4-AS1	7.90077	1.31748	9.90641e-15	3.80503e-05
C0	PAFAH2	7.81484	1.2648	1.96116e-14	0.0411895
C0	LINC01725	7.77018	1.24371	2.7895e-14	0.0647806
C0	TSNAX-DISC1	7.76492	1.99554	2.90728e-14	0.00144591
C0	NGFR	7.75996	1.742	3.02288e-14	0.081675
C0	PDXDC2P-NPIPB14P	7.64318	3.72118	7.50444e-14	0.00806666
C0	CPXM2	7.59662	1.85375	1.07473e-13	0.00180739
C0	MINDY2	7.57838	0.444725	1.23597e-13	1.90252e-05
C0	TXNL4B	7.55665	0.945045	1.46042e-13	0.212701
C0	SMARCD2	7.54234	0.998009	1.62858e-13	0.0543549
C0	NLRC5	7.53836	1.09672	1.67884e-13	0.0211369
C0	ATP6AP1L	7.479	0.74501	2.6356e-13	0.156006
C0	PPP1R36	7.40663	2.29203	4.54819e-13	1.90252e-05
C0	PACSIN3	7.36964	1.58544	5.99934e-13	0.00380503
C0	CCDC9B	7.36676	1.81371	6.12949e-13	0.0347399
C0	DPY19L4	7.33744	0.835898	7.62446e-13	0.00121761
C0	EVI2B	7.32995	1.96794	8.06012e-13	0.0513869
C0	RAB3IP	7.30031	0.479281	1.0043e-12	0.00114151
C0	TANGO2	7.27376	0.918462	1.22164e-12	0.0169895
C0	SCAF8	7.26569	0.263383	1.29647e-12	0.00517484
C0	ZNNT1	7.23966	1.69564	1.57013e-12	0.507705
C0	FAHD2CP	7.19345	1.57882	2.20188e-12	0.557665
C0	KDM2A	7.18436	0.243312	2.35213e-12	0.151859
C0	CATSPERE	7.17887	1.14995	2.44742e-12	0.073399
C0	C5	7.17115	1.13899	2.58879e-12	0.128458
C0	POLR1G	7.1412	0.585208	3.21795e-12	0.0521289
C0	PRR7-AS1	7.12876	2.25413	3.5212e-12	0.0282523
C0	BOK-AS1	7.12175	2.5292	3.70452e-12	0.32436
C0	STAT5A	7.10204	1.49294	4.26959e-12	0.151022
C0	TTC3P1	7.03151	1.81359	7.07989e-12	0.637533
C0	TMC8	6.98304	1.01365	9.99144e-12	0.871181
C0	EDA2R	6.97825	2.36342	1.03347e-11	0.00100833
C0	STAG3L3	6.94584	1.55871	1.29951e-11	0.498231
C0	SNRPD3	6.94067	0.860785	1.34766e-11	0.00260645
C0	CEP164	6.91775	0.627085	1.58331e-11	0.626023
C0	LINC00513-1	6.90819	0.98322	1.69293e-11	0.000513679
C0	TGFB3	6.8854	1.14581	1.9863e-11	0.155816
C0	PTPRH	6.86559	2.63561	2.28123e-11	0.242266
C0	KLRC4-KLRK1	6.75629	1.59451	4.86166e-11	0.0959058
C0	SIDT2	6.72205	0.978079	6.14556e-11	0.304364
C0	KCTD13	6.72022	0.763964	6.22189e-11	0.0107873
C0	MT2A	6.70354	0.218075	6.96805e-11	0.034816
C0	SAMD13	6.6959	1.35686	7.34008e-11	0.124634
C0	SLC35F5	6.67442	0.506825	8.49575e-11	0.000152201
C0	DTHD1	6.67135	3.14187	8.67395e-11	0.455196
C0	LINC01695	6.62974	2.62283	1.14941e-10	0.00422358
C0	C4orf36	6.61738	1.38614	1.24904e-10	0.096077
C0	PCAT14	6.61108	2.20286	1.30292e-10	0.0108443
C0	TIPARP	6.60503	0.693876	1.35708e-10	0.07865
C0	HDAC1	6.59113	0.69644	1.48969e-10	0.0525855
C0	PAOX	6.5505	1.38309	1.95459e-10	7.61006e-05
C0	GTF2IP20	6.51517	2.38404	2.47201e-10	0.00707736
C0	UPK3B	6.50169	0.236092	2.70312e-10	0.951467
C0	USP9X	6.50085	0.309337	2.71799e-10	0.161638
C0	SLFN5	6.49419	1.5036	2.84026e-10	0.0417222
C0	LIX1-AS1	6.49365	0.949987	2.85027e-10	0.391119
C0	JADE3	6.49221	0.800138	2.87742e-10	0.018188
C0	HECTD1	6.47968	0.280563	3.12549e-10	1.90252e-05
C0	GACAT3	6.46143	3.64079	3.52377e-10	1.90252e-05
C0	EBF4	6.45469	0.604502	3.68332e-10	0.000494654
C0	GIT1	6.45436	0.710638	3.69119e-10	0.000228302
C0	RHOQ	6.45191	0.617601	3.75114e-10	0.00703931
C0	WWTR1-1	6.45148	0.70034	3.76146e-10	0.0797534
C0	ATOH8	6.42694	1.13411	4.41686e-10	0.00504167
C0	LDB3-1	6.408	3.18567	4.99909e-10	0.00464214
C0	BMP8B	6.36584	2.05868	6.57534e-10	0.0781934
C0	PPP1R3E	6.34221	0.960172	7.66262e-10	1.90252e-05
C0	SSPN	6.32313	0.766677	8.66244e-10	0.105628
C0	SH2D6	6.29585	2.38067	1.03268e-09	0.113371
C0	LINC00891	6.27859	4.1611	1.15361e-09	0.256326
C0	SMIM6-1	6.26477	6.98053	1.26007e-09	0.00131274
C0	SAV1	6.22825	1.01285	1.59027e-09	0.223203
C0	TRIP11	6.2179	0.485836	1.69833e-09	0.00728663
C0	LINC01549	6.20308	4.04043	1.86499e-09	0.0141357
C0	KDR	6.1627	2.06058	2.4051e-09	0.0263118
C0	MTRR	6.15375	0.846324	2.54407e-09	0.032533
C0	HEBP1	6.153	0.889196	2.55607e-09	0.00878962
C0	RPL13P12	6.14647	3.23543	2.66272e-09	0.000608805
C0	RAB33A	6.13764	0.733065	2.81368e-09	0.0192915
C0	RECQL5	6.13732	1.06216	2.81916e-09	0.00707736
C0	DTX2P1-UPK3BP1-PMS2P11	6.09058	2.24466	3.77271e-09	0.47932
C0	ALDH3A2	6.08657	0.868688	3.86709e-09	0.0124044
C0	PIK3IP1-DT	6.08349	1.12697	3.94151e-09	0.0108443
C0	PLEKHM1	6.07632	0.842176	4.12126e-09	0.126555
C0	PHAF1	6.01716	0.846093	5.93757e-09	0.0550588
C0	KLF9	6.00663	0.879098	6.33355e-09	0.0269777
C0	CCDC144CP	5.95462	1.13835	8.70072e-09	0.000761006
C0	MND1	5.95012	1.03969	8.942e-09	0.00136981
C0	PPP4R1L	5.93102	1.24243	1.00381e-08	0.00686808
C0	KDM5D	5.92508	0.593367	1.04063e-08	0.00247327
C0	ZFP14	5.90709	0.677112	1.16013e-08	0.0141357
C0	USP32P3	5.89754	3.9547	1.22896e-08	0.0304783
C0	LANCL2	5.89107	0.594839	1.2779e-08	0.000190252
C0	DHCR7	5.87346	0.725151	1.42016e-08	0.00694418
C0	PCBP1-AS1	5.8625	0.522621	1.5169e-08	0.00190252
C0	CCDC13-AS1	5.84861	2.61253	1.64771e-08	0.0201857
C0	TUBD1	5.8433	0.987702	1.7006e-08	0.11963
C0	ERI3	5.83257	0.369617	1.81276e-08	0.0108063
C0	CDKN2B-AS1	5.81156	1.25695	2.05407e-08	0.000342453
C0	HMGCL	5.7533	0.875372	2.89863e-08	0.064324
C0	PPP4R3B	5.74899	0.438339	2.97278e-08	0.0245615
C0	TMEM88B	5.74022	7.44336	3.1301e-08	0.051463
C0	HMSD	5.7383	1.87243	3.16565e-08	0.00629733
C0	TCHP	5.72521	0.65259	3.41848e-08	0.192573
C0	DGLUCY	5.71088	0.593705	3.71772e-08	0.0183402
C0	PLEKHH2	5.69261	0.564025	4.13615e-08	0.0246185
C0	CA3-AS1	5.69079	3.21078	4.17951e-08	0.0558959
C0	TAGLN	5.6878	1.19856	4.25239e-08	0.00625927
C0	FBXL9P	5.64832	1.1626	5.34636e-08	0.050645
C0	NPIPP1	5.6434	1.85419	5.5012e-08	0.00234009
C0	TECRP1	5.63785	3.99135	5.68025e-08	0.160002
C0	GLCE	5.61776	0.511214	6.37361e-08	0.0343975
C0	NUP43	5.59714	0.878159	7.17364e-08	0.0027967
C0	PYROXD2	5.59651	1.21362	7.19878e-08	0.0033294
C0	METRN	5.58864	0.283642	7.53138e-08	0.00312012
C0	TWF1P1	5.57155	8.4344	8.30286e-08	0.382539
C0	ITGB4	5.52944	0.471707	1.05427e-07	0.461855
C0	NFATC3	5.52192	0.526703	1.10017e-07	0.0157719
C0	ZNF234	5.49988	0.977736	1.24603e-07	0.100624
C0	OR2L5	5.48408	2.84735	1.36156e-07	0.000399528
C0	GSN-AS1	5.47234	3.59914	1.45411e-07	1.90252e-05
C0	KEAP1	5.4383	0.856644	1.75862e-07	0.632472
C0	IBTK	5.43168	0.342731	1.82422e-07	0.0462692
C0	OR2L3	5.38573	2.56647	2.35295e-07	0.0429588
C0	ZNF728	5.38106	2.67551	2.41424e-07	0.037099
C0	LINC01098	5.35334	1.95907	2.81176e-07	0.0108634
C0	PLXND1	5.34969	0.713496	2.86892e-07	0.0898558
C0	FFAR1	5.31794	6.40294	3.41421e-07	0.0858225
C0	ZC3H11B	5.31715	2.27992	3.42874e-07	0.0664929
C0	HSPG2	5.30601	1.13222	3.64262e-07	0.000190252
C0	ZBTB3	5.29372	1.4758	3.89336e-07	0.116643
C0	RCL1	5.28886	0.720667	3.99767e-07	0.05523
C0	ANKS6	5.28598	0.668999	4.06083e-07	0.0401621
C0	CASD1	5.28396	0.32011	4.10568e-07	0.00979795
C0	LINC02018	5.27853	1.20582	4.22872e-07	0.058274
C0	CASKIN2	5.27498	0.912924	4.31008e-07	0.154123
C0	CSTF3-DT	5.26912	1.5346	4.44895e-07	0.0100453
C0	ACSL4	5.25496	0.387634	4.80265e-07	0.0125756
C0	SEPTIN7P6	5.18796	5.06883	6.88061e-07	0.0450325
C0	SQSTM1	5.15558	0.5127	8.17421e-07	0.000228302
C0	GLIPR1L2	5.15212	1.11565	8.32563e-07	0.0692325
C0	FAM174B	5.12316	0.858729	9.70526e-07	3.80503e-05
C0	VPS54	5.09373	0.391515	1.13202e-06	0.000532704
C0	NPRL3-1	5.07352	0.604865	1.25793e-06	0.184278
C0	LINC02362	5.02854	2.70536	1.58917e-06	0.124805
C0	MLKL	5.00059	1.49255	1.83479e-06	1.90252e-05
C0	TMIGD3	4.99494	1.07089	1.88928e-06	5.70755e-05
C0	HNRNPA3P6	4.99251	3.98192	1.91276e-06	1.90252e-05
C0	DNM1P47	4.97993	3.48295	2.03907e-06	0.00119858
C0	ANGEL2	4.94456	0.709597	2.44322e-06	0.0571325
C0	AKAP3	4.94342	1.93392	2.45736e-06	0.00500361
C0	CEP128	4.92173	0.625627	2.74412e-06	0.000741981
C0	BST1	4.91293	2.21957	2.86856e-06	0.00365283
C0	TSPAN8	4.90356	1.97381	3.00796e-06	0.0519006
C0	SF3B1	4.89903	0.288157	3.07734e-06	0.168144
C0	TMT1A	4.88547	0.340059	3.29527e-06	0.325159
C0	C12orf56	4.88224	1.32859	3.34896e-06	0.23361
C0	HR	4.87111	1.29029	3.54161e-06	0.843727
C0	HARBI1	4.8452	1.35536	4.03395e-06	0.00382406
C0	AAMDC	4.83692	0.591904	4.20367e-06	0.215821
C0	MHENCR	4.81061	1.37797	4.79031e-06	0.0361288
C0	DMBT1	4.76868	4.62265	5.89688e-06	0.0032533
C0	LCNL1	4.76497	0.516709	6.00513e-06	0.00329135
C0	OR2L2	4.75346	2.70981	6.35462e-06	0.00245424
C0	EQTN	4.7509	2.50359	6.43465e-06	0.0297553
C0	PPM1D	4.72083	0.637963	7.45434e-06	0.463833
C0	DBF4B	4.70573	0.892437	8.02144e-06	0.110498
C0	TIAL1	4.67092	0.467198	9.4922e-06	0.00481336
C0	MMS22L	4.66456	0.537244	9.78717e-06	0.109889
C0	BORCS8-MEF2B	4.65663	2.85792	1.01685e-05	0.583254
C0	DPYD-AS1	4.65105	0.762291	1.0445e-05	0.694057
C0	MADCAM1	4.61517	0.927808	1.24047e-05	0.033256
C0	LINC00467	4.60971	0.923164	1.27302e-05	0.000152201
C0	NKAIN1	4.60519	0.554682	1.30055e-05	0.165557
C0	LINC00351	4.59453	2.22032	1.36842e-05	0.0634489
C0	CTNS	4.52037	0.919963	1.94289e-05	0.250257
C0	FLJ46284	4.45956	2.41832	2.57827e-05	0.0342833
C0	YIPF4	4.408	0.484021	3.26815e-05	0.000570755
C0	VSX1	4.40121	1.38624	3.37029e-05	0.883186
C0	TANGO6	4.39632	0.567617	3.44581e-05	0.0704121
C0	CD72	4.39231	1.52386	3.50934e-05	0.000209277
C0	HLA-DMA	4.38342	1.4727	3.65339e-05	0.000266352
C0	UPF3AP1	4.3418	2.8701	4.41102e-05	0.820536
C0	ALDH3B1	4.2966	2.11165	5.40059e-05	0.00743883
C0	BAMBI	4.26803	0.627964	6.13486e-05	0.00641148
C0	ZNF761	4.2341	1.30436	7.13135e-05	0.137628
C0	NID2	4.21861	1.24354	7.63344e-05	0.00171226
C0	SMPD1	4.19958	0.905667	8.29939e-05	0.115939
C0	CARD14	4.19859	1.44405	8.33532e-05	0.130855
C0	KMT5B	4.18331	0.301509	8.91138e-05	0.00783836
C0	LINC01856	4.1703	4.09594	9.43346e-05	0.0718009
C0	CDH26	4.13818	1.11708	0.000108387	0.00186446
C0	BAZ1B	4.1291	0.486489	0.00011271	0.333245
C0	SLCO1B1	4.08218	3.93572	0.000137807	0.0237244
C0	RNF32-DT	4.0729	0.839097	0.000143336	0.0254747
C0	ZNF3	4.01366	0.70068	0.000184069	0.0261976
C0	NPIPB6	3.99845	1.63153	0.000196118	0.00728663
C0	LINC02908	3.9953	3.21149	0.000198686	0.340874
C0	HSP90AA2P	3.95926	3.24131	0.000230788	0.000513679
C0	LOC100128079	3.93053	2.90737	0.000259856	0.000190252
C0	CCN2-AS1	3.89159	0.794317	0.000304749	0.00918915
C0	UBR1	3.89066	0.204431	0.000305853	0.222233
C0	OR7C1	3.88491	3.51991	0.000313097	0.0923291
C0	ROGDI	3.87811	0.784503	0.000321737	0.00683003
C0	LINC02918	3.87257	2.05831	0.000329003	0.0190061
C0	RAB6C	3.86865	1.95958	0.000334173	0.0757582
C0	MPC1	3.85179	0.48805	0.000357857	0.00123663
C0	ZSCAN2-AS1	3.82755	0.792515	0.000394534	0.164644
C0	TOX4	3.82289	0.80457	0.00040199	1.90252e-05
C0	SEPTIN7P7	3.82144	5.11176	0.000404289	0.141414
C0	HEATR6-DT	3.82085	2.10371	0.000405223	0.0460599
C0	ARF4-AS1	3.80458	1.40457	0.000432351	0.158708
C0	TMED7-TICAM2	3.78743	1.37745	0.000462927	0.108729
C0	BCL2L11	3.77875	0.991906	0.000479259	0.0170846
C0	NOL3-1	3.76651	1.04556	0.000503007	0.361383
C0	SGPP1	3.76454	0.750499	0.000506908	0.000266352
C0	NFYA	3.76303	0.821987	0.00050995	0.00738176
C0	OR9A2	3.7513	3.11663	0.000534011	0.195693
C0	LINC02240	3.75125	1.17386	0.000534093	0.00526997
C0	GTF2IP12	3.74138	1.6065	0.000555191	0.0881245
C0	LINC00680-GUSBP4	3.74049	3.77685	0.000557055	0.119877
C0	TEKT4P2	3.72848	0.67328	0.000584039	0.0605951
C0	RPL35P5	3.71241	2.45426	0.000621755	0.0932232
C0	HFE	3.70104	1.65265	0.000649687	0.00393821
C0	SLC16A8	3.67386	1.88131	0.000721847	1.90252e-05
C0	NRIP2	3.63007	1.52667	0.000854085	0.0271299
C0	C19orf18	3.59235	1.02508	0.000985343	0.19126
C0	RPL10P16	3.54714	4.34537	0.00116845	0.103269
C0	TTC38	3.54013	0.577702	0.00119948	0.0343975
C0	MECP2	3.535	0.437624	0.00122249	0.000266352
C0	BLID	3.53051	2.65795	0.00124303	0.00123663
C0	LIN54	3.52988	0.780084	0.00124585	0.000475629
C0	EFCAB14	3.52734	0.706898	0.0012577	0.00762909
C0	OR5AH1P	3.50019	4.54855	0.00139082	0.306971
C0	MTMR9LP	3.49586	1.28675	0.00141326	7.61006e-05
C0	VSIG10	3.48286	0.704384	0.00148254	0.0161714
C0	CERT1	3.466	0.294811	0.00157713	5.70755e-05
C0	TMEM139	3.45969	2.70769	0.00161426	0.0805905
C0	RPL7AP6	3.43064	2.3831	0.0017944	1.90252e-05
C0	ZNF891	3.4228	0.692499	0.0018463	0.00585975
C0	SP4	3.4193	0.681659	0.00186983	0.00058978
C0	TSC2	3.40954	0.587317	0.00193618	0.0152201
C0	MIR4523	3.37112	2.15674	0.00222373	0.00066588
C0	PIGK	3.35273	0.741633	0.00237453	3.80503e-05
C0	IFNA2	3.35114	6.46341	0.00238796	0.00146494
C0	STRA6LP	3.34085	2.00626	0.0024769	0.0952589
C0	SEMA7A	3.33697	0.993856	0.00251114	0.0105399
C0	PDE7A	3.30507	0.244374	0.00280977	0.220406
C0	RPS28P7	3.28033	2.38796	0.00306398	0.000475629
C0	AQP6	3.24554	2.18894	0.00345603	0.00329135
C0	LINC00899	3.22155	2.33731	0.00375448	0.0913588
C0	APOA1-AS	3.21099	1.26797	0.00389101	0.0473156
C0	AP1S2	3.19527	0.313635	0.00410449	0.0797154
C0	VASH1-AS1	3.19358	1.4183	0.00412777	0.0846809
C0	ZBED5-AS1	3.183	0.89724	0.00427966	0.160059
C0	NBR1	3.16637	0.61582	0.00452749	0.166717
C0	LINC00920	3.1663	3.96103	0.00452831	0.00979795
C0	LINC02267	3.14657	2.06394	0.0048415	0.0907119
C0	DDX46	3.13951	0.402835	0.00495643	0.0028728
C0	CDNF	3.11489	1.61024	0.00538352	0.000741981
C0	PWRN3	3.10787	1.25903	0.00551042	0.00121761
C0	CARD8	3.06359	0.444243	0.00637937	0.00129371
C0	AOX1	3.0508	1.42991	0.00665222	1.90252e-05
C0	LINC01080	3.0274	1.88331	0.00717887	0.00112248
C0	MAVS	3.01627	0.755497	0.00744116	0.00487044
C0	SIPA1	3.00998	0.656185	0.00759427	0.00981698
C0	LINC01554	3.00618	2.08523	0.00768955	0.167212
C0	CCT6B	3.00468	1.10807	0.00772661	0.000818082
C0	KIF25	2.99498	1.61243	0.00797232	0.00207374
C0	C2CD6	2.99125	1.12388	0.00806842	0.0289943
C0	PIDD1	2.98739	0.864612	0.00816864	0.476047
C0	CLEC2A	2.9627	2.65876	0.00884031	0.093014
C0	B3GNT9	2.96043	2.09272	0.00890345	0.0274723
C0	ERLIN2	2.95776	0.713003	0.00897938	0.000228302
C0	DUXAP10	2.95087	2.24995	0.00917674	0.00808569
C0	LOC105374211	2.94378	3.50374	0.00938401	0.00894182
C0	GCDH	2.94241	0.674059	0.00942417	0.0143259
C0	KRI1	2.9419	0.882719	0.00943905	0.452418
C0	FOXO4	2.93258	1.49866	0.00972312	0.00781934
C0	MT3-1	2.92194	0.381711	0.0100579	0.000608805
C0	HOMEZ	2.91427	0.927274	0.0103053	0.759979
C0	HEATR5A	2.91116	0.762345	0.010406	0.00462311
C0	SEPTIN7P3	2.88728	5.02539	0.011213	1.90252e-05
C0	NRAD1	2.88112	1.51519	0.0114293	0.0789924
C0	ANKUB1	2.875	0.261933	0.0116457	0.153571
C0	RPL26P19	2.87296	3.16408	0.0117192	0.0109965
C0	HMX1	2.86528	1.28449	0.0120023	0.00546022
C0	LINC01358	2.85932	1.43243	0.0122248	0.732849
C0	UBR5-DT	2.85819	1.01748	0.0122677	0.000304402
C0	ATP1A1-AS1	2.84525	1.02096	0.0127706	0.0232678
C0	MGC16275	2.79301	2.09058	0.0149781	3.80503e-05
C0	NPLOC4	2.75359	0.543646	0.0168706	0.0176934
C0	SLC2A12	2.74421	0.989424	0.0173481	0.00156006
C0	HERC5	2.72642	0.89169	0.0182917	0.00133176
C0	BICRA-AS2	2.69592	1.55762	0.0200166	0.0933754
C0	MORF4L2-AS1	2.68518	1.57371	0.0206568	0.0120429
C0	PMS2CL	2.67185	1.62604	0.0214819	0.000418553
C0	POLDIP3	2.67114	0.5874	0.0215262	0.0157338
C0	KBTBD11-OT1	2.66884	1.74349	0.0216681	0.0940413
C0	LATS2	2.66298	0.480435	0.0220438	0.00616415
C0	SECISBP2	2.64884	0.339286	0.0229637	0.00066588
C0	HIPK3	2.64451	0.493621	0.0232491	0.0685857
C0	MBTD1	2.61258	0.401155	0.0254801	0.000799056
C0	SELL	2.60765	2.48393	0.0258353	0.0231917
C0	MTCO1P47	2.60168	22.2931	0.02628	0.0288231
C0	OPLAH	2.5887	1.03551	0.0272693	0.00816179
C0	HMGXB4	2.58635	0.592704	0.0274511	0.610156
C0	PKP4-AS1	2.58632	2.16561	0.0274523	0.121057
C0	STAG3L1	2.58049	1.5236	0.0279133	0.0973707
C0	MT-HPR	2.56438	1.58991	0.0292062	0.152106
C0	FAUP1	2.56229	1.98095	0.0293763	0.0180358
C0	TEX46	2.55639	2.0872	0.0298638	0.0296031
C0	PCSK7	2.54976	0.471158	0.0304285	0.211122
C0	LOC100507336	2.54889	3.47368	0.0305026	3.80503e-05
C0	ZNF630	2.54715	0.857107	0.0306501	0.060519
C0	PLOD1	2.53621	0.844807	0.0316028	0.00831399
C0	LOC105375546	2.52696	3.56213	0.0324306	0.000266352
C0	FBXL8	2.52515	1.95675	0.0325928	0.272497
C0	OSGIN1	2.5092	1.64946	0.0340785	0.00178836
C0	UBE4A	2.49341	0.55691	0.0355983	0.0760245
C0	NOL8	2.48286	0.811344	0.0366422	0.0845097
C0	KDM5A	2.44924	0.301732	0.0401491	0.0135649
C0	SEMA3B-AS1	2.44348	4.60442	0.0407727	0.203474
C0	LINC02447	2.41435	2.69339	0.0440834	9.51258e-05
C0	MCCC1	2.4137	0.422173	0.0441566	0.000304402
C0	THEM4	2.41197	0.792259	0.0443543	0.00125566
C0	COQ5	2.40175	0.775969	0.0455617	0.00062783
C0	LINC00987	2.39088	1.15773	0.0468922	0.00235912
C0	PRSS48	-2.36781	0.305378	0.0498483	0.0104258
C0	GOLGA8M	-2.38395	0.377189	0.0477584	0.0188539
C0	LINC01310	-2.39928	0.689442	0.0458544	0.341996
C0	ERAP2	-2.39988	0.304445	0.0457842	0.00361478
C0	FBXW4	-2.40321	0.410819	0.045393	0.183136
C0	BLZF1	-2.40674	0.603755	0.0449789	0.00494654
C0	PDGFRL	-2.41176	0.368203	0.0443776	0.0882577
C0	MCPH1-AS1	-2.41763	0.217632	0.0436959	0.000171226
C0	MLLT6	-2.42417	0.488275	0.0429437	0.0193486
C0	SWAP70	-2.42865	0.364998	0.0424329	0.0645523
C0	ASIC3	-2.43503	0.605899	0.0417095	0.137381
C0	SLC25A45	-2.43782	0.832826	0.0414005	0.00123663
C0	PHRF1	-2.45254	0.566573	0.0397917	0.000152201
C0	CTBS	-2.46558	0.65873	0.0383992	0.000228302
C0	TCEANC	-2.46641	0.456567	0.038315	0.00722956
C0	TTC32	-2.48625	0.617856	0.0363018	0.0605951
C0	LOC105377496	-2.48924	0.387744	0.0360074	0.000380503
C0	SLC29A3	-2.50988	0.368143	0.0340151	0.00346258
C0	TAF8	-2.52245	0.645765	0.0328386	0.0139264
C0	IKBKB	-2.55928	0.532128	0.0296246	0.422149
C0	EFHB	-2.56177	0.380192	0.0294165	0.205072
C0	LCMT1-AS1	-2.60682	0.274274	0.0258963	0.00859937
C0	YES1	-2.61358	0.223311	0.0254084	3.80503e-05
C0	ACADS	-2.61462	0.405106	0.0253338	0.0646475
C0	GLMP	-2.65039	0.321797	0.0228618	0.0132796
C0	LINC01933	-2.65353	0.201344	0.0226539	0.110574
C0	TMEM244	-2.6543	0.616513	0.0226051	0.0619459
C0	KCNMB3-1	-2.65796	0.643769	0.0223645	0.00447091
C0	IRF3	-2.67794	0.401683	0.021104	0.000989308
C0	RABGEF1P1	-2.69095	0.459426	0.0203079	0.134127
C0	CD99L2	-2.69166	0.457236	0.0202685	0.0130132
C0	FICD	-2.6976	0.435284	0.0199196	0.173148
C0	PAN3-AS1	-2.74879	0.238023	0.0171125	0.133404
C0	PHF8	-2.76845	0.536299	0.0161298	5.70755e-05
C0	TCEANC2	-2.78898	0.666004	0.0151604	0.888893
C0	ZNF517	-2.83074	0.247459	0.013349	0.39812
C0	DHRS4	-2.83395	0.34578	0.0132179	0.597523
C0	ZNF613	-2.83594	0.408663	0.0131392	0.519767
C0	NAPA-AS1	-2.84004	0.270422	0.0129746	0.00987405
C0	NXF5	-2.85433	0.468666	0.0124163	0.0903695
C0	ATG14	-2.87057	0.576096	0.0118061	1.90252e-05
C0	MYBPHL	-2.88076	0.704455	0.0114416	5.70755e-05
C0	ISY1-RAB43	-2.89082	0.334313	0.0110915	1.90252e-05
C0	NEK5	-2.90297	0.611462	0.0106764	0.000133176
C0	CUL4A	-2.90833	0.394739	0.0104987	0.191222
C0	RAB21	-2.92024	0.497473	0.0101111	0.00393821
C0	KIAA2013	-2.94788	0.631796	0.00926319	0.499087
C0	LINC00845	-2.96276	0.832263	0.00883915	0.60559
C0	LINC00963	-2.98388	0.293127	0.00826091	0.00110346
C0	ALG1	-3.03357	0.626373	0.0070371	0.0656938
C0	GHDC	-3.03706	0.443778	0.0069569	0.000304402
C0	SLC38A10	-3.04968	0.530363	0.00667561	0.175926
C0	CENATAC	-3.09479	0.462498	0.00575531	0.0527567
C0	FAM91A1	-3.14067	0.627815	0.00493769	9.51258e-05
C0	LOC105370456	-3.1428	0.661898	0.00490274	0.0705643
C0	PRXL2C	-3.17434	0.286896	0.00440752	0.215327
C0	TMEM50B	-3.18414	0.510168	0.0042631	0.0957155
C0	SLK	-3.18723	0.507246	0.00421834	0.0608805
C0	PIGV	-3.20545	0.483914	0.00396465	0.0987786
C0	SLC10A7	-3.20576	0.512552	0.00396078	0.00382406
C0	TNFSF9	-3.20964	0.371877	0.00390918	0.0215935
C0	LINC02145	-3.21972	0.533447	0.00377832	0.0102355
C0	SUGT1	-3.24481	0.36684	0.00346467	0.0652372
C0	MYL5	-3.25122	0.244258	0.0033889	0.000152201
C0	SLC46A3	-3.26613	0.715356	0.00321985	0.00214984
C0	THEMIS	-3.27102	0.403288	0.00316583	0.00313915
C0	ERMARD	-3.28452	0.547956	0.0030198	0.000133176
C0	TOB1-AS1	-3.29141	0.472254	0.00294807	0.201724
C0	SNAP23	-3.29273	0.43568	0.00293464	0.00186446
C0	MPZ	-3.29972	0.325617	0.00286284	0.000799056
C0	SH3BP5-AS1	-3.30368	0.552047	0.00282333	0.0774514
C0	RHCE	-3.30751	0.600274	0.00278557	0.00426163
C0	ZNF90	-3.31844	0.200978	0.00268062	0.00156006
C0	ULK2	-3.33316	0.310527	0.00254543	0.00184544
C0	C14orf93	-3.34996	0.405486	0.00239801	0.107093
C0	CBR4	-3.3646	0.23346	0.002276	3.80503e-05
C0	ZNF717	-3.40094	0.557153	0.00199744	0.00169324
C0	SMIM14	-3.40558	0.425873	0.00196398	0.172863
C0	ZNF354B	-3.41303	0.568284	0.0019125	0.0452038
C0	PGBD2	-3.43345	0.395461	0.00177623	0.000437578
C0	LTO1	-3.43689	0.624107	0.00175422	0.0146113
C0	UBXN2A	-3.45343	0.349419	0.00165114	0.000703931
C0	EXOC1	-3.46679	0.25688	0.00157264	0.000190252
C0	RMC1	-3.53908	0.613271	0.00120402	1.90252e-05
C0	SCRIB	-3.57959	0.408238	0.00103397	0.000304402
C0	ZNF688	-3.59652	0.503774	0.000969922	1.90252e-05
C0	C11orf24	-3.6342	0.53158	0.000840891	1.90252e-05
C0	ZNF701	-3.82905	0.370386	0.000392161	3.80503e-05
C0	CEP104	-3.90311	0.57458	0.000290856	5.70755e-05
C0	NPIPB15	-3.91091	0.459823	0.000281757	5.70755e-05
C0	COX19	-4.30503	0.521231	5.20095e-05	7.61006e-05
C0	C14orf28	-4.33235	0.44187	4.60107e-05	3.80503e-05
C0	DNAJC3	-4.34194	0.491948	4.40858e-05	1.90252e-05
C0	HSF2BP	-4.36106	0.343499	4.04346e-05	1.90252e-05
C0	ZNF286B	-4.65856	0.373742	1.00742e-05	0.000114151
C0	SPINT2	-4.72283	0.764322	7.38256e-06	1.90252e-05
C0	CRYBB2P1	-4.72649	0.37116	7.25213e-06	5.70755e-05
C0	PDCD7	-4.82728	0.483639	4.41049e-06	0.00144591
C0	DDX11-1	-4.83486	0.335347	4.24655e-06	1.90252e-05
C0	ATE1OSP	-4.84618	0.605825	4.01445e-06	0.000133176
C0	SORBS3	-4.91531	0.23981	2.83485e-06	1.90252e-05
C0	ADGRF3	-5.04868	0.324642	1.43131e-06	1.90252e-05
C0	ZNF595	-5.12792	0.64844	9.46357e-07	1.90252e-05
C0	HS1BP3	-5.21666	0.431893	5.90223e-07	1.90252e-05
C0	ZNF45	-5.67958	0.358657	4.46021e-08	1.90252e-05
C0	BCL2	-5.7447	0.320639	3.04856e-08	7.61006e-05
C0	CCDC59	-5.94285	0.539881	9.34464e-09	0.000323428
C0	C2orf76	-5.945	0.540503	9.22516e-09	0.0425593
C0	PMS2P3	-5.98101	0.423182	7.40909e-09	0.00468019
C0	GALK2	-5.98187	0.307561	7.37087e-09	0.24961
C0	TEX22	-6.05067	0.239621	4.82912e-09	0.137951
C0	ATF6	-6.13063	0.267519	2.93953e-09	0.067311
C0	GUCA1B	-6.13181	0.569208	2.91798e-09	0.0391538
C0	TRRAP	-6.16264	0.328889	2.40574e-09	0.318766
C0	ZSCAN21	-6.17106	0.336186	2.28189e-09	0.00062783
C0	STAM	-6.19978	0.481628	1.90425e-09	0.176211
C0	METTL15	-6.20153	0.265752	1.88324e-09	0.0613751
C0	POGK	-6.25825	0.480297	1.31361e-09	0.280602
C0	KLRD1	-6.26006	0.425982	1.29855e-09	0.170599
C0	THRA	-6.27033	0.273611	1.21619e-09	0.0521479
C0	C9orf153	-6.2709	0.416438	1.21188e-09	0.2018
C0	CYP21A2	-6.27816	0.809634	1.15673e-09	0.0096077
C0	SP2	-6.28027	0.423684	1.14137e-09	7.61006e-05
C0	KIAA1614	-6.59932	0.379785	1.41012e-10	3.80503e-05
C0	MSANTD4	-6.82553	0.362095	3.01382e-11	7.61006e-05
C0	WDR81	-6.84708	0.280187	2.59506e-11	1.90252e-05
C0	SMG1P3	-6.86871	0.359616	2.23213e-11	3.80503e-05
C0	ZNF684	-7.00146	0.391194	8.76656e-12	1.90252e-05
C0	WDR53	-7.58029	0.330015	1.21823e-13	1.90252e-05
C0	FCSK	-8.14962	0.432411	1.31677e-15	1.90252e-05
C0	SLC25A53	-8.40069	0.453687	1.61304e-16	9.51258e-05
C0	MTO1	-9.86775	0.492719	2.18306e-22	1.90252e-05
C0	ZDHHC24	-10.2525	0.222482	4.44185e-24	1.90252e-05
C0	NFS1	-11.1385	0.217993	3.22125e-28	5.70755e-05
C0	ANAPC4	-11.2438	0.39495	9.8486e-29	7.61006e-05
C0	PI4K2B	-11.4188	0.328037	1.34235e-29	0.000266352
C0	PRRG1	-11.4435	0.571183	1.01105e-29	7.61006e-05
C0	ELMOD2	-11.4436	0.392601	1.01057e-29	0.0815418
C0	ZNF266	-11.4957	0.347682	5.53771e-30	0.0260645
C0	ZNF141	-11.5147	0.255009	4.44813e-30	0.150013
C0	TFB1M	-11.5323	0.426241	3.62698e-30	0.0417602
C0	ZC3H18	-11.5393	0.311655	3.34503e-30	0.000361478
C0	CABCOCO1	-11.5497	0.454575	2.9659e-30	0.0772611
C0	SMG9	-11.6598	0.393054	8.22331e-31	0.0385069
C0	PRIMPOL	-11.6857	0.305588	6.065e-31	0.000228302
C0	FBRS	-11.7467	0.247978	2.95665e-31	0.000266352
C0	KYAT3	-11.7789	0.401345	2.02095e-31	1.90252e-05
C0	SLC7A14	-11.8321	0.336337	1.07623e-31	1.90252e-05
C0	ALG13	-12.0669	0.292744	6.41969e-33	0.000133176
C0	DFFA	-12.088	0.251262	4.97453e-33	0.000608805
C0	GTPBP10	-12.1797	0.461518	1.62709e-33	9.51258e-05
C0	MIER3	-12.1861	0.330317	1.50407e-33	0.00249229
C0	EXOC3	-12.2882	0.285231	4.29007e-34	0.00114151
C0	CDK11B	-12.3375	0.359477	2.33522e-34	0.000228302
C0	LIMS1	-12.3668	0.229642	1.62457e-34	0.0666832
C0	LATS1	-12.3703	0.278771	1.55358e-34	0.000342453
C0	MLH1	-12.4822	0.355586	3.845e-35	1.90252e-05
C0	ZFP2	-12.5599	0.324573	1.44755e-35	3.80503e-05
C0	ST7L	-12.8216	0.306533	5.16058e-37	0.0218028
C0	PCMTD2	-12.8734	0.259576	2.65046e-37	0.0597009
C0	UPF1	-13.0052	0.245115	4.77679e-38	1.90252e-05
C0	ZNF236	-13.3785	0.329091	3.40533e-40	3.80503e-05
C0	ANAPC1	-13.7165	0.339628	3.44078e-42	0.155321
C0	HSCB	-14.1778	0.234778	5.41616e-45	0.0789924
C0	SETD7	-14.2474	0.322876	2.00695e-45	0.000399528
C0	GCN1	-14.3126	0.272331	7.89377e-46	7.61006e-05
C0	MFSD1	-14.4676	0.248658	8.42501e-47	0.000684905
C0	CALCOCO2	-14.5102	0.361121	4.53643e-47	0.0543358
C0	WDFY1	-14.726	0.326936	1.92179e-48	0.136886
C0	RAB5B	-14.726	0.300393	1.92046e-48	0.157148
C0	PPP4R1	-14.8446	0.218848	3.31307e-49	1.90252e-05
C0	PEX7	-14.9276	0.289613	9.59011e-50	7.61006e-05
C0	GCFC2	-15.2167	0.247261	1.21566e-51	0.000608805
C0	ZC3H3	-15.2483	0.206387	7.50022e-52	1.90252e-05
C0	MIER1	-15.2828	0.25951	4.42286e-52	0.129637
C0	STAM2	-15.4193	0.310413	5.41275e-53	0.000133176
C0	PHKA2	-15.714	0.235016	5.45762e-55	1.90252e-05
C0	AKIRIN1	-15.7595	0.235313	2.66144e-55	5.70755e-05
C0	CUTALP	-15.8184	0.201099	1.04777e-55	0.000190252
C0	PRPF3	-16.0486	0.25105	2.65256e-57	1.90252e-05
C0	NUB1	-16.0526	0.200477	2.48916e-57	0.000114151
C0	OTUD4	-16.4995	0.27864	1.69884e-60	3.80503e-05
C0	TERF2	-16.5966	0.303442	3.40003e-61	0.216792
C0	DENND6A	-16.5982	0.204093	3.31023e-61	0.0429207
C0	AGPAT3	-16.7639	0.2475	2.07553e-62	1.90252e-05
C0	SEC24C	-17.0263	0.208314	2.44613e-64	0.0787641
C0	KAT7	-17.6655	0.205062	3.66536e-69	0.0560861
C0	FBH1	-17.8197	0.275513	2.36299e-70	1.90252e-05
C0	SLC25A28	-18.7184	0.271808	1.70685e-77	0.0897797
C0	RTN4IP1	-18.7369	0.207995	1.20655e-77	0.113371
C0	ZNF507	-19.0188	0.249342	5.84412e-80	0.112648
C0	SMC6	-19.387	0.206805	4.92804e-83	0.00112248
C0	SEC23IP	-19.4235	0.256406	2.42425e-83	0.0554583
C0	APTX	-19.5316	0.215427	2.94532e-84	0.0670637
[truncated: 126,192 more rows]

## Sheet: Supplementary Table 2b
setA	setB	setA_size	setB_size	setA_background	setB_background	N overlap	log2(OR)	pvalue	p.adjust	overlapped genes
C0	Astrocytes	217	758	20610	20069	18	1.28082	0.00102398	0.629746	FIGN, KIF1B, MYO6, ATXN2, PSD3, FMNL2, PHLPP1, PSAT1, DOCK1, NFE2L2, MAT2A, NEAT1, PPP2R5A, TRPS1, GLUL, TBL1X, OLMALINC, ARHGAP5
C0	EN	217	771	20610	20056	1	-3.05543	0.999733	1	ZBTB16
C0	EN-fetal-early	217	489	20610	20338	3	-0.782204	0.887297	1	ENO4, FMNL2, ZNF704
C0	EN-fetal-late	217	691	20610	20136	6	-0.272062	0.729909	1	PSD3, PPFIBP1, RALGPS1, PRKACB, ARFGEF3, SESTD1
C0	Endothelial	217	881	20610	19946	26	1.65362	1.78803e-06	0.00109964	ITSN2, IKBKB, PPFIBP1, FRYL, ASXL1, NEAT1, PPP2R5A, SPOCK3, TBL1X, HERC2, COMMD10, SESTD1, NFE2L2, IQGAP1, TMEM123, ZBTB16, ZBTB38, STK24, NKTR, ADAM10, TRPM6, RAD51B, MYO6, DOCK1, ST6GALNAC3, CCSER2
C0	IN-CGE	217	675	20610	20152	10	0.535965	0.16844	1	RALGPS1, BTBD8, ZNF536, SGK1, ARFGEF3, ZBTB16, LRRFIP2, EYA4, SPOCK3, SPECC1
C0	IN-MGE	217	639	20610	20188	4	-0.756974	0.903311	1	BTBD8, PIEZO2, ZNF536, SPOCK3
C0	IN-fetal	217	276	20610	20551	6	1.09975	0.069572	1	TMEM123, ZNF704, DSCAML1, ZNF536, ENO4, SESTD1
C0	IPC	217	599	20610	20228	9	0.555051	0.174705	1	KMT2E, FIGN, FMNL2, ZNF704, SFRP1, FRYL, NIPBL, FDFT1, RAD51B
C0	Microglia	217	518	20610	20309	14	1.4606	0.00112211	0.690096	WIPF1, ITSN2, SRRM2, IKBKB, NFE2L2, ST6GALNAC3, GSN, NIPBL, ANKRD11, NEAT1, ADAM10, COMMD10, SPECC1, RAD51B
C0	OPC	217	582	20610	20245	17	1.59293	0.000135723	0.0834699	WIPF1, ATP10B, DOCK1, PSD3, LRCH3, PHLPP1, NCAM1, GRID1, DSCAML1, APOD, SGK1, HIPK2, ERBB3, FIGN, TNRC6C, SCFD2, NAV1
C0	Oligodendrocytes	217	530	20610	20297	47	3.52629	3.41995e-30	2.10327e-27	PSD3, FMNL2, PRKCQ, FRYL, APOD, HIPK2, ERBB3, PIEZO2, SPOCK3, DIP2C, ITGA2, PLAAT3, PHLPP1, TMEM123, IQGAP1, DIXDC1, ZNF536, ARFGEF3, LINC01877, ABCA8, ACSS2, STRN, PAFAH1B1, KIF13B, ATP10B, NCAM1, TUBB4A, PRKACB, STARD9, SGK1, LRRFIP2, GRID1, WIPF1, MYO6, DOCK1, ST6GALNAC3, DSCAML1, GSN, ERMN, SEMA4D, MON2, UNC5C, SRPK2, KIF1B, OLMALINC, ELL2, TNRC6C
C0	Pericytes	217	712	20610	20115	16	1.18813	0.0033388	1	MYO6, PHLPP1, DOCK1, PPFIBP1, SPECC1, RSRP1, GSN, STARD9, PCBP3, STK24, NEAT1, TBL1X, ABCA8, ZBTB38, ERCC6L2, UNC5B
C0	RG	217	756	20610	20071	15	0.994305	0.0131263	1	FIGN, CDK5RAP2, DOCK1, PHLPP1, ZNF704, PSAT1, SFRP1, ASXL1, TRPS1, FDFT1, TBL1X, ITGA2, LRIG3, RAD51B, ARHGAP5
C0	VSMC	217	431	20610	20396	11	1.3606	0.00572085	1	MYO6, DOCK1, NFE2L2, PPFIBP1, ST6GALNAC3, STARD9, STK24, NEAT1, GLUL, ABCA8, RAD51B
C1	Astrocytes	1288	758	19539	20069	35	-0.458084	0.975253	1	TAPT1-AS1, CACNB2, DTNA, DNAH7, HOPX, FAM171B, MAST4, NAT8L, DDAH1, NCAM2, SESN3, OSBPL6, SLC25A37, GRIK4, BRINP2, GLIS3, DENND1A, PFKFB3, CTDSPL, ANKDD1A, FAM171A1, TMOD2, LMO3, GPM6A, ARHGAP26, ACADVL, DGKG, FUT9, PLEC, BCR, PTPN13, PRKCA, SYT17, GABBR1, DAPK1
C1	EN	1288	771	19539	20056	165	2.19894	4.44375e-47	2.73291e-44	ABCA3, GRM7, PDE2A, DIRAS2, HCN1, PTPRD, ZNF483, GABRA1, LINGO2, OTUD7A, KIAA0825, LRRN2, CDR2, ATP6V1A, ANKRD24, MNAT1, RGS6, NETO1, PPFIA4, MTA3, HERC1, ZBTB8OS, CPNE4, GALNTL6, GLRB, FBXL17, LNX1, LRFN5, TMEM241, PRKAR1B, LMO4, AGBL4, CFAP221, RUNDC3B, LINC02306, RYR2, NIM1K, STX1B, LRFN2, FMN1, MEG3, BTBD9, TMEM132B, KSR2, SYN2, SCN3A, MMP17, UNC80, ACTN1, PREPL, EEF1A2, RASAL2, CALM2, SNTB2,…
C1	EN-fetal-early	1288	489	19539	20338	44	0.602781	0.00817172	1	CLVS2, CCNT2-AS1, RBFOX1, STX6, PALMD, PTPN4, TBR1, TSC22D1, PPFIA2, PTPRD, HECTD4, TTC3, PLPPR4, TSPAN5, RNF24, TIAM2, ZC2HC1A, FAM13A, VRK1, YPEL1, ASXL3, ACVR2A, TENM4, MYH10, LRP12, CUX2, BASP1, SPIRE1, CNKSR2, TNPO1, HECW1, RASGEF1B, GPM6A, SLIT2, NELL2, MLLT3, KCNH7, ZNF804A, KCNB2, ROBO2, MIAT, KCND2, RANBP9, ST6GAL2
C1	EN-fetal-late	1288	691	19539	20136	105	1.5219	6.2958e-18	3.87192e-15	GRM7, DLGAP4, HCN1, PTPRD, MSRA, PTPN2, LINGO2, KIAA0825, ZC2HC1A, SLC8A1-AS1, NSG2, ASXL3, ACVR2A, LRP12, GRID2, LNX1, LRFN5, KIAA0319, LMO4, SLC8A1, ROBO2, RUNDC3B, RYR2, CLVS2, LRFN2, MEG3, TDRD7, SYN2, PLPPR4, SCN3A, TIAM2, EEF1A2, SYT16, GRM5, CNKSR2, FBXW7, KHDRBS3, FGF12, NELL2, KCNH7, OGT, HECW1, ST6GAL2, MYO9A, DAPK1, CSMD2, TBR1, TTC3, MPPED1, PDE4D, CACNB4, ZDHHC2, OPCML, TENM4, MYH10,…
C1	Endothelial	1288	881	19539	19946	52	-0.0732111	0.659319	1	PITPNA, ANO2, STOX2, LY6E, PALMD, REEP3, TSC22D1, MRTFB, NLRP1, PLPPR4, BMPR2, NOD1, HERC2, MAST4, TSPAN5, ZCCHC2, AP3S1, ACTN1, PPP3CC, RASAL2, GULP1, LRRC8C, DENND1A, PRELID2, PPM1H, SMG1, PARVB, MEF2A, LRBA, ATP7B, ETS2, AVL9, ETV6, CDYL2, MAGI1, ARHGAP26, GRB10, DGKE, ABCB1, LIMCH1, RNF217, STARD4, CDK6, ATXN7, PKP4, STX12, MBNL2, PLEKHA1, RUNDC3B, NUMB, PDXK, BTNL9
C1	IN-CGE	1288	675	19539	20152	105	1.56304	1.13315e-18	6.96888e-16	GRM7, STOX2, DLGAP4, HCN1, ZNF483, FAR2, GABRA1, LINGO2, HLCS, CDR2, ATP6V1A, L2HGDH, NSG2, RGS6, NETO1, FAAH2, ZBTB8OS, GALNTL6, FBXL17, LRFN5, SLC24A4, PRKAR1B, AGBL4, ROBO2, RUNDC3B, TPST1, TMEM117, LRFN2, FMN1, CLVS2, MEG3, TMEM132B, KSR2, SYN2, PLPPR4, MAST4, RGS7BP, UNC80, PREPL, PRELID2, PPM1H, WSCD2, SYT16, GRM5, MAP7, MAGI1, KIF1A, ATRNL1, SNAP25, SLIT2, FGF12, MICAL3, AEBP2, CNTNAP2, TE…
C1	IN-MGE	1288	639	19539	20188	107	1.69508	1.76646e-21	1.08637e-18	HCN1, ZNF483, FAR2, KCNIP2, GABRA1, CDR2, ATP6V1A, L2HGDH, RGS6, NETO1, ZBTB8OS, GALNTL6, LRFN5, PRKAR1B, AGBL4, ROBO2, ABHD18, RUNDC3B, TPST1, RYR2, CLVS2, FMN1, MEG3, TMEM132B, KSR2, SYN2, MAST4, TMEM120B, RGS7BP, UNC80, PREPL, RASAL2, ABCC5, SYT16, GRM5, PCNX2, CCDC57, MAGI1, DGKE, ATRNL1, SNAP25, SLIT2, FGF12, MICAL3, KCNAB2, PPARG, DAPK1, AEBP2, UBE2O, CNTNAP2, RUBCN, TENM3, KRTAP5-AS1, MPPE…
C1	IN-fetal	1288	276	19539	20551	31	0.958397	0.000971271	0.597332	CLVS2, CCNT2-AS1, STOX2, DLGAP4, CNTNAP2, TENM3, TTC3, MSRA, MIAT, RNF24, ZC2HC1A, NSG2, RASAL2, YPEL1, ASXL3, PDZRN3, ACVR2A, MYH10, CUX2, BASP1, KIRREL3, MAGI1, ATRNL1, MYCBP2, PRKCA, KCNH7, KCNB2, TENM2, KITLG, HECW1, DAPK1
C1	IPC	1288	599	19539	20228	47	0.382608	0.0555208	1	CLVS2, STOX2, P2RY14, PTPN4, RAD18, TSC22D1, PPFIA2, PENK, TTC3, HECTD4, PLPPR4, DENND1B, TSPAN5, SCN3A, RNF24, TIAM2, ZC2HC1A, FAM13A, VRK1, SLC8A1-AS1, YPEL1, ASXL3, GULP1, WIPF3, ACVR2A, TENM4, MYH10, LRP12, CUX2, BASP1, SPIRE1, CNKSR2, TNPO1, HECW1, SSTR2, GPM6A, MAGI1, NLGN1, EPHB2, NELL2, MLLT3, KCNH7, ZNF804A, KCNB2, ROBO2, RANBP9, HDAC9
C1	Microglia	1288	518	19539	20309	25	-0.385141	0.922212	1	FMN1, NLRP1, CAB39, RASA3, SLC25A37, RASAL2, LRRC8C, MEF2A, CD53, LRBA, TENT2, PCNX2, ETV6, ATP2C1, ARHGAP26, TBC1D9, ATF7IP2, GAK, ACTR2, CDK6, ARRB2, PRKCA, SLC8A1, NUMB, HDAC9
C1	OPC	1288	582	19539	20245	42	0.247265	0.167559	1	LINC02223, CNTN1, CSMD2, GRM7, TMEM132B, BMPER, ILDR2, CIT, SCN3A, PRKG2, FAM13A, DDAH1, NCAM2, SUSD5, UNC80, ASTN1, GRIK4, NETO1, CNTN3, OPCML, ATCAY, GRM5, LRRTM3, GRID2, SHISA9, SUSD4, GLRB, RASGEF1B, KHDRBS3, LRFN5, NLGN1, SCFD2, ATRNL1, DGKG, FAM135A, FGF12, PRKCA, SYT17, PKP4, HS6ST2, ABHD2, KCND2
C1	Oligodendrocytes	1288	530	19539	20297	24	-0.483578	0.960001	1	RAB40B, CDC42BPA, SYNJ2, PPP1R21, EVI5, TSPAN5, OTUD7A, SRCIN1, NCAM2, HECW2, PPM1H, TPD52, MAP7, PEX5L, KIRREL3, BTBD3, WDPCP, ANK2, LIMCH1, CDK6, MICAL3, PKP4, MBNL2, PLEKHA1
C1	Pericytes	1288	712	19539	20115	35	-0.359852	0.938301	1	CACNB2, RERGL, BTBD9, PKIG, P2RY14, ZNF420, COQ8A, PPARGC1B, EVI5, PRKAA2, SLC20A2, MAST4, FAM13A, SESN3, NBL1, ABCA9, PPP3CC, ECE1, RASAL2, LRRC8C, RGS6, PDZRN3, CTDSPL, MYLK, NEURL1B, VPS13D, ETV6, TMTC1, PLAC9, ARHGAP26, ABCA10, CENPP, NHSL2, KITLG, SMG7
C1	RG	1288	756	19539	20071	48	0.0434551	0.446139	1	CEP83, CSMD2, STOX2, CHM, TMEM132B, RAD18, TSC22D1, HOPX, FAM171B, DENND1B, MAST4, TSPAN5, TIAM2, ZC2HC1A, DDAH1, RAB3GAP2, FAM13A, VRK1, SLC8A1-AS1, GLIS3, GULP1, DENND1A, WIPF3, RGS6, PRELID2, FAM3C, CNTN3, TENM4, MYH10, PEA15, BASP1, SPIRE1, CNKSR2, JPH1, MOXD1, TMTC1, MAGI1, GRB10, NLGN1, FUT9, ZRANB3, PTPN13, CENPP, HYDIN, CDK6, KCNH7, HS6ST2, HDAC9
C1	VSMC	1288	431	19539	20396	27	0.0216716	0.501092	1	COL5A1, ANO2, ZNF420, SLC20A2, CFAP44, LINC01088, TSPAN5, ABCA6, LINC00607, ABI3BP, ABCA9, ECE1, ABCA9-AS1, PRELID2, PPM1H, PDZRN3, ZCCHC7, HHAT, LRBA, FHL2, SEC24D, PTPN13, NHSL2, CENPP, PRKCA, ABCA10, TPST1
C10	Astrocytes	933	758	19894	20069	41	0.299085	0.122441	1	F11-AS1, ACOT11, TMTC2, DNAH7, CAPS2, COL23A1, PRNP, NCAM2, RMST, BRINP1, RNF19A, NFAT5, FAM184A, SORBS1, CSGALNACT1, METTL15, ZMAT3, GABRA2, BRINP2, ZFAND5, DENND1A, NRG3, CTDSPL, B3GLCT, GALNT18, DANT2, CTNNA2, VCL, ADCY2, CARMIL1, KCNMA1, LRP1B, TRIM9, PLEC, TMEM132A, PTCHD1-AS, CMYA5, MAPK10, ADCY8, WWC1, FGD6
C10	EN	933	771	19894	20056	149	2.55815	1.78536e-54	1.098e-51	FBXO34, KCNJ3, ABCA3, CNTN5, CCDC85A, LZTS3, DIRAS2, PHACTR1, R3HDM1, TTTY14, LINGO2, ARHGAP44, DMTN, TMEM59L, PRNP, PRKCB, HTR1E, BRINP1, JPH4, CDH10, KIF9-AS1, FBXO16, SNTG1, MTA3, BICDL1, ADCY2, GABRB2, VSNL1, NWD2, KCNH3, CCDC144A, CPNE4, ATP2B1, PRKCZ, PRKAR1B, TMEM178A, GUCY1A2, VPS13A, MAPK10, NECTIN3, CELF4, ZFYVE28, TAFA1, MTUS2, MEG3, ANKRD33B, TMEM132B, GSG1L, RAB11FIP4, NMNAT2, TRMT9B…
C10	EN-fetal-early	933	489	19894	20338	27	0.327069	0.154616	1	PLXNA4, RTN1, TSC22D1, SLC44A5, TSPAN5, SH3RF3, RUNX1T1, SEMA3A, GRAMD1B, FAM13A, SORBS1, PDE10A, ARHGAP21, ZNRF1, NEDD4L, MYH10, CACNA1E, YEATS2, EPC2, PLPPR5, MYEF2, MYT1L, SH3BGRL2, CLMP, KCND2, HECW1, INPP5F
C10	EN-fetal-late	933	691	19894	20136	87	1.71603	1.81512e-18	1.1163e-15	PLXNA4, ZFPM2, CCDC85A, PHACTR1, R3HDM1, LINGO2, ARHGAP44, KATNAL1, RASGEF1C, NSG2, MYO1D, JPH4, SCN9A, CDH10, BICDL1, NWD2, ATP2B1, PLPPR5, UST, CEP135, GUCY1A2, SLC8A1, TBC1D30, NECTIN3, TAFA1, INPP5F, MTUS2, MEG3, NMNAT2, SLC44A5, TRMT9B, RUNX1T1, CHSY3, PPP2R2C, GTDC1, SYBU, DGKH, GDAP1, IGSF21, ADCY1, KHDRBS3, FGF12, ITPR1, WWC1, HECW1, ANKRD27, SEMA3A, PACS1, GRM1, ZNRF1, MIR124-2HG, NEDD4L…
C10	Endothelial	933	881	19894	19946	51	0.410472	0.036858	1	FBXO34, ZFPM2, ITSN2, SCAMP1, NR3C1, CCDC85A, ATP9A, TSC22D1, TPST2, CRIM1, BMPR2, TSPAN5, ARHGAP29, EML4, PDGFB, ACTN1, PPP3CC, RNF19A, SORBS1, ARHGEF28, FOXQ1, CCNY, PDE10A, SKAP2, ZFAND5, DENND1A, MGST2, STX3, NPIPB4, GALNT18, PPP3R1, SLC7A5, RASA2, HDAC7, VCL, ALG13, PIP5K1C, DGKH, IFNAR2, PTPN14, SIPA1L2, ZEB1, DNAJC1, ARAP3, FZD6, ARHGEF3, ATXN7, RAPGEF5, ZFYVE28, FGD6, MBNL2
C10	IN-CGE	933	675	19894	20152	91	1.83776	2.66507e-21	1.63902e-18	PLXNA4, KCNJ3, FAM169A, CCDC85A, CNTN5, SLITRK4, TTTY14, LINGO2, ARHGAP44, PRKCB, PRNP, HTR1E, NRG2, ATP6V0A1, NSG2, FAAH2, CDH10, KIF9-AS1, FBXO16, REPS2, SNTG1, BICDL1, ADCY2, GABRB2, VSNL1, ATP2B1, PLPPR5, PRKAR1B, CELF4, ZFYVE28, MTUS2, MEG3, TMEM132B, RAB11FIP4, NMNAT2, TRMT9B, SNX10, CHSY3, PREPL, CDK14, GALNT18, PTPRR, SPRY4-AS1, CATSPER2, FGF12, SYNPR, KCNH1, LINC01322, GALNT14, EPB41L4B,…
C10	IN-MGE	933	639	19894	20188	81	1.72046	1.9796e-17	1.21745e-14	KCNJ3, CNTN5, TTTY14, TMEM59L, ARHGAP44, PRNP, NRG2, KIF9-AS1, FBXO16, REPS2, SNTG1, BICDL1, ADCY2, GABRB2, VSNL1, PRKAR1B, TMEM178A, MAPK10, ADCY8, CELF4, MTUS2, MEG3, TMEM132B, RAB11FIP4, NMNAT2, PHACTR2, SNX10, PREPL, ABCC5, GALNT18, PTPRR, SPRY4-AS1, PCNX2, ADCY1, MIR4435-2HG, FGF12, SYNPR, KCNH1, LINC01322, KRTAP5-AS1, GALNT14, NDRG3, GRM1, PDE10A, MIR124-2HG, PDK3, SLC22A17, GPR155, PCLO, K…
C10	IN-fetal	933	276	19894	20551	17	0.493616	0.115693	1	MYH10, PDZRN4, RTN1, CTNNA2, SNTG1, PRKAR2B, NSG2, CDK14, ELAVL4, NEDD4L, MYT1L, ZNRF1, CELF4, NMNAT2, HECW1, PDZRN3, RUNX1T1
C10	IPC	933	599	19894	20228	27	0.0110381	0.515219	1	UBE2E3, PLXNA4, TMTC2, TSC22D1, TRMT9B, KCNH1, DENND1B, TSPAN5, RUNX1T1, SEMA3A, GRAMD1B, FAM13A, RMST, ELAVL4, RNGTT, ARHGAP21, ZNRF1, NEDD4L, MYH10, YEATS2, SIPA1L2, ZEB1, EPC2, USP22, MYEF2, CLMP, HECW1
C10	Microglia	933	518	19894	20309	26	0.17816	0.302597	1	ITSN2, NR3C1, PCED1B, OSTF1, RNF149, LINC01141, SH2B3, PRKCB, SH3RF3, EML4, RASGEF1C, PACS1, CSGALNACT1, SKAP2, PPP3R1, MAP3K3, DAGLB, ALG13, IGSF21, PCNX2, SIPA1L2, JAZF1, ATF7IP2, MGAT4A, SLC8A1, PIK3R1
C10	OPC	933	582	19894	20245	45	0.870016	0.0002781	0.171032	ZFPM2, NR3C1, TMEM132B, GSG1L, CAPS2, LINC01322, TTTY14, IL1RAP, FAM13A, NCAM2, RIT2, BRINP1, NRG2, NALCN, CDK14, CSGALNACT1, ARHGEF28, ZNF365, ZMAT3, CDH10, PCDH7, SLC22A17, FRMD6, NEGR1, SNTG1, GPR155, GDAP1, IGSF21, LRP1B, ZEB1, KHDRBS3, JAZF1, PLPPR5, TRIM9, CSMD1, PDZRN4, FIP1L1, UST, FGF12, CMYA5, ADCY8, NECTIN3, PIK3R1, KCND2, NAPEPLD
C10	Oligodendrocytes	933	530	19894	20297	20	-0.262586	0.815283	1	APBB1, CDH19, TMTC2, TSPAN5, NCAM2, NALCN, GAS7, MYO1D, ZNF365, CCNY, ARHGAP21, SEC14L5, REPS2, GTDC1, TSGA10, OSBP2, MON2, RAPGEF5, MBNL2, NAPEPLD
C10	Pericytes	933	712	19894	20115	37	0.234827	0.19586	1	NR3C1, MSC-AS1, ADGRA2, FRY, PRKAA2, PHACTR2, CRIM1, SH2B3, ARHGAP29, EML4, FAM13A, PPP3CC, PTH1R, NFAT5, CDK14, SLC38A6, AGRN, CTDSPL, PDZRN3, GALNT18, FRMD6, MYLK, VCL, SPRED2, DGKH, DCAF6, PTPN14, ZEB1, EPC2, ROCK2, UST, MIR4435-2HG, GUCY1A2, RAPGEF5, ITPR1, NHSL2, SELENOM
C10	RG	933	756	19894	20071	36	0.0973207	0.376224	1	UBE2E3, TMTC2, TMEM132B, TSC22D1, DENND1B, TSPAN5, SEMA3A, KATNAL1, GRAMD1B, FAM13A, E2F3, RMST, CDK14, CCNY, METTL15, RNGTT, ARHGAP21, DENND1A, NEDD4L, FAM3C, MYH10, VCL, NEK11, RBL1, ZEB1, DNAJC1, TRIM9, ROCK2, CEP135, MYEF2, EPB41L3, MAMDC2, CEP192, CKAP5, CFAP54, NAPEPLD
C10	VSMC	933	431	19894	20396	25	0.403361	0.113419	1	NR3C1, PHACTR2, TSPAN5, ARHGAP29, EML4, NFAT5, CDK14, SORBS1, SLC25A43, PDZRN3, FRMD6, DANT2, VCL, FHL2, ZEB1, UST, MAMDC2, FBLN5, MAPK10, ITPR1, PIK3R1, LAMB1, CLMP, FGD6, NHSL2
C11	Astrocytes	879	758	19948	20069	15	-1.15281	0.999808	1	PAX6, FOXG1, EMX2, AASS, BMPR1A, HSPA1A, DOCK7, EZR, HMGN3, GAPDH, GLI2, NCAN, CHRDL1, ALDH7A1, DNAJB1
C11	EN	879	771	19948	20056	25	-0.406386	0.933525	1	RPL38, MT-CO1, KIF5C, ELAVL3, HPCA, BSCL2, MIR2052HG, CCSER1, ELAVL4, YPEL1, RPS21, RTN3, TTC9B, MAP4K3-DT, RPL17, BCL11A, BMERB1, COX7A2L, COX7C, CALM1, PEG3, EPB41L3, PLCB1, RPS8, MT-CYB
C11	EN-fetal-early	879	489	19948	20338	76	2.16277	3.40831e-23	2.09611e-20	BCL11B, CNOT2, CREB1, CEP95, KLHL23, KIF21A, FGF13, KIF5C, EML1, SLC17A6, KIDINS220, USP49, HECTD4, DPYSL3, EPHA5, MACO1, FHOD3, ARID2, KIAA1549, TMEFF1, CCSER1, PTPN12, MARCKSL1, SEPTIN11, ST8SIA2, SHB, OSBPL8, VRK1, DISP3, UNC5D, AFDN-DT, EEF1G, EZR, FSD1L, EPHA3, SECISBP2, YPEL1, ZNRF1, ELF2, RPS21, WDR86, KDM5B, RPL11, NXN, CBLB, LRP12, FOXG1, ORC4, BMPR1A, GPR137C, PIK3R3, BCL11A, NDUFAF2, M…
C11	EN-fetal-late	879	691	19948	20136	45	0.689916	0.00272473	1	ZFPM2, KIF21A, EML1, REEP1, RAPH1, DPYSL3, EPHA5, MACO1, FHOD3, DCC, KIAA1549, ST8SIA2, CCSER1, MAST2, FGF13, SEPTIN11, MPPED1, EEF1G, FSD1L, EPHA3, RPS15, ZNRF1, SATB2-AS1, FAM171A2, TTC9B, CBLB, LRP12, PANK3, RPL17, RPL19, RPLP0, BCL11A, NDUFAF2, PLPPR3, PRMT2, DOK6, SRGAP1, SEMA6D, RPS8, NSG1, RPS24, MEF2C-AS2, FRMD3, UNC5D, PODXL2
C11	Endothelial	879	881	19948	19946	37	-0.0062854	0.537087	1	ZFPM2, DNAJC15, ITGB1, RAMP2, HSPE1, HSPA1A, IVNS1ABP, DDX3X, G3BP1, EML1, GNB1, SRSF4, IER2, ARID2, DNAJA1, PTPN12, SHB, CSNK1A1, EPHA3, PELI1, ELF2, SLC16A14, IFRD1, NXN, JUND, HPCAL1, PIK3R3, RALY, MCL1, SERINC5, KIF5B, CTNND1, DSTN, DNAJB1, SLC5A3, SDCBP, EPB41L4A
C11	IN-CGE	879	675	19948	20152	24	-0.26351	0.834025	1	BCL11B, KIRREL1, MT-CO1, KIF5C, REEP1, ELAVL3, BSCL2, CCSER1, ELAVL4, RTN3, MAP4K3-DT, GPR137C, BMERB1, THSD7A, ZNF675, PEG3, KIT, TFDP2, EPB41L3, PLCB1, MT-CYB, HACD3, ARL6IP1, PODXL2
C11	IN-MGE	879	639	19948	20188	20	-0.457919	0.937577	1	BCL11B, MT-CO1, KIF5C, ELAVL3, BSCL2, OSBPL8, CCSER1, MAGED1, MPPED1, RTN3, MAP4K3-DT, BCL11A, BMERB1, THSD7A, PEG3, EPB41L3, PLCB1, MT-CYB, GPC6, PODXL2
C11	IN-fetal	879	276	19948	20551	34	1.71258	2.27614e-08	1.39983e-05	BCL11B, CREB1, KIF21A, REEP1, DPYSL3, FGF13, NUP160, EPHA5, ST8SIA2, KIAA1549, TMEFF1, CCSER1, OSBPL8, MARCKSL1, MAST2, ZNF254, ELAVL4, EPHA3, FSD1L, ZNRF1, YPEL1, SECISBP2, KDM5B, ANKRD50, RPL11, NXN, CBLB, BCL11A, YWHAQ, PRMT2, EFNB2, PGAP1, KCNH8, CASK
C11	IPC	879	599	19948	20228	91	2.14413	6.83343e-27	4.20256e-24	CREB1, CEP95, KIF21A, REEP1, DPYSL3, MARCKSL1, DISP3, RPS21, KDM5B, LRP12, GPR137C, PIK3R3, HMGN2, EFNB2, ZNF609, CEP128, TFDP2, DOCK7, PLCB1, RPS24, MARCKS, GPC6, UNC5D, PPFIA2-AS1, LCORL, IVNS1ABP, UBE2H, EML1, FHOD3, ST8SIA2, TMEFF1, LUCAT1, FUBP1, CDKAL1, EEF1G, FSD1L, EPHA3, GLI2, RPL11, RPLP0, BCL11A, YWHAQ, FOXG1-AS1, HNRNPA1, PRAG1, BCL11B, PAX6, CNOT2, KLHL23, KIF5C, SLC17A6, USP49, HECT…
C11	Microglia	879	518	19948	20309	10	-1.17996	0.998758	1	ALPK1, FTL, HSPA1A, LINC02245, CTNND1, PELI1, ZNF609, POU2F2, UBE2W, SRGAP1
C11	OPC	879	582	19948	20245	16	-0.653175	0.976812	1	ZFPM2, GOLM1, AASS, GPC6, KCNH8, CBR4, SEMA6D, BMERB1, PLCB1, TMEM163, CASK, SERINC5, MARCKS, RASGEF1B, EPB41L4A, DCC
C11	Oligodendrocytes	879	530	19948	20297	11	-1.07275	0.997778	1	PPP2R3A, TMEFF1, ZNF609, KCNH8, ELF2, MT-CO1, SRRM1, SERINC5, SCARB2, ARID4B, APLP1
C11	Pericytes	879	712	19948	20115	25	-0.283251	0.854735	1	DNAJC15, ITGB1, KLHL23, HSPA1A, KIRREL1, MT-CO1, RAPH1, HNRNPC, PTPN12, FTL, TLN1, CAV1, SERPING1, ROCK1, NXN, CBLB, ATP5F1B, ALG9, NEURL1B, SERINC5, CTNND1, GAPDH, MT-CYB, FRMD3, EPB41L4A
C11	RG	879	756	19948	20071	71	1.3057	2.3152e-10	1.42385e-07	LCORL, PAX6, RPL35A, HSPA1A, TAF1B, KIF21A, HMGN3, KIF5C, NUP107, DPYSL3, ZNF43, DLG5, ARID2, FHOD3, FOXG1, GOLM1, FUBP1, LUCAT1, PTPN12, AASS, SEPTIN11, VRK1, NUCKS1, EPB41L4A, ECT2, CDKAL1, TMEM163, EZR, FSD1L, IDI1, EEF1G, GLI2, KNTC1, RPS15, BCL2L14, RPS21, ASPM, FDFT1, RPL11, NXN, JUND, BMPR1A, RAD21, RPLP0, RPL17, YWHAQ, MCL1, FOXG1-AS1, CTNND1, HMGN2, EFNB2, NEDD1, CENPK, PGAP1, NSRP1, CEP…
C11	VSMC	879	431	19948	20396	4	-2.25161	0.99999	1	NXN, ALPK1, WDR86, SEPTIN11
C12	Astrocytes	313	758	20514	20069	19	0.791049	0.0210518	1	HSPA1A, FOXG1, SH3BP2, RNF19A, GABRA2, MEF2C-AS1, NCAN, PSD2, NEBL, LRRC3B, LRP4, PCSK5, SMARCA2, ARHGEF26, EMID1, TIMP3, LRP1, IDH1, ABCA1
C12	EN	313	771	20514	20056	25	1.20241	0.000277442	0.170627	SHANK1, ENC1, RGS7, SCN3A, KIAA0825, YWHAH, SPHKAP, CACNB4, RFPL1S, PDE10A, GABRA2, PSD, NRSN1, PCLO, CNKSR2, NWD2, LRFN5, LMTK3, AJAP1, CACNA1B, GAP43, CTXN1, NMT2, TENM2, LDB2
C12	EN-fetal-early	313	489	20514	20338	46	2.96471	1.62219e-23	9.97644e-21	PLXNA4, KIF26B, MAPK8, NEXMIF, ENC1, TBR1, SLA, MEX3A, CRMP1, TTC3, NRP1, TUBB2B, MACO1, FHOD3, HDAC4, MAST2, AFDN, FOXG1, KCNQ3, CDON, FSD1L, PDE10A, IL7, KLF7, LRP12, CDH4, FRMD4B, GPR137C, CNKSR2, NDUFAF2, CTNND1, MTF2, MIR181A1HG, CD46, PLPPR5, DNAH10, SEZ6, HES6, NR2F1, DSCAM, SDCBP, LINC01551, RBFOX2, PAXBP1, PPP2R3A, NEUROD6
C12	EN-fetal-late	313	691	20514	20136	64	3.02739	2.46305e-32	1.51478e-29	PLXNA4, KIF26B, ODF2L, MAPK8, TANC2, NEXMIF, SOBP, TBR1, SLA, CRMP1, TTC3, TUBB2B, SCN3A, SDK1, MACO1, KIAA0825, FHOD3, RGS7, AFDN, ADAMTSL3, KCNQ3, SPHKAP, MAST2, CACNB4, MACROD2, CDON, FSD1L, FRMD3, IL7, KLF7, LRP12, PPP1R14C, CDH4, AGTPBP1, ERICH1, PCLO, CNKSR2, NDUFAF2, NWD2, FABP7, CSPP1, MIR181A1HG, LRFN5, PCSK1N, PUS7L, SQLE, KIAA0319, RBFOX2, MAP6, DNAAF4, PLPPR5, DNAH10, DOK5, CACNA1B, S…
C12	Endothelial	313	881	20514	19946	24	0.930398	0.00379661	1	HSPA1A, ASXL1, CCDC50, NRP1, IER2, MRPS6, AFDN, MTPN, SLC7A1, RNF19A, PDE10A, NEBL, KLF7, SLC6A6, TPM1, CTNND1, SMARCA2, CD46, TIMP3, ADARB1, SDCBP, NECTIN2, RBFOX2, TSPAN14
C12	IN-CGE	313	675	20514	20152	24	1.34189	9.36629e-05	0.0576027	PLXNA4, SHANK1, SOBP, GTF2IRD1, RGS7, SDK1, SPHKAP, MACROD2, AFAP1, PDE10A, NEBL, FRMPD3, GPR137C, TRPC4, PCLO, LRFN5, KIF1A, PLPPR5, RBFOX2, SEZ6, AJAP1, CACNA1B, DSCAM, TENM2
C12	IN-MGE	313	639	20514	20188	18	0.967616	0.0083292	1	KIF26B, SPHKAP, NRSN1, CACNB4, TRPC4, CACNA1B, PCLO, RFPL1S, AJAP1, AFAP1, GAP43, ADARB1, PDE10A, SMARCA2, MEF2C-AS1, TENM2, LRFN5, RGS7
C12	IN-fetal	313	276	20514	20551	19	2.34905	4.26649e-08	2.62389e-05	MAPK8, KIAA1328, CRMP1, TTC3, VAV2, TUBB2B, MAST2, AFDN, MTSS1, AFAP1, FSD1L, IL7, ANKRD50, KLF7, MTF2, PTBP3, CD46, NR2F1, TENM2
C12	IPC	313	599	20514	20228	38	2.29739	6.75507e-14	4.15437e-11	PLXNA4, KIF26B, MAPK8, ENC1, ZDHHC15, GTF2IRD1, MEX3A, CRMP1, TTC3, TUBB2B, SCN3A, FHOD3, MAST2, FOXG1, ATRX, AFDN, KCNQ3, CBR4, MMP16, FXR1, CDON, FSD1L, IL7, LRP12, CDH4, FRMD4B, GPR137C, CNKSR2, CTNND1, MTF2, MIR181A1HG, CD46, SEZ6, HES6, NR2F1, LINC01551, PAXBP1, PPP2R3A
C12	Microglia	313	518	20514	20309	9	0.219788	0.376796	1	APPL2, HAVCR2, KCNQ3, NAIP, HSPA1A, C12orf75, CTNND1, PTBP3, SDK1
C12	OPC	313	582	20514	20245	20	1.27759	0.000551488	0.339165	KIF26B, TANC2, TNFRSF21, CCDC50, SCN3A, C1orf21, DNAH11, CBR4, MMP16, MTSS1, AFAP1, IPO9-AS1, LRP4, LRFN5, PLPPR5, FBN2, LRP1, DSCAM, MAMLD1, STK32B
C12	Oligodendrocytes	313	530	20514	20297	5	-0.691781	0.903027	1	FRMD4B, AGTPBP1, MIR181A1HG, PPP2R3A, RTN4
C12	Pericytes	313	712	20514	20115	12	0.175642	0.384064	1	TIMP3, HSPA1A, TRPC4, TNFRSF21, TPM1, NR2F1, ISYNA1, CTNND1, COL6A1, NEBL, FRMD3, ABCA1
C12	RG	313	756	20514	20071	29	1.47521	4.11548e-06	0.00253102	KIF26B, NEXMIF, HSPA1A, ASXL1, TUBB2B, FHOD3, FOXG1, DNAH11, FXR1, CDON, FSD1L, IDI1, RCOR1, LRRC3B, CDH4, LRP6, CNKSR2, TSPAN18, FABP7, CTNND1, VGLL4, SQLE, DOK5, FBN2, HES6, NR2F1, CKAP5, LINC01551, PAXBP1
C12	VSMC	313	431	20514	20396	7	0.117567	0.471237	1	TIMP3, LRP1, TPM1, NR2F1, COL6A1, RBFOX2, ABCA1
C13	Astrocytes	169	758	20658	20069	10	0.744218	0.0899214	1	ENTPD1-AS1, PRR5, ZFAND6, SPATA6, TAOK3, AMOT, AFF1, SLC39A11, ARHGAP31, SON
C13	EN	169	771	20658	20056	2	-1.68621	0.987469	1	FOXP2, HIVEP3
C13	EN-fetal-early	169	489	20658	20338	2	-1.00858	0.909561	1	NRP1, FAM149A
C13	EN-fetal-late	169	691	20658	20136	6	0.103381	0.491482	1	UST, GRK3, HIVEP3, TBC1D30, FOXP2, HDAC9
C13	Endothelial	169	881	20658	19946	25	2.00618	4.90839e-08	3.01866e-05	MIA2, CLTC, ZNF407, NRP1, RAB1A, HIPK3, MBNL1, SCARB1, ARHGAP31, ZFAND6, IFNGR1, SKAP2, PRKCH, LMO2, FLVCR2, DOCK6, FOS, IFIH1, GNAI2, PAQR5, AFF1, PXN, ARFIP1, BTG2, DDX60
C13	IN-CGE	169	675	20658	20152	5	-0.135209	0.643686	1	GRK3, UBASH3B, HIVEP3, SLC7A8, HDAC9
C13	IN-MGE	169	639	20658	20188	5	-0.0530229	0.595296	1	ITGA9, UBASH3B, GRK3, TIMP2, SLC7A8
C13	IN-fetal	169	276	20658	20551	1	-1.17726	0.896042	1	HIVEP3
C13	IPC	169	599	20658	20228	5	0.0437789	0.537594	1	DYRK1A, ZNF407, RSRC1, FOXP2, HDAC9
C13	Microglia	169	518	20658	20309	28	3.03112	1.66773e-15	1.02566e-12	PAN3, TAOK3, C12orf75, TGFB1, FOXP2, RAB1A, MBNL1, UBAC2, ZFAND6, IFNGR1, DOCK8, LPAR1, SKAP2, PRKCH, FYB1, ATF6, SDCCAG8, CD53, FAM149A, ITGA9, TNFRSF1B, XACT, AFF1, GPRIN3, KCNK13, WIPF1, B3GNT5, HDAC9
C13	OPC	169	582	20658	20245	7	0.59473	0.195245	1	WIPF1, UST, SPATA6, TAOK3, MPZL1, ARHGAP31, SCFD2
C13	Oligodendrocytes	169	530	20658	20297	10	1.2849	0.0114697	1	PACS2, WIPF1, SPATA6, DENND5A, TAOK3, KDM4C, LPAR1, SLC39A11, ELL2, SDCCAG8
C13	Pericytes	169	712	20658	20115	12	1.12447	0.0135245	1	SMOC2, UST, GRK3, RGL3, AFF1, FAM118A, PRKCH, DOCK6, SLC40A1, MBNL1, SCARB1, SON
C13	RG	169	756	20658	20071	5	-0.305521	0.738695	1	DYRK1A, ENTPD1-AS1, SPATA6, RSRC1, HDAC9
C13	VSMC	169	431	20658	20396	7	1.04478	0.0622924	1	UST, SPATA6, LPAR1, FOXP2, FLVCR2, DOCK6, SCARB1
C14	Astrocytes	863	758	19964	20069	33	0.0787023	0.409925	1	SGIP1, CSPG5, ABLIM1, ADGRB1, ATP2B4, FAT3, MGST1, DDAH1, DGKZ, PLEKHA7, BRINP1, OSBPL6, SORBS1, RAVER2, GRIK4, GABRA2, NCAN, DENND1A, NEBL, KIAA1671, ESRRG, ABCC9, CASC2, SLC39A11, ZFYVE21, GPM6A, MAP3K5, MYO10, NFIA, PTPN13, MAPK10, GABBR1, MFHAS1
C14	EN	863	771	19964	20056	143	2.61264	3.14783e-54	1.93592e-51	NCALD, NYAP2, STMN1, TUBA1B, OXR1, CAMK4, RAP1GAP, PHACTR1, FGF14, PACRG, TTTY14, GLIS1, ARHGAP44, OTUD7A, TMEM59L, PRKCB, CDR2, BRINP1, CCPG1, SNAP91, SLC6A7, PCSK2, MIR4500HG, PPFIA4, RAB27B, RAPGEF4, VSNL1, CCDC144A, LRFN5, ZBBX, NME5, TMEM241, WNK2, FOCAD, LMTK3, CFAP221, PLCB1, R3HDM2, MAPK10, CELF4, ZFYVE28, LDB2, SYP, CDKL5, CDH13, RYR2, GLRA3, CACNA1I, LINGO1, STXBP5L, MEG3, HSPA12A, PLD3…
C14	EN-fetal-early	863	489	19964	20338	57	1.67737	1.83146e-12	1.12635e-09	PLXNA4, NOL4, STMN1, CCNT2-AS1, KLHL23, CAMK4, STX6, KIF21A, TSC22D1, KIF5C, PPFIA2, AFF3, KIDINS220, SLC44A5, NRP1, TUBB2B, HDGFL3, SH3PXD2A, SH3RF3, AFDN, LINC01122, NCKAP1, CDON, TXNDC16, SORBS1, FSD1L, STMN2, EML6, CDH2, RSBN1L, CERS6, KDM5B, TMEM108, EPHA4, LRP12, EXOC4, BCL11A, CNKSR2, CHD3, ST3GAL6, MIR181A1HG, GPM6A, MYO10, WNK2, FRMD4A, FOCAD, DPYD, PAK3, PLCB1, RASA1, TUSC3, KCNH7, DLGA…
C14	EN-fetal-late	863	691	19964	20136	122	2.48878	1.01668e-43	6.25256e-41	NCALD, PLXNA4, NOL4, NYAP2, ESYT2, STMN1, ATXN1, CAMK4, KIF21A, RPS6KA6, CHCHD6, PHACTR1, FGF14, SSBP2, GPR137B, ARHGAP44, KCNT2, SLC8A1-AS1, NUP93, SNAP91, PCSK2, HMGCS1, TMEM108, KAT6B, MIR4500HG, LRP12, MSMO1, LRFN5, ADAMTS3, CCDC92, SCMH1, LDB2, CDKL5, CDH13, RYR2, ELOVL6, MYO16, MEG3, SLC44A5, TUBB2B, FAT3, MYLIP, LINC01122, CHSY3, TRIM36, FSD1L, STRBP, PCDH11Y, KIAA1549L, HS3ST2, FSTL5, KLF…
C14	Endothelial	863	881	19964	19946	45	0.333081	0.0866028	1	NCALD, ESYT2, ABLIM1, TSC22D1, SHANK3, NRP1, ZCCHC2, RAPGEF2, AFDN, TBC1D1, NCKAP1, SORBS1, CEMIP2, NPIPB5, RHOBTB1, GULP1, DENND1A, NEBL, KIAA1671, SMG1, SLC7A5, EPHA4, CADPS2, SLC6A6, HLF, KLF6, SLC39A10, RAPGEF4, DGKH, PHLDB2, ETS2, ARHGAP18, ST3GAL6, CDYL2, DENND2C, MYO10, FCHO2, ARHGEF3, EXOC6, ZFYVE28, MFHAS1, ANO6, HERC4, PDXK, BTNL9
C14	IN-CGE	863	675	19964	20152	79	1.71173	5.92965e-17	3.64673e-14	PLXNA4, NYAP2, OXR1, PACRG, SLITRK4, FGF14, TTTY14, PRKCB, ARHGAP44, CDR2, KCNT2, TXNDC16, SNAP91, PCSK2, FAAH2, RAPGEF4, VSNL1, LRFN5, NME5, WNK2, PLCB1, CELF4, ZFYVE28, SYP, CDH13, ERO1B, MYO16, STXBP5L, MEG3, HSPA12A, PLD3, COL25A1, CHSY3, SV2A, TRIM37, KIAA1549L, FSTL5, RIMS1, CNNM1, LONRF2, MAP7D2, SLC6A17, NSF, CAMK2B, PAK3, DLGAP1, AEBP2, SLC16A10, SORCS1, KIF5C, TENM3, NECAB1, KCNQ1OT1, N…
C14	IN-MGE	863	639	19964	20188	83	1.89352	1.36627e-20	8.40258e-18	NCALD, OXR1, PACRG, FGF14, KCNIP2, TTTY14, TMEM59L, SH3PXD2A, ARHGAP44, CDR2, GRK4, ESRRG, RAB27B, RAPGEF4, VSNL1, LRFN5, PLCB1, MAPK10, CELF4, ABHD18, SYP, CDH13, RYR2, AHR, MYO16, STXBP5L, MEG3, HSPA12A, PLD3, NQO2, COL25A1, SV2A, TRIM37, STRBP, PCDH11Y, FSTL5, RIMS1, CNNM1, BCL11A, MAP7D2, SLC6A17, CCDC57, NSF, CAMK2B, PAK3, DLGAP1, SLC26A4, AEBP2, SLC16A10, SIAH3, KIF5C, TENM3, MPPED1, GRM1, …
C14	IN-fetal	863	276	19964	20551	32	1.63839	1.59435e-07	9.80527e-05	NOL4, STMN1, NYAP2, CCNT2-AS1, SDK2, STXBP5L, KIF21A, AFF3, TENM3, PDE4DIP, TUBB2B, SSBP2, HDGFL3, AFDN, LINC01122, TRIM36, CEMIP2, STMN2, FSD1L, CDH2, KDM5B, CERS6, PRKAR2B, PTPRN2, RIMS1, BCL11A, PAK3, TUSC3, RASA1, KCNH7, DLGAP1, CELF4
C14	IPC	863	599	19964	20228	50	1.12163	2.22621e-06	0.00136912	PLXNA4, NOL4, STMN1, KLHL23, KIF21A, MIR9-3HG, TSC22D1, KIF5C, PPFIA2, AFF3, PENK, TUBB2B, HDGFL3, SH3PXD2A, AFDN, KCNT2, LINC01122, TBC1D1, SLC8A1-AS1, SEL1L3, CDON, FSD1L, GULP1, HMGCS1, CDH2, CERS6, KDM5B, TMEM108, KAT6B, FSTL5, LRP12, MSMO1, BCL11A, CNKSR2, MIR181A1HG, GPM6A, NSD3, MYO10, FOCAD, NFIA, PLXNC1, LDLRAD4, PAK3, PLCB1, RASA1, KCNH7, DLGAP1, PLCL2, LCOR, TRIM33
C14	Microglia	863	518	19964	20309	18	-0.268407	0.810224	1	CMIP, SORL1, MAP3K5, OXR1, TBC1D1, LDLRAD4, HERC4, NCK2, STX7, DIAPH2, RNF149, PLCL2, PILRA, SSBP2, PRKCB, SH3RF3, FRMD4A, USP15
C14	OPC	863	582	19964	20245	40	0.801263	0.00127652	0.78506	NCALD, NOL4, SGIP1, CSMD2, CNTN1, CSPG5, SORCS1, MIR9-3HG, FGF14, ADGRB1, TTTY14, TENM1, ATP2B4, C1orf21, KCNT2, DDAH1, KCNQ1OT1, BRINP1, SEL1L3, SNAP91, GRIK4, ASTN2, LRRK2, OPCML, ESRRG, FRMD6, RAB27B, ASIC1, RAPGEF4, SLC2A13, XYLT1, DIAPH2, CA10, ST3GAL6, XKR6, LRFN5, CSMD1, DZIP1, PLCB1, CDH13
C14	Oligodendrocytes	863	530	19964	20297	13	-0.795134	0.987025	1	NECAB1, CLIP2, DPYD, GTDC1, GAS7, PRKACB, SLC39A11, RHOBTB1, MIR181A1HG, TTLL7, KCNMB4, TPD52, OTUD7A
C14	Pericytes	863	712	19964	20115	30	0.0274732	0.489303	1	SGIP1, KLHL23, ADGRA2, KCNT2, SLC25A6, NBL1, TBC1D1, NCKAP1, TRIM37, NCK2, SELENOW, NEBL, EHD2, ABCC9, WTIP, FRMD6, CADPS2, KLF6, TRPC4, RAPGEF4, NEURL1B, PHLDB2, DGKH, ADCY9, DCAF6, ROCK2, SPATS2L, NBEAL1, MIPOL1, ANO6
C14	RG	863	756	19964	20071	45	0.575954	0.00968023	1	CSMD2, TUBA1B, CHM, TAF1B, KIF21A, MIR9-3HG, TSC22D1, KIF5C, PACRG, TUBB2B, SSBP2, VAT1L, FAT3, KCNT2, DDAH1, PLEKHA7, TBC1D1, NCKAP1, SLC8A1-AS1, SEL1L3, CDON, NUP93, FSD1L, GULP1, DENND1A, HMGCS1, CDH2, CERS6, KAT6B, PEA15, FSTL5, KLF6, MSMO1, CNKSR2, NEK11, MYO10, NFIA, PLXNC1, ROCK2, PTPN13, PAK3, TUSC3, MAMDC2, CKAP5, KCNH7
C14	VSMC	863	431	19964	20396	20	0.175925	0.333374	1	KCNT2, SORBS1, KIAA1671, FRMD6, HLF, KLF6, EHBP1, RAPGEF4, PHLDB2, MYO10, NFIA, PLXNC1, SPATS2L, NBEAL1, PTPN13, ADCY5, MAMDC2, MAPK10, SCMH1, ANO6
C15	Astrocytes	1913	758	18914	20069	81	0.253426	0.0838486	1	DYNC2H1, ABLIM1, TAB2, SPTBN1, TLK1, CPEB4, KREMEN1, NAT8L, PRNP, DDAH1, NCAM2, NFAT5, NR3C2, GPM6B, ANTXR1, SYNE1, ITGAV, VWA8, CYFIP2, PLEC, BCKDHB, BICC1, FMN2, PRDM5, CACNB2, FMNL2, TDRD3, WDR17, EFNA5, PCGF5, VAV3, GRIK4, EFR3B, PCDH9, SERPINE2, CEP112, CASC2, ECHDC2, MAOB, EAF2, ACAP2, BRINP3, WWC1, ACYP2, TNRC6A, TLE1, TMEM232, SPRY2, NTRK2, SORBS1, SPRED1, NEBL, PFKFB3, NT5C2, POU2F1, CLY…
C15	EN	1913	771	18914	20056	189	1.78832	9.91214e-38	6.09597e-35	TSPYL1, CDH9, CNTN5, OXR1, LZTS3, CACNA1C, DIRAS2, PRKAG2, PI4KA, FGF14, R3HDM1, GLIS1, LINGO2, GABRA1, ARHGAP44, DMTN, SYTL2, PRNP, PRKCB, ST8SIA5, DNAH6, LRRN2, HTR1E, GRIN1, ANKRD30B, PCSK2, DYNC1I1, SLC4A10, PTPN5, RGS6, NETO1, CDH10, CADPS, RAB27B, EIF4A2, SNTG1, SYNE1, BICDL1, GABRB2, USP43, NWD2, KCNH3, ATP2B1, PITPNM2, ZBBX, CAMK1D, DOCK3, GABRG2, PGBD5, KIAA0513, SCN2A, CPNE8, LMO4, CFAP…
C15	EN-fetal-early	1913	489	18914	20338	57	0.394952	0.0365158	1	PAXBP1, PHF20L1, FMNL2, G2E3, TBR1, AFF3, SLC17A6, TIA1, USP49, SESN1, ANKRD36B, HECTD4, SATB2, KIAA1549, GRAMD1B, CCND2, VRK1, NCKAP1, ZNF286A, VEZT, SORBS1, STMN2, FSD1L, SLC4A10, AMOTL1, GMDS, PCMTD1, CDH11, TMEM108, ANTXR1, GOLGA8A, ORC4, SPIRE1, DOP1B, CNKSR2, NDUFAF2, FOXG1-AS1, APP, ANKS1B, CORO2B, EPC2, PLPPR5, ZNF84, CLVS1, LRCH1, GNG2, PHF14, DPYD, XPR1, NELL2, MPPED2, KCNH7, SH3BGRL2, …
C15	EN-fetal-late	1913	691	18914	20136	105	0.861865	1.65632e-07	0.000101864	ODF2L, ATXN1, CACNA1C, FGF14, ANKRD36B, R3HDM1, LINGO2, ARHGAP44, SATB2, SRPK1, KIAA1549, KCNT2, TMEM65, GALNT11, PCSK2, DYNC1I1, SLC4A10, CDH10, CADPS, TMEM108, DOP1B, BICDL1, NDUFAF2, NWD2, ATP2B1, PLPPR5, ADAMTS3, DOCK3, SCN2A, CPNE8, LMO4, CCDC92, KLHL8, SCMH1, MCTP1, RYR2, CLSTN2, KIFAP3, SPAG16, SYN2, NME7, EFNA5, CCBE1, PRICKLE2, PPP2R2C, FSD1L, CDH11, RIMS1, SYT16, CNKSR2, FBXW7, ADCY1, K…
C15	Endothelial	1913	881	18914	19946	99	0.340763	0.0201877	1	ANKRD29, KLF9, ABLIM1, SPTBN1, CRIM1, FGD5, RB1, SRGAP2C, NR3C2, AMOTL1, RBPMS, RBM17, EIF4A2, SYNE1, ELOVL7, ITGAV, BHLHE40, PTPN14, LDLRAD3, SEC24B, PLPP1, MYRIP, CPNE8, ANXA5, VTI1A, MRPL1, RASIP1, CRYBG3, SKIL, CREM, RBMS1, TBC1D4, PRICKLE2, SRGAP2B, EFR3B, PPM1H, SLC16A14, LAMC1, SMAD1, PPP3R1, CEP112, BACE2, KDM3A, HSPH1, HERC6, SSH1, C2CD2, CDYL2, DGKE, GBE1, CDYL, ACAP2, PDZD2, CNST, SOS1…
C15	IN-CGE	1913	675	18914	20152	141	1.45407	4.51158e-21	2.77462e-18	TSPYL1, ANKRD29, CDH9, CNTN5, OXR1, CACNA1C, FAR2, FGF14, GABRA1, LINGO2, ARHGAP44, FGD5, TLK1, PRNP, PRKCB, ST8SIA5, KCNT2, HTR1E, GRIN1, ANKRD30B, PCSK2, DYNC1I1, SLC4A10, NR3C2, RGS6, NETO1, CDH10, FAAH2, CADPS, REPS2, SNTG1, SYNE1, SORCS3, BICDL1, GABRB2, RAB3C, ANKS6, ATP2B1, PLPPR5, CYFIP2, PTPRE, DOCK3, GABRG2, PGBD5, SCN2A, MYRIP, AGBL4, MTCL1, HSPA4L, LINC00923, MCTP1, AAK1, OLFM1, ABLIM…
C15	IN-MGE	1913	639	18914	20188	145	1.6131	2.39926e-25	1.47555e-22	TSPYL1, CDH9, CNTN5, OXR1, CACNA1C, FAR2, FGF14, PI4KA, GABRA1, ARHGAP44, PRNP, ST8SIA5, GRIN1, GRK4, GALNT11, PTPN5, SLC4A10, AMOTL1, RGS6, NETO1, CADPS, RAB27B, REPS2, SNTG1, EIF4A2, BICDL1, GABRB2, RAB3C, SUPT3H, DOCK3, GABRG2, SCN2A, AGBL4, MYRIP, FRMD5, MTCL1, HSPA4L, MCTP1, AAK1, ABLIM2, RYR2, SLC24A2, FMN1, TMEM132B, DPP6, TTBK2, SPAG16, HSPA12A, SYN2, RBMS1, TBC1D4, UNC80, SV2A, PREPL, CA…
C15	IN-fetal	1913	276	18914	20551	24	-0.0863759	0.642193	1	CNTNAP2, AFF3, ANKRD36B, ST8SIA5, KIAA1549, CDK14, ELAVL4, STMN2, FSD1L, CADPS, SNTG1, OLA1, PRKAR2B, RIMS1, SORCS3, SP3, ANKS1B, CORO2B, PDZRN4, GNG2, MYCBP2, PIP5K1B, KCNH7, MIAT
C15	IPC	1913	599	18914	20228	54	-0.0290777	0.579423	1	FMNL2, ZDHHC15, AFF3, NRN1, SLC17A6, TIA1, USP49, HECTD4, LRGUK, GRAMD1B, KCNT2, CCND2, VRK1, FAM53B, RNF180, MMP16, LNPK, ELAVL4, FSD1L, AMOTL1, PCMTD1, POU2F1, TMEM108, GAS2, ANTXR1, OLA1, EMSY, ORC4, SPIRE1, DOP1B, CNKSR2, TAF15, FOXG1-AS1, APP, ZNF609, CORO2B, EPC2, ZNF84, SEC24B, LDLRAD3, CLVS1, CHD6, GNG2, PHF14, PLXNC1, XPR1, BBX, NELL2, BICC1, MPPED2, STXBP4, KCNH7, PAXBP1, RANBP9
C15	Microglia	1913	518	18914	20309	62	0.440239	0.0186787	1	WDR70, NR3C1, FMN1, OXR1, UBE2E2, HNMT, CLCN5, DRAM2, EPB41L2, SKIL, RNF149, TAB2, PILRA, IMMP2L, CAB39, RBMS1, PRKCB, LCP2, TBC1D2B, PEAK1, TBC1D4, RB1, FAM53B, SRGAP2C, SLC25A37, SRGAP2B, SPRED1, MIR646HG, CTTNBP2NL, ITPR2, PPP3R1, PDE3B, MAP3K3, TTC17, CD2AP, DIAPH2, SSH1, ADAM28, TENT2, ATP8B4, C6orf62, ZNF609, MIR31HG, RREB1, ARHGAP26, MOB1B, NFATC3, LYST, JAZF1, TBC1D9, MEF2C, LRCH1, CDYL, …
C15	OPC	1913	582	18914	20245	93	0.945872	8.307e-08	5.1088e-05	PPP1R9A, FGF14, CPEB4, CAMSAP2, KCNT2, DDAH1, NCAM2, SUSD5, TNR, NETO1, CDH10, RAB27B, ANTXR1, SNTG1, SORCS3, ITGAV, RAB3C, DIAPH2, USP43, GSAP, BTRC, PLPPR5, LDLRAD3, UBE3D, PTPRE, VSTM2B, PPP1R16B, COLGALT2, DPP6, TMEM132B, CLSTN2, GSG1L, SHC3, CREM, UNC80, CDK14, GRIK4, PCDH9, ASCC3, SERPINE2, HIBADH, CA10, KCNN2, MYT1, ETV5, BRINP3, PDZD2, PIK3R1, IGSF9B, MFF, GPR158, NAPEPLD, SORCS1, TNFRSF2…
C15	Oligodendrocytes	1913	530	18914	20297	51	0.0774339	0.38395	1	SLC24A2, FMNL2, ABHD6, UBE2E2, COLGALT2, PPP1R16B, PPP1R9A, FAR1, PPP1R21, CRYBG3, NSMCE2, SIK3, NCOA7, PPP1R12B, GOLGA4, PEAK1, NCAM2, JAM3, RTN4, FAM53B, ARFGEF3, PCDH9, GPM6B, PPM1H, PTP4A2, REPS2, PRKACB, STARD9, SLC4A8, NIPAL3, APP, ZNF609, SLC12A2, WDPCP, TJP1, ANK3, SECISBP2L, MTMR2, DOCK3, DPYD, RNF13, NXPE3, FRMD5, BBX, MON2, MICAL3, NAPEPLD, TTLL11, ELL2, ACYP2, NFASC
C15	Pericytes	1913	712	18914	20115	89	0.519608	0.00169378	1	KLF9, CACNA1C, RGS5, SPTBN1, CRIM1, SYTL2, ANKRD10, SLC9A1, KCNT2, RB1, ABCA9, NFAT5, AMOTL1, RGS6, RBPMS, RSU1, RBM17, STARD9, PTPN14, PITPNM2, LDLRAD3, NFASC, CACNB2, SPRY1, CRYBG3, PPARGC1B, SLC20A2, SMIM3, RBMS1, CEBPD, JAM3, CDK14, IGF2R, LAMC1, CEP112, SP3, C2CD2, RYK, PDE4C, GBE1, EPC2, ATAD1, PDZD2, TNFRSF21, NAB1, TLE1, TBC1D2B, PEAK1, SLC38A2, SLC2A3, TNFRSF1A, NEBL, GMDS, TRPC6, CLYBL,…
C15	RG	1913	756	18914	20071	59	-0.264066	0.922312	1	CEP83, DYNC2H1, CHM, G2E3, TMEM132B, RANBP17, TDRD3, KCNT2, TLE1, TLK1, ACTR3B, PRKD1, GRAMD1B, DDAH1, PCGF5, PUS7, HACE1, CCND2, JAM3, RAB3GAP2, NCKAP1, RNF180, VRK1, CDK14, SLC2A3, FAM53B, FSD1L, NOX4, GPM6B, SUZ12, RGS6, POU2F1, CNTN3, EMSY, SPIRE1, CEP112, CNKSR2, FOXG1-AS1, PPP1CB, DNA2, TMTC1, AKAP12, GRB10, APC, LDLRAD3, TRIM9, FUT9, PLXNC1, RTKN2, XPR1, BBX, BICC1, MPPED2, KCNH7, CFAP54, …
C15	VSMC	1913	431	18914	20396	65	0.834704	4.62114e-05	0.02842	NR3C1, KLF9, DYNC2H1, PRKAG2, SLC20A2, CREM, TAB2, TBCK, SPTBN1, IMMP2L, SPICE1, RBMS1, TLE1, KREMEN1, PPP1R12B, GOLGA4, EFNA5, LINC00607, KCNT2, SLC38A2, ABCA9, LINC00924, NFAT5, CDK14, SLC2A3, SORBS1, IGF2R, AMOTL1, GMDS, RBPMS, CDH11, PPM1H, LAMC1, FRMD6, CLYBL, ANTXR1, SIDT1, HLF, CEP112, TNXB, MAN1C1, CYP1B1-AS1, EHBP1, STARD9, FHL2, ZBTB46, RREB1, PRPSAP1, ECHDC2, AKAP12, SEC24D, TJP1, LDLR…
C16	Astrocytes	1150	758	19677	20069	46	0.151655	0.272569	1	CHPT1, ABLIM1, MEIS2, DTNA, ETV1, DNAH7, CPE, FAM171B, MKLN1, EFNA5, SIRPA, SESN3, ITSN1, LGI4, NFAT5, HS2ST1, MEF2C-AS1, MCC, PRCP, CLIP1, POU2F1, SYNE1, DMGDH, DPH6-DT, FAM171A1, SCARA3, POT1-AS1, AFF1, SLC4A4, MEIKIN, AKAP7, GPM6A, MAP3K5, ARHGAP26, ACADVL, TRIM9, DGKG, ABR, UGP2, MGLL, TSPAN7, GAREM1, MAPK10, GABRB1, MFHAS1, CAMK2G
C16	EN	1150	771	19677	20056	170	2.46126	1.33535e-57	8.21243e-55	FBXO34, NYAP2, PDE2A, LZTS3, DIRAS2, RXFP1, LIPE-AS1, CDH8, FGF14, TMEM59L, ARHGAP44, DNAH6, FRMPD4, ATP6V1A, GRIN1, LRRTM4, JPH4, DYNC1I1, SLC4A10, SYN1, GRIA2, FAM81A, CADPS, SYNE1, GABRB2, USP43, ANKRD30BL, PRKCZ, RIMS2, PITPNM2, TMEM241, TMEM178A, PGM2L1, GUCY1A2, AGBL4, MYRIP, VPS13A, RASAL1, MAPK10, CELF4, MCTP1, NRXN3, ARPP19, LDB2, LIN7A, PPP1R16B, BTBD9, SLC12A5, TMEM132B, PVT1, NRN1, KS…
C16	EN-fetal-early	1150	489	19677	20338	50	0.994887	2.07323e-05	0.0127504	RTN1, C2CD5, MEIS2, CPE, AFF3, BMT2, NRP1, CTTNBP2, SH3RF3, EPHA5, RUNX1T1, NEUROD2, KIAA1549, ISLR2, SEPTIN11, NCKAP1, CDON, SEMA5B, STMN2, SLC4A10, GMDS, GRIA2, NEDD4L, WDR86, KLF7, TMEM108, SH3GL2, DUBR, KCNQ2, DCLK1, RBFOX3, CACNA1E, CNKSR2, PLXNA2, DOK6, GRIA3, CHD3, MIR181A1HG, GPM6A, SRGAP1, PLPPR5, LRCH1, SYT1, SEZ6, GNG2, NELL2, DSCAM, PLCL2, MAP1B, NOS1AP
C16	EN-fetal-late	1150	691	19677	20136	107	1.74631	1.38138e-22	8.49547e-20	ZFPM2, NYAP2, ESYT2, ODF2L, RPS6KA6, RNF150, FGF14, ARHGAP44, TDRP, KIAA1549, KATNAL1, FRMPD4, CSGALNACT2, SEPTIN11, SLC8A1-AS1, GALNT11, JPH4, DYNC1I1, SLC4A10, SCN9A, KLF7, FAM81A, CADPS, TMEM108, ANKRD30BL, PLPPR5, ADAMTS3, PGM2L1, GUCY1A2, FAM241A, ST3GAL1, MCTP1, LDB2, ELOVL6, KIFAP3, SYN2, RUNX1T1, EFNA5, CCBE1, GABRB3, HIVEP2, HS3ST2, SH3GL2, CD47, GTDC1, CNKSR2, DGKH, FBXW7, CHD3, SEZ6L, …
C16	Endothelial	1150	881	19677	19946	67	0.520664	0.00491801	1	FBXO34, ZFPM2, ITSN2, ESYT2, KLF9, STOX2, ARFGEF2, ATP9A, ABLIM1, CREM, NRP1, PRRG1, BMPR2, LMBR1, MAP4K3, ZCCHC2, TDRP, IQSEC1, TBC1D8, NCKAP1, CNOT6L, ACTN1, ARHGEF28, SRGAP2B, MCC, STX3, GMDS, FOXP1, KLF7, VPS37B, MGMT, SYNE1, HLF, CD2AP, SPOCK2, PIP5K1C, PLXNA2, DGKH, PHLDB2, AFF1, BHLHE40, ZBTB46, GPR85, CDYL2, ATP8B1, ARHGAP26, DENND2C, PTPRB, AKAP12, FZD6, LRCH1, CDC73, MGLL, SLC12A6, SLC1…
C16	IN-CGE	1150	675	19677	20152	114	1.9071	2.54494e-27	1.56514e-24	NYAP2, STOX2, RNF150, CDH8, FGF14, ARHGAP44, ATP6V1A, FRMPD4, GRIN1, TBC1D8, ATP6V0A1, SYN1, DYNC1I1, SLC4A10, MCC, GRIA2, ZNF385D, PWRN1, CADPS, FRMPD3, REPS2, SYNE1, CHRNA7, GABRB2, ANKRD30BL, RIMS2, PLPPR5, MYRIP, AGBL4, CELF4, HSPA4L, MCTP1, NRXN3, AAK1, SLC12A5, TMEM132B, PVT1, B4GALT6, KSR2, SYN2, SERINC1, GABRB3, MIR29B2CHG, WSCD2, PTPRR, RNF175, SEZ6L2, SEZ6L, SLC25A12, SPECC1, SNAP25, NS…
C16	IN-MGE	1150	639	19677	20188	103	1.81315	4.00585e-23	2.4636e-20	CRTAC1, CDH8, FASTKD1, FGF14, TMEM59L, ARHGAP44, ATP6V1A, FRMPD4, GRIN1, GALNT11, LRRTM4, SYN1, SLC4A10, ZNF385D, PWRN1, CADPS, FAM81A, REPS2, GABRB2, ANKRD30BL, RIMS2, TMEM178A, MYRIP, AGBL4, MAPK10, CELF4, HSPA4L, MCTP1, NRXN3, AAK1, SLC12A5, TMEM132B, B4GALT6, KSR2, SYN2, PTPRR, RNF175, SEZ6L2, GRIA3, RAB3B, SULF1, SLC25A12, SNAP25, GHR, NSF, ZFR2, ENO2, ANKRD34C-AS1, CAMK2A, SCAMP5, FAM135B, …
C16	IN-fetal	1150	276	19677	20551	24	0.717196	0.0189682	1	NYAP2, RTN1, SDK2, STOX2, AFF3, VAV2, JAKMIP2, RUNX1T1, EPHA5, KIAA1549, SEMA5B, STMN2, NEDD4L, KLF7, PWRN1, CADPS, DCLK1, PLXNA2, RIMS2, SYT1, GNG2, CELF4, MAP1B, NRXN3
C16	IPC	1150	599	19677	20228	40	0.302694	0.123247	1	STOX2, P2RY14, MEIS2, AFF3, NRN1, DENND1B, EPHA5, RUNX1T1, RNF180, SLC8A1-AS1, MMP16, CDON, SEMA5B, TRIO, RNGTT, WIPF3, NEDD4L, POU2F1, TMEM108, DCLK1, RASGRP1, CNKSR2, PLXNA2, DAAM1, DOK6, GRIA3, MIR181A1HG, GPM6A, SEZ6L, RAB28, SLF1, SLCO4C1, SEZ6, GNG2, CASD1, EPHB2, NELL2, PLCL2, NOS1AP, PSMD14
C16	Microglia	1150	518	19677	20309	41	0.574451	0.0133033	1	ITSN2, KBTBD12, HNMT, MRC2, EPB41L2, RNF149, MKLN1, SH3RF3, VPS13B, CAMK2D, STX7, SRGAP2B, MIR646HG, STAMBPL1, UBE2W, USP15, MAP3K3, DAGLB, TLN2, CD2AP, ARHGAP22, ADAM28, VPS13C, AFF1, MIR31HG, MAP3K5, ARHGAP26, TIAM1, JAZF1, SRGAP1, SPECC1, CYBB, LRCH1, ATF7IP2, ABR, NRIP1, USP6NL, MGAT4A, PLCL2, VTI1A, AAK1
C16	OPC	1150	582	19677	20245	48	0.643811	0.00369005	1	TRAF3IP2-AS1, ZFPM2, CSMD2, PPP1R16B, SORCS1, ATG2B, TMEM132B, GRIK3, PPA2, ETV1, NAV2, SHC3, RNF150, LUZP2, CREM, FGF14, CTTNBP2, CAMK2D, RNF180, MMP16, CACNA1D, SEMA5B, ARHGEF28, LRRTM4, DGKB, GRIA2, ATCAY, BMERB1, LRRTM3, USP43, GRIA3, SEZ6L, RIMS2, JAZF1, PLPPR5, TRIM9, DGKG, GHR, GNG2, SLC1A1, LRRC8D, MYT1, TSPAN7, ETV5, DSCAM, SULF2, ZDHHC21, PLEKHH2
C16	Oligodendrocytes	1150	530	19677	20297	33	0.190459	0.261148	1	PPP1R16B, PRKCQ, CDC42BPA, PDE1C, MAN2A1, CPEB1, PRRG1, CLIP2, JAM3, DNAJC6, DIXDC1, GAS7, PSME4, FAF1, DUBR, REPS2, ARHGAP22, GTDC1, PRKACB, KIAA0930, EXOC6B, NIPAL3, MIR181A1HG, FNIP1, TTLL7, ANK3, MAPT, LRRC8D, RALGAPA1, GAREM1, TSGA10, MON2, TTLL11
C16	Pericytes	1150	712	19677	20115	59	0.656717	0.00123543	0.75979	LIN7A, KLF9, BTBD9, P2RY14, ADGRA2, MRC2, PPARGC1B, PRKAA2, ERCC6L2, TDRP, RCAN2, CAMK2D, SESN3, SLC9A1, ITSN1, JAM3, NBL1, NCKAP1, RNF180, SMOC2, CAV1, NFAT5, INPP4B, DGKB, STAMBPL1, MCC, MIR29B2CHG, GMDS, GRM8, FOXP1, DDR2, DUBR, MGMT, SPRED2, DGKH, PHLDB2, VSTM4, AFF1, DCAF6, ADAMTS10, ZBTB46, PRELP, ARHGAP26, PITPNM2, AKAP12, SPECC1, LRCH1, CEBPB, GHR, IQSEC1, MGLL, NBEAL1, CENPP, GUCY1A2, CA…
C16	RG	1150	756	19677	20071	47	0.190275	0.217496	1	CSMD2, STOX2, KCNK10, TMEM132B, MEIS2, ETV1, MRC2, WDR27, FAM171B, DENND1B, VAT1L, KATNAL1, RAB3GAP2, JAM3, SEPTIN11, NCKAP1, RNF180, SLC8A1-AS1, CDON, SEMA5B, RNGTT, SCLT1, WIPF3, FOXP1, NEDD4L, POU2F1, PWRN1, FAM3C, AGPAT5, TLN2, CNKSR2, TSPAN18, POT1-AS1, JPH1, AKAP12, PRRT2, TRIM9, SLF1, CDC73, CENPP, PIK3CB, DENND5B, HYDIN, DNAH14, CFAP54, MAP1B, NOS1AP
C16	VSMC	1150	431	19677	20396	35	0.612934	0.0147978	1	KLF9, ETV1, MRC2, ITGA11, CREM, MAN2A1, VPS13B, EFNA5, IQSEC1, ITSN1, COL12A1, SEPTIN11, NFAT5, MCC, GMDS, FOXP1, DDR2, WDR86, MGMT, TLN2, SIDT1, HLF, PHLDB2, FHL2, ZBTB46, AKAP12, SLF1, ITGA8, GHR, NBEAL1, CENPP, DNAH14, MAPK10, CACNA2D3, ANO6
C17	Astrocytes	899	758	19928	20069	28	-0.240553	0.828559	1	PSD3, DYNC2H1, ARHGEF26-AS1, NPAS2, NRCAM, TNIK, ADGRB1, ATP2B4, WDR17, PRRX1, MGST1, C2orf72, NFAT5, SOX5, MEF2C-AS1, MCC, TMOD2, MOK, RERG, FARP1, MGLL, STXBP5, PTCHD1-AS, ADCY8, HULC, IQCA1, RNPC3, GPC5
C17	EN	899	771	19928	20056	125	2.26947	7.00177e-39	4.30609e-36	NCEH1, CDH9, LINC00970, FGF14, R3HDM1, TTTY14, LINGO2, DMTN, LRRN2, GRIN1, ZNF721, THY1, NETO1, PHYHIP, GRIA2, FAM81A, CADPS, KCNK1, BICDL1, HERC1, GABRB2, VSNL1, KCNT1, PGBD5, TMEM178A, PGM2L1, GUCY1A2, MCTP1, SYP, NIM1K, CACNA1I, SLC12A5, NPAS2, TMEM132B, GSG1L, SYN2, WDR17, SNX10, KIF3C, CHSY3, UNC80, CALM2, NPTX1, PDE1A, SPRY4-AS1, RIMS1, SYT16, FBXW7, ADCY9, ADCY1, SLC35A1, PPP3CA, PDZD2, BA…
C17	EN-fetal-early	899	489	19928	20338	52	1.45378	2.09747e-09	1.28994e-06	BCL11B, CLVS2, RBFOX1, G2E3, SLA, AFF3, KIDINS220, NRP1, HECTD4, TSPAN5, CTTNBP2, MAST2, OSBPL8, ISLR2, CCND2, ROBO1, SLCO5A1, ZNF704, VRK1, NNAT, SORBS2, VEZT, EPHA3, SOX5, SEC63, AMOTL1, IL7, GMDS, DPYSL5, CDH11, NEDD4L, GRIA2, KLF7, PHKB, RBFOX3, SPIRE1, TMEM158, PIK3R3, ARMH4, SETBP1, EVL, SRGAP1, SEZ6, ZNF33B, NINL, DPY19L1, RASA1, NELL2, FOXN3, DLGAP1, CSAD, NR2F1-AS1
C17	EN-fetal-late	899	691	19928	20136	100	2.03422	5.22225e-27	3.21168e-24	TANC2, LYPD6B, RAPH1, REEP1, FGF14, R3HDM1, LINGO2, SLCO5A1, NSG2, SOX5, CCDC171, ARHGAP20, KLF7, FAM81A, CADPS, BICDL1, GRID2, KIAA0319, FARP1, SUN1, PGM2L1, CEP135, GUCY1A2, ST3GAL1, MCTP1, CLVS2, SLA, TNIK, SYN2, NME7, CCBE1, ROBO1, CHSY3, EPB41L1, NNAT, EPHA3, IL7, CDH11, PDE1A, RIMS1, SYT16, DGKH, FBXW7, ARMH4, IGSF21, ADCY1, KCNN2, FCHO2, STXBP5, NELL2, DLGAP1, CSAD, LARP1B, CELF2-AS2, PSD3…
C17	Endothelial	899	881	19928	19946	46	0.303453	0.105006	1	AVEN, IVNS1ABP, ACVR1, NPAS2, MRTFB, TPST2, NRP1, LNX2, FKBP1A, TSPAN5, PTEN, IQSEC1, FZD4, EPB41L4A, VWA2, SLC7A1, SORBS2, CEMIP2, EPHA3, BBS9, MCC, AMOTL1, GMDS, SMG1, PARVB, KLF7, SLC7A5, PHKB, UNC13B, PIK3R3, DGKH, AVL9, ATP10A, IFNAR2, GNB4, ZBTB46, ATP8B1, DNAJC1, MGLL, FCHO2, SGMS1, PDZD2, ST3GAL1, FOXN3, PKP4, LAMA4
C17	IN-CGE	899	675	19928	20152	79	1.6443	5.96837e-16	3.67055e-13	CDH9, LYPD6B, REEP1, FGF14, TTTY14, LINGO2, GRIN1, ATP6V0A1, NSG2, MCC, THY1, NETO1, GRIA2, CADPS, SORCS3, BICDL1, GABRB2, VSNL1, KCNT1, PGBD5, MCTP1, SYP, CLVS2, SLC12A5, NPAS2, TMEM132B, SYN2, SNX10, COL25A1, LRRC4B, RGS7BP, SERINC1, CHSY3, UNC80, SPRY4-AS1, RIMS1, SYT16, KCNN2, DLGAP1, CAMK2A, BCL11B, AEBP2, RPH3A, HECW2, SMYD3, GMDS, FREM1, PTPRN2, RBFOX3, BMERB1, AMPH, NORAD, SHISA9, RERG, A…
C17	IN-MGE	899	639	19928	20188	79	1.73684	2.57494e-17	1.58359e-14	CDH9, CRTAC1, FASTKD1, FGF14, TTTY14, GRIN1, THY1, AMOTL1, NETO1, ARHGAP20, FAM81A, CADPS, BICDL1, GABRB2, VSNL1, KCNT1, TMEM178A, ADCY8, MCTP1, SYP, CLVS2, SLC12A5, TMEM132B, SYN2, SNX10, COL25A1, RGS7BP, UNC80, SPRY4-AS1, RIMS1, SYT16, ADCY1, TTN-AS1, DLGAP1, CAMK2A, BCL11B, CACNA2D2, AEBP2, RPH3A, OSBPL8, NDRG3, HECW2, SMYD3, ASTN2, PTPRN2, RBFOX3, BMERB1, AMPH, MAP3K9, COL19A1, CSMD1, CACNG3,…
C17	IN-fetal	899	276	19928	20551	31	1.52117	1.19089e-06	0.000732398	BCL11B, CLVS2, ACVR1, AFF3, REEP1, ZSWIM5, MAST2, OSBPL8, ROBO1, SLCO5A1, ZNF704, NNAT, NSG2, CEMIP2, EPHA3, IL7, NEDD4L, KLF7, ANKRD50, CADPS, PHKB, PTPRN2, RIMS1, SORCS3, ARMH4, SETBP1, SYT14, NINL, RASA1, CASK, DLGAP1
C17	IPC	899	599	19928	20228	54	1.18511	2.79963e-07	0.000172177	BCL11B, LCORL, CLVS2, ATP1B3, IVNS1ABP, P2RY14, GTF2IRD1, AFF3, REEP1, HECTD4, FOXP2, DENND1B, TSPAN5, MAST2, OSBPL8, CELSR1, ATRX, CCND2, SLCO5A1, ZNF704, VRK1, NNAT, SORBS2, MMP16, EPHA3, TRIO, SOX5, SEC63, AMOTL1, IL7, DPYSL5, NEDD4L, PDE1A, SPIRE1, TMEM158, PIK3R3, ARMH4, ACBD6, SETBP1, EVL, GLCE, NLGN1, SEZ6, NINL, DPY19L1, RASA1, NELL2, CASK, FOXN3, RNF130, DLGAP1, SSTR2, EPB41L4A, NR2F1-AS1
C17	Microglia	899	518	19928	20309	18	-0.331192	0.857731	1	DENND11, ZFPM2-AS1, PARP8, MAP3K3, TLN2, VASH1, ARHGAP22, SGMS1, CNTRL, GALNT10, GNB4, FOXN3, IGSF21, FOXP2, DIP2A, SRGAP1, MEF2C, VPS13B
C17	OPC	899	582	19928	20245	53	1.20061	2.63246e-07	0.000161896	PSD3, TANC2, TMEM132B, TNFRSF21, BMPER, PPP1R9A, GSG1L, ATP2C2, GALNT10, NRCAM, AGAP1, FGF14, ADGRB1, TTTY14, CTTNBP2, TENM1, ATP2B4, ZDHHC14, ACAP3, PRRX1, IL1RAP, EPB41L4A, DSEL, UNC80, MMP16, ASTN1, CACNA1D, ADGRL3, ASTN2, NETO1, GRIA2, PARP8, SORCS3, BMERB1, TMEM196, GRID2, IGSF21, SHISA9, XKR6, TSHZ1, KCNN2, NLGN1, CSMD1, FIP1L1, DZIP1, SGMS1, GABRA3, GNPTAB, PDZD2, ADCY8, CASK, PKP4, LAMA4
C17	Oligodendrocytes	899	530	19928	20297	17	-0.453127	0.92152	1	MAPT, PDE1A, SRCIN1, AGPAT4, PSD3, ARHGAP22, SGMS1, RETREG1, PEX5L, PPP1R9A, HECW2, SH3GL3, RNF130, PKP4, AGAP1, TSPAN5, ANK3
C17	Pericytes	899	712	19928	20115	42	0.495343	0.0255711	1	PLXDC1, GRK3, ATP1B3, P2RY14, TNFRSF21, SNX25, BLCAP, RAPH1, PPARGC1B, EDNRA, AGAP1, ZSWIM5, PTEN, GPC5, PRRX1, IQSEC1, EPB41L4A, AGRN, NFAT5, BBS9, MCC, AMOTL1, GMDS, OBSCN, PHKB, ANO3, DGKH, ADCY9, PDE4C, DCAF6, ZBTB46, SMURF1, RERG, FARP1, MGLL, NBEAL1, SLC30A10, GUCY1A2, ARHGEF17, PDZD2, LAMA4, NR2F1-AS1
C17	RG	899	756	19928	20071	32	-0.029142	0.572052	1	LCORL, MAP3K4, DYNC2H1, G2E3, TMEM132B, TTYH3, DENND1B, TSPAN5, VAT1L, CELSR1, PUS7, CCND2, ZNF704, VRK1, NNAT, SOX5, DPYSL5, NEDD4L, PDE1A, TLN2, SPIRE1, NEK11, POLA1, SETBP1, PRRT2, DNAJC1, NLGN1, CEP135, NINL, CNTRL, EPB41L4A, NR2F1-AS1
C17	VSMC	899	431	19928	20396	23	0.330163	0.173884	1	ATP1B3, DYNC2H1, FOXP2, TSPAN5, PTEN, ALDH1A2, VPS13B, PRRX1, IQSEC1, NFAT5, BBS9, MCC, AMOTL1, GMDS, CDH11, COL15A1, TLN2, ZBTB46, NBEAL1, SLC30A10, PDZD2, LAMA4, NR2F1-AS1
C18	Astrocytes	1092	758	19735	20069	42	0.088839	0.377325	1	PLOD2, PAX6, TTPA, TFRC, ACSS3, TBL1X, BMP7, TLE1, LHX2, NEK6, RFX2, FGFR3, PLSCR4, MT2A, TET1, FAM182A, PLPP3, EEPD1, STOX1, MIR99AHG, PDE3A, EMX2, HSPB1, BMPR1A, HES1, CEP112, TCF7L2, FAT1, PTPRZ1, SHROOM3, PDGFRB, BMPR1B, MEGF10, MT3, REV3L, TIMP3, PRDM16, PRTFDC1, FBXL7, HSDL2, BCL2, ZFP36L1
C18	EN	1092	771	19735	20056	18	-1.2396	0.999986	1	TUBA1B, HINT1, RPL35, ENSA, PEG3, CEP112, PVT1, PEBP1, RPL37, LINC01725, BASP1-AS1, MT-CYB, LINC01278, COX7A2L, MT-CO2, FOXP1, BSCL2, MT-ND1
C18	EN-fetal-early	1092	489	19735	20338	36	0.538125	0.0256818	1	HNRNPH1, HNRNPR, EPCAM-DT, SMARCC1, DPYSL3, MN1, PSMG2, LHX2, TVP23C, PLEKHG4B, GSTA4, SHB, BASP1-AS1, GPR173, TET1, MIR99AHG, DDAH2, BMPR1A, SPIRE1, KIAA0408, TUBA1A, FOXG1-AS1, MTF2, TTC28, SVIL, CASC15, TOP2B, CPSF6, ENAH, RPLP2, PTMA, NINL, IP6K2, XRN2, HNRNPA1, SOX11
C18	EN-fetal-late	1092	691	19735	20136	18	-1.07187	0.999815	1	PLEKHG4B, RPLP2, KIAA0408, TSPAN2, HMGCR, RPSA, RPS5, LHX2, TUBA1A, BASP1-AS1, RPL10A, TOX3, FOXP1, LINC00342, DPYSL3, MN1, SCUBE1, RPL23A
C18	Endothelial	1092	881	19735	19946	63	0.50271	0.00772444	1	NFKBIA, SLC2A1, LAPTM4A, TFRC, PAWR, SLC30A1, CYYR1, G3BP1, YBX3, MYL6, CREM, TBL1X, RAB1A, TLE1, LATS2, ZIC2, PTGES3, CTNNA1, UTRN, DNAJA1, CCN2, PLSCR4, TBC1D1, SHB, MAML3, CSNK1A1, MT2A, WAC, NEDD4, FOXP1, TAGLN2, HMCN1, SERPINH1, HSPB1, HES1, CEP112, RCL1, SCML1, TCF7L2, TNFRSF10B, AKAP12, SVIL, ACTR3, GRK5, HEG1, TNS1, RIMKLB, CDC73, TGFBR2, TMPO, TIMP3, PTMA, MAP4, CTNNB1, ANXA5, CALD1, PTT…
C18	IN-CGE	1092	675	19735	20152	15	-1.30926	0.999979	1	PDE3A, GRIP2, EEPD1, PEG3, CEP112, PVT1, CCNH, USP11, MT-CYB, LINC01278, TOX3, MT-CO2, BSCL2, TACR1, MT-ND1
C18	IN-MGE	1092	639	19735	20188	12	-1.55803	0.999997	1	GRIP2, PEG3, PAWR, ENSA, MDH1, MT-CYB, PLCH1, LINC01278, MT-CO2, BSCL2, SARAF, MT-ND1
C18	IN-fetal	1092	276	19735	20551	19	0.425501	0.137727	1	GRIP2, EPCAM-DT, DPYSL3, MN1, GSTA4, CHD7, KIAA0408, TUBA1A, SP3, MTF2, TOX3, TTC28, CASC15, TOP2B, ENAH, NINL, ABTB2, RAB8B, SOX11
C18	IPC	1092	599	19735	20228	54	0.874039	7.61011e-05	0.0468022	UBE2E3, PAX6, ZDHHC15, HNRNPH1, HNRNPR, RFC3, RAB8B, EPCAM-DT, SMARCC1, DPYSL3, MN1, COL11A1, XPO1, LHX2, CTNNA1, ZBTB20-AS5, GSTA4, TBC1D1, MAML3, GPR173, SGCE, TET1, WIPF3, TRIM13, MIR99AHG, PDE3A, DDAH2, CHD7, BMPR1A, SPIRE1, TUBA1A, MFSD4B, FOXG1-AS1, MTF2, TOX3, TTC28, SVIL, SHROOM3, CASC15, TOP2B, CPSF6, ENAH, PKN2, RPLP2, TMPO, PRDM16, PTMA, NINL, MDK, PDSS2, XRN2, HNRNPA1, SOX11, RPS15A
C18	Microglia	1092	518	19735	20309	20	-0.470566	0.942298	1	UBE2E1, RAB1A, ITM2B, DLEU1, TBC1D1, MAML3, SH3BGRL, CHD7, CTSC, NFATC2, ARID3A, PKN2, TGFBR2, B3GNT5, ARRB2, CYBA, APAF1, LINC01374, LPAR6, ZFP36L1
C18	OPC	1092	582	19735	20245	22	-0.50426	0.960832	1	LRRN1, TSPAN3, CREM, BMP7, COL11A1, GPSM2, SCRG1, SGCE, NEDD4, CRISPLD1, PLPP3, PDE3A, CHD7, GLDC, TCF7L2, LINC01301, PTPRZ1, ZFHX4-AS1, ABTB2, CHST9, RCN2, REV3L
C18	Oligodendrocytes	1092	530	19735	20297	12	-1.27507	0.99983	1	MEGF10, CHD7, GPSM2, TRIM59, USP32, PTMA, WSB1, FBXL7, ABTB2, MT-CO2, HSP90AA1, NENF
C18	Pericytes	1092	712	19735	20115	58	0.711544	0.000598257	0.367928	PLOD2, UBE2E1, PAWR, RIPOR3, HNRNPH1, SPRY1, ACSS3, YBX3, LGALS1, MYL6, ITM2B, TBL1X, TLE1, LATS2, PTGES3, CTNNA1, UTRN, EIF4EBP2, TLN1, PLSCR4, TBC1D1, MAML3, SERPING1, TPI1, MT2A, MT-CO2, FOXP1, TAGLN2, MT-ND1, STAG2, SERPINH1, PDE3A, HSPB1, SLC19A1, CEP112, SP3, HIGD1B, GLO1, COL6A2, AKAP12, SVIL, GRK5, CASC15, TNS1, PDGFRB, ARPC1A, TGFBR2, TIMP3, S1PR3, MAP4, CTNNB1, CYBA, CALD1, MT-CYB, BCL2…
C18	RG	1092	756	19735	20071	111	1.74411	2.55504e-23	1.57135e-20	TUBA1B, DPYSL3, COL11A1, XPO1, CTNNA1, PLEKHG4B, TBC1D1, TET1, STAG2, PDE3A, STK17A, SPIRE1, PLCH1, TOP2B, KIF11, NINL, WAC, UBE2E3, MYL6, TBL1X, MDFIC, LHX2, ZBTB20-AS5, RFX2, RNASEH2B, GPR173, SGCE, WIPF3, NEDD4, PLPP3, INSIG1, CCDC175, CEP112, CCDC18, FOXG1-AS1, MIR924HG, SFRP2, GRK5, CASC15, HEG1, CPSF6, PKN2, TMPO, NSRP1, PTMA, RPL10A, CFAP54, LDLR, HNRNPA1, ZFP36L1, REV3L, RPL23A, PAX6, HNR…
C18	VSMC	1092	431	19735	20396	33	0.599312	0.0193503	1	COL5A1, PAWR, ACSS3, CREM, SPICE1, MDFIC, TLE1, LATS2, COL11A1, ZIC2, CTNNA1, UTRN, PLSCR4, FOXP1, MIR99AHG, PDE3A, CEP112, NCOR1, TTC28, COL6A2, AKAP12, SVIL, GRK5, TNS1, PDGFRB, TGFBR2, TIMP3, MAP4, FBXL7, CALD1, HSP90AA1, WAC, RND3
C19	Astrocytes	526	758	20301	20069	26	0.476275	0.0716911	1	ANOS1, RYR3, ABLIM1, NPAS3, TMEM164, SLC1A2, PRKD1, FOXG1, OSBPL6, MEF2C-AS1, NR3C2, OLFM2, NRG3, GALNT18, ARHGAP5, ATP1B2, DPP8, LSAMP, SGCD, WASF3, ADAMTS9, RASSF8, MIR4300HG, SLC6A1, ADCY8, SEMA4B
C19	EN	526	771	20301	20056	68	2.04965	1.70125e-19	1.04627e-16	NCALD, PPP1R13B, AEBP2, STX1B, GUCY1B1, CSMD3, ATP8A2, CCDC85A, LINC00632, GRM7, C2CD5, SLC12A5, SYN3, MEG3, SERPINI1, CDH12, BDH1, CDH8, PHACTR1, TRMT11, MPHOSPH8, RUNDC3B, GRIA4, ARID5B, HS6ST3, DNAH6, HTR1E, CACNB4, GRIN1, ANKRD30B, TMEM178B, MCF2L2, JPH4, PTPRT, SLC4A10, NRG3, FLRT2, GALNT18, KCNQ2, NRSN1, SNTG1, RBFOX3, SPRY4-AS1, MIR137HG, GPI, CHRM3, ZBTB8OS, GABRB2, AMPH, CCDC3, GLT1D1, A…
C19	EN-fetal-early	526	489	20301	20338	39	1.82118	2.7027e-10	1.66216e-07	NFIX, APBA2, CLVS2, GNAI1, C2CD5, KIF21A, ZNF292, AFF3, KIDINS220, HECTD4, EPHA5, FOXG1, GRAMD1B, KCNQ3, AFF2, EPB41L5, VRK1, SLC4A10, LINC01102, CERS6, ATP11C, KCNQ2, RBFOX3, SPIRE1, LRRC7, DOK6, EFNB2, APP, TTC28, PLPPR5, FRMD4A, PLPPR1, ZNF33B, TUSC3, ELAVL2, MYT1L, PLCL2, KCND2, NOS1AP
C19	EN-fetal-late	526	691	20301	20136	63	2.09206	7.93628e-19	4.88081e-16	NCALD, NFIX, GRM7, CSMD3, ATP8A2, CCDC85A, GNAI1, GRK3, SYN3, KIF21A, LYPD6B, RANBP17, XKR4, MEG3, CDH12, AFF3, FRY, SPAG16, KLHL14, PHACTR1, SERPINI1, SDK1, EPHA5, KCNT2, KCNQ3, AFF2, EPB41L5, CACNB4, PRICKLE2, SNX7, JPH4, SLC4A10, NRG3, LINC01102, FLRT2, CERS6, LRRC49, ATP11C, MIR137HG, CLVS2, SAMD3, ARL15, CHRM3, LRRC7, DOK6, GRID2, CSPP1, PLPPR5, PTCH2, SPOCK1, FRMD4A, PLPPR1, EPS8, PGM2L1, C…
C19	Endothelial	526	881	20301	19946	30	0.468205	0.0605828	1	NCALD, PPP1R13B, CD59, ITGB1, CCDC85A, ABLIM1, CYLD, RUNDC3B, PRKD1, MRPS6, MAP3K1, TBC1D8, NAMPT, PRICKLE2, DNM2, NR3C2, MGST2, SLC16A14, GALNT18, HLA-A, ARL15, MAOA, GNB4, APP, HEG1, ADAMTS9, RASSF8, RALGAPA1, JAM2, TSHZ2
C19	IN-CGE	526	675	20301	20152	96	2.92706	8.98734e-45	5.52722e-42	FAM169A, GUCY1B1, GRM7, CCDC85A, LYPD6B, CDH8, KCNT2, ARID5B, L2HGDH, HTR1E, GRIN1, ANKRD30B, TMEM178B, TBC1D8, SLC4A10, NR3C2, PWRN1, FRMPD3, REPS2, SNTG1, ZBTB8OS, GABRB2, THSD7A, PLPPR5, PGBD5, CELF4, SLC8A3, RUNDC3B, CLVS2, MEG3, SLC12A5, XKR4, BDH1, SPAG16, SDK1, DNER, CDK14, GALNT18, SPRY4-AS1, SEZ6L2, SGK1, KIF1A, MICAL3, ANKRD26, GPR158, AEBP2, SYN3, SYNPR, ATP8A2, RANBP17, INHBA-AS1, TRM…
C19	IN-MGE	526	639	20301	20188	78	2.61526	1.46494e-31	9.0094e-29	NCALD, MAF, CDH8, ARID5B, L2HGDH, GRIN1, TMEM178B, SLC4A10, PWRN1, REPS2, SNTG1, ZBTB8OS, GABRB2, THSD7A, ADCY8, CELF4, SLC8A3, ABHD18, RUNDC3B, CLVS2, MEG3, SLC12A5, XKR4, BDH1, SPAG16, GALNT18, SPRY4-AS1, SEZ6L2, RALGPS2, WASF3, MICAL3, ANKRD26, DPP10, AEBP2, CACNA2D2, SYNPR, ATP8A2, SERPINI1, RANBP17, TRMT11, PTCHD4, HS6ST3, CACNB4, ZNF536, GIT2, NRSN1, RBFOX3, GPI, AMPH, ENSA, ELAVL2, MYT1L, …
C19	IN-fetal	526	276	20301	20551	23	1.85772	6.19108e-07	0.000380752	CLVS2, CSMD3, KIF21A, NPAS3, AFF3, EPHA5, NUP160, TMEM178B, ZNF536, CDK14, AKAP6, CERS6, METAP1D, PWRN1, LRRC49, SNTG1, LRRC7, EFNB2, TTC28, TUSC3, ELAVL2, MYT1L, CELF4
C19	IPC	526	599	20301	20228	35	1.31935	4.19299e-06	0.00257869	NFIX, APBA2, CLVS2, GNAI1, PDGFD, KIF21A, ZNF292, AFF3, HECTD4, EPHA5, FOXG1, GRAMD1B, KCNT2, KCNQ3, AFF2, VRK1, TMEM178B, LINC01102, RFX7, CERS6, ATP11C, SPIRE1, ARL15, DOK6, EFNB2, APP, TTC28, NSD3, PLPPR1, PLXNC1, STAT5B, ELAVL2, JAM2, PLCL2, NOS1AP
C19	Microglia	526	518	20301	20309	14	0.104412	0.436204	1	RASSF8, MAP3K1, KCNQ3, HNMT, ARL15, MAF, ZNRF2, TRPM2, GNB4, DNM2, PMEPA1, PLCL2, FRMD4A, SDK1
C19	OPC	526	582	20301	20245	40	1.58567	1.15948e-08	7.13081e-06	NCALD, GRM7, CSMD3, RANBP17, NPAS3, XKR4, HELZ, DNER, PRKD1, PRKG2, MAP3K1, KCNT2, GRIA4, ASIC4, HS6ST3, MCF2L2, LHFPL3, CDK14, PTPRT, KLHL13, TNK2, OLFM2, SNTG1, ASIC1, ADAMTS6, RALGPS2, SGK1, GRID2, LSAMP, SGCD, PLPPR5, UBE3D, PLPPR1, ADCY8, SLC8A3, ABHD2, KCND2, TSHZ2, ZDHHC21, GPR158
C19	Oligodendrocytes	526	530	20301	20297	17	0.366584	0.188119	1	PLPPR1, REPS2, AGPAT4, GNAI1, RALGAPA1, ZNF536, SGK1, MICAL3, AKAP6, KDM4C, DNM2, DNAJB2, APP, SVEP1, BCAS3, SPOCK1, WDR7
C19	Pericytes	526	712	20301	20115	25	0.511632	0.0618247	1	CD59, ITGB1, GUCY1B1, PLXDC1, GRK3, PHLDB3, FRY, PCDH18, COL4A3, KCNT2, ARID5B, NBL1, CDK14, GALNT18, MICU3, ENPEP, CCDC3, ABCA10, ADAMTS9, EPS8, LAMC3, SLC6A1, PMEPA1, RBMS3-AS2, IRF2BP2
C19	RG	526	756	20301	20071	25	0.418897	0.103978	1	ANOS1, PDGFD, KIF21A, ZNF292, RANBP17, NPAS3, ACTR3B, PRKD1, FOXG1, GRAMD1B, KCNT2, VRK1, CDK14, TNFRSF19, CERS6, PWRN1, ARHGAP5, SPIRE1, ADAMTS6, EFNB2, TTC28, HEG1, PLXNC1, TUSC3, NOS1AP
C19	VSMC	526	431	20301	20396	15	0.489692	0.132608	1	KCNT2, PLXNC1, EPS8, LAMC3, MAN1C1, RALGPS2, CDK14, TNFRSF19, SLC6A1, KLHL13, TTC28, SGCD, FLRT2, ABCA10, ABCA6
C2	Astrocytes	228	758	20599	20069	79	3.95937	1.14916e-55	7.06731e-53	PHKA1, LIMS1, FGD4, BOC, BCAN, LGI4, TLR4, SOX21-AS1, HEPACAM, MCC, GPM6B, CTDSPL, PDE3A, VWA8, KANK1, GJB6, MMD2, PLEC, GAN, MAT2A, CRADD, RORA, WWOX, WLS, VEGFA, ETV1, MKLN1, FAT3, KNDC1, HSPB1, OPHN1, JARID2, NFIA, ARHGEF12, DKK3, LRP1, TJP2, PNISR, GABRG1, PAX6, GOLIM4, F3, SEC14L2, PTPRG, TLE1, ZHX2, FXYD1, PFKFB3, FADS2, DMGDH, ID2, GRAMD1C, ALDH1L1, SGCD, SMARCA2, FGFR2, MGLL, ZNF680, YAP1…
C2	EN	228	771	20599	20056	5	-0.782074	0.927808	1	NIM1K, ZNF721, MT-CO2, MT-CO3, TRIM9
C2	EN-fetal-early	228	489	20599	20338	8	0.605895	0.169348	1	MIR99AHG, PIK3R3, UBR5, CTNND1, PELI2, ITGB8, ZNF462, FGFR2
C2	EN-fetal-late	228	691	20599	20136	4	-0.947386	0.94706	1	FAT3, ST3GAL1, PACS1, MDGA1
C2	Endothelial	228	881	20599	19946	29	1.75642	1.28032e-07	7.87399e-05	RNF213, MAP3K20, PTPRG, TLE1, CPT1A, PRKD1, MCC, MTUS1, HSPB1, PIK3R3, SCML1, CLDN5, JARID2, XAF1, CTNND1, BSG, TANK, SMARCA2, LDLRAD3, RIMKLB, MGLL, ARHGEF12, CCND3, AIF1L, YAP1, WWTR1, TJP2, ST3GAL1, MT1E
C2	IN-CGE	228	675	20599	20152	11	0.606805	0.123683	1	PDE3A, DKK3, RNF180, MIR4300HG, GTF2IRD1, SLC6A1, MCC, MT-CO2, STIM1, RGS12, MT-CO3
C2	IN-MGE	228	639	20599	20188	9	0.382512	0.267482	1	WLS, SOX6, SLC6A1, PTPRG, PLCH1, MT-CO2, SMARCA2, MT-CO3, TRIM9
C2	IN-fetal	228	276	20599	20551	3	-0.00908458	0.58436	1	SOX6, RGS12, PDE4DIP
C2	IPC	228	599	20599	20228	21	1.81354	2.95227e-06	0.00181565	PAX6, GOLIM4, MAP3K20, GTF2IRD1, UBR5, BOC, ATAD2B, RNF180, SEL1L3, SOX6, PELI2, ZNF462, PDE3A, MIR99AHG, PIK3R3, CTNND1, ITGB8, TANK, LDLRAD3, NFIA, CHD6
C2	Microglia	228	518	20599	20309	12	1.14214	0.012073	1	WWOX, CHST11, RNF213, LIMS1, FGD4, CCND3, PACS1, TLR4, XAF1, CTNND1, MKLN1, ITPR2
C2	OPC	228	582	20599	20245	31	2.51766	3.28033e-13	2.0174e-10	WWOX, GOLIM4, STK33, VEGFA, PPP1R9A, ETV1, PTPRG, ZHX2, PRKD1, ZNF827, BCAN, RNF180, SEL1L3, SOX6, PELI2, ZNF462, NLGN3, ITPR2, PDE3A, OPHN1, ITGB8, SGCD, KANK1, LDLRAD3, TRIM9, MMD2, ZFHX4-AS1, CHST11, LRP1, SYT17, RORA
C2	Oligodendrocytes	228	530	20599	20297	11	0.972497	0.0322452	1	WWOX, ACER3, PPP1R9A, TJP2, HEPACAM, MT-CO2, GPM6B, MTUS1, KANK1, GOLGA4, FGFR2
C2	Pericytes	228	712	20599	20115	32	2.25806	1.20936e-11	7.43757e-09	WLS, LIMS1, MAP3K20, PTPRG, SNTB1, TLE1, CPT1A, PARVA, RNF180, GPRC5C, MCC, MT-CO2, MTUS1, MT-CO3, CTDSPL, EHD2, PDE3A, MYLK, HSPB1, BGN, XAF1, CTNND1, BSG, PRELP, KCNE4, LDLRAD3, MGLL, ARHGEF12, YAP1, WWTR1, SLC6A1, RORA
C2	RG	228	756	20599	20071	31	2.10924	2.55333e-10	1.5703e-07	PAX6, STK33, MAP3K20, UBR5, ETV1, HOPX, TLE1, BOC, PRKD1, FAT3, RNF180, SEL1L3, SOX6, PELI2, GPM6B, FADS2, PDE3A, MIR99AHG, STK17A, ID2, OPHN1, CTNND1, ITGB8, PLCH1, RGS12, LDLRAD3, FGFR2, NFIA, TRIM9, ZFHX4-AS1, YAP1
C2	VSMC	228	431	20599	20396	28	2.81085	4.03401e-14	2.48091e-11	WWOX, STK33, MAP3K20, UBR5, ETV1, F3, PTPRG, SNTB1, TLE1, ZHX2, GOLGA4, PARVA, MCC, MTUS1, PDE3A, MIR99AHG, XAF1, TANK, SGCD, LDLRAD3, NFIA, SLC41A1, LRP1, YAP1, WWTR1, SLC6A1, PNISR, RORA
C20	Astrocytes	221	758	20606	20069	11	0.478763	0.183688	1	NKAIN4, CTNNA2, SH3BP2, ASAP1, TEAD1, PALLD, ELOVL2, SOX5, NKAIN3, LSAMP, ZHX2
C20	EN	221	771	20606	20056	14	0.82731	0.0360819	1	SPATS2, MAPT, RPL14, SVOP, PPM1E, GSE1, HERC1, RPL21, RPL31, RPL37, TAGLN3, KCNH7, ATRNL1, ADD2
C20	EN-fetal-early	221	489	20606	20338	20	2.09533	2.96013e-07	0.000182048	ZC4H2, SMARCC1, HMGN1, DPYSL3, CORO1C, TVP23C, SOX5, TEAD1, PANTR1, SLC4A7, EEF1A1, NKAIN3, DCX, PGAP1, SPATS2, IGDCC3, GSE1, KCNH7, PUM2, PUM1
C20	EN-fetal-late	221	691	20606	20136	22	1.72054	4.79217e-06	0.00294718	HMGN1, DPYSL3, SESTD1, GPR137B, PPM1E, TRIO, SOX5, PANTR1, LRRC49, PRKAR2B, RPS5, RPL31, ELOVL2, DAAM1, EEF1A1, DCX, ADD2, CCDC112, KCNH7, MEF2C-AS2, OGT, RPL23A
C20	Endothelial	221	881	20606	19946	15	0.73187	0.0490723	1	ASAP1, UNC13B, DLEU2, MYO1B, HIF1A-AS3, CHD1, CLIC4, KLF12, ANGPT2, HNRNPA3, EEF1A1, PELI1, TEAD1, EIF4G2, SESTD1
C20	IN-CGE	221	675	20606	20152	4	-0.866072	0.930562	1	ERO1B, SVOP, ATRNL1, PPM1E
C20	IN-MGE	221	639	20606	20188	4	-0.784059	0.910658	1	MAFB, SVOP, ATRNL1, PPM1E
C20	IN-fetal	221	276	20606	20551	21	3.06709	2.02787e-12	1.24714e-09	ZC4H2, PDE4DIP, HMGN1, DPYSL3, SESTD1, LRRC49, METAP1D, CTNNA2, PRKAR2B, ANKUB1, KLF12, NKAIN3, CACNG4, DCX, PGAP1, ATRNL1, SPATS2, CCDC112, GSE1, KCNH7, ELMO1
C20	IPC	221	599	20606	20228	34	2.68935	1.24642e-15	7.66546e-13	ZC4H2, SMARCC1, HMGN1, DPYSL3, RPS16, CORO1C, PPM1E, SCAF8, MMP16, TRIO, SOX5, FNDC3A, TEAD1, CCNT2, PANTR1, SLC4A7, DLEU2, PALLD, DAAM1, KLF12, EEF1A1, NKAIN3, DCX, NSD3, PGAP1, AFF4, SPATS2, IGDCC3, GSE1, KCNH7, ELMO1, PUM2, PUM1, RPS15A
C20	Microglia	221	518	20606	20309	8	0.566532	0.186731	1	SLC4A7, MED13L, SSH2, DLEU2, PELI1, MTAP, ELMO1, UBE2W
C20	OPC	221	582	20606	20245	13	1.13875	0.00953501	1	NKAIN4, ASAP1, MMP16, PALLD, KLF12, CHST9, NKAIN3, CACNG4, PAPSS1, LSAMP, UPF3A, ZHX2, ATRNL1
C20	Oligodendrocytes	221	530	20606	20297	6	0.0983103	0.494107	1	ELMO1, MAPT, SSH2, DLEU2, CLIC4, DIP2C
C20	Pericytes	221	712	20606	20115	9	0.266522	0.344176	1	SEC31A, DLEU2, MYO1B, HIF1A-AS3, CLIC4, KLF12, TEAD1, SLAIN2, RPS16
C20	RG	221	756	20606	20071	29	2.04651	2.23337e-09	1.37352e-06	ASAP1, SMARCC1, HMGN1, SRSF10, DPYSL3, RPS16, CORO1C, SCAF8, CHD1, WRN, SOX5, TEAD1, PANTR1, SLC4A7, GPBP1, DLEU2, PALLD, ELOVL2, KLF12, EEF1A1, NKAIN3, RPS15A, PGAP1, SMC3, KCNH7, MEF2C-AS2, PUM2, PUM1, RPL23A
C20	VSMC	221	431	20606	20396	6	0.407249	0.308468	1	ASAP1, MYO1B, CLIC4, ANGPT2, TEAD1, ZHX2
C21	Astrocytes	840	758	19987	20069	46	0.650196	0.00395055	1	WWOX, WLS, CACNB2, ANOS1, ARHGEF26-AS1, NPAS2, CLU, CAMK2G, FAM171B, BMP7, MAST4, CAMTA1, PKM, NFAT5, GRIK4, LYPLAL1, AFG1L, KCNN3, HS2ST1, DENND1A, PDE3A, LINC00299, SYNE1, TOX, ADD3-AS1, LMCD1-AS1, PALLD, LYPD6, ID2, REPS1, VWA8, ADD3, MRAS, APC, ATG7, NFIA, AGL, DKK3, MGAT4C, FOXO1, BCKDHB, GABRB1, GABBR1, RAB11FIP2, QKI, DCLK2
C21	EN	840	771	19987	20056	85	1.66384	2.68882e-17	1.65362e-14	NCALD, TSPYL1, KCNJ3, CDH8, GLIS1, LINGO2, PRKCB, CDR2, CCSER1, ATP6V1A, ANKRD30B, LINC01278, THY1, GRIA2, SYNE1, RASGRF2, SNX32, ANKRD30BL, FBXL17, PRKCZ, RIMS2, NME5, WNK2, SCN2A, ZFYVE28, STX1B, STXBP5L, BTBD9, NPAS2, CNTNAP5, SYN2, MDGA2, CALM3, PTPRR, RNF175, GNB5, RIMS1, GRM5, FXYD7, LONRF2, CCDC57, MGAT5B, SLIT2, KCNAB2, LARP1B, JPH3, GPR158, ATP8A2, SERPINI1, FBXL16, POU6F2, KCNH1, MEG8, …
C21	EN-fetal-early	840	489	19987	20338	34	0.857453	0.00152978	0.940812	BCL11B, MARK1, CLVS2, GNAI1, ZNF292, SRRM4, KIDINS220, TTC3, CACNA2D1, CCSER1, EPB41L5, FAM110B, VRK1, AUH, TXNDC16, PDE10A, KCNN3, AMOTL1, ZNF462, SLC38A1, GRIA2, CERS6, PATJ, NDUFAF2, DOK6, SVIL, WNK2, NFIB, SLIT2, SEMA6D, FOXN3, USP3, NR2F1-AS1, NFASC
C21	EN-fetal-late	840	691	19987	20136	58	1.18187	1.15164e-07	7.08261e-05	NCALD, MARK1, CLVS2, ATP8A2, RALGPS1, GNAI1, SERPINI1, CEP126, RANBP17, GABBR2, REEP1, SRRM4, POU6F2, PRR16, SYN2, TTC3, MSRA, LINGO2, CACNA2D1, GRIN2B, DCC, CCSER1, TRPC5, EPB41L5, PRICKLE2, NSG2, MDGA2, GPR176, SLC38A1, CERS6, LMO7, TMEM200A, UPP2, RIMS1, GRM5, HMGCLL1, NDUFAF2, MDGA1, DGKH, DOK6, CHRM3, CCDC148, ANKRD30BL, ANKRD44, SHISA9, MB21D2, ANK3, SPOCK1, DOK5, ANKRD36, SEMA6D, SCN2A, MG…
C21	Endothelial	840	881	19987	19946	60	0.845387	5.3191e-05	0.0327124	PRKAR1A, NCALD, PPP1R13B, ITPR3, SCAMP1, CD59, ACVR1, MAP3K20, NPAS2, ARFGEF2, ADAMTS9-AS2, CLTC, SEMA6A, MAST4, STK38, MAP3K1, LUZP1, PRICKLE2, B2M, PDE10A, SLK, STX3, DENND1A, MGST2, AMOTL1, SLC16A14, SLC7A5, PPP3R1, SOX13, SYNE1, JAK2, RASGRF2, SLC6A6, DGKH, SSH1, PXN, AFAP1L1, PPARD, GATAD2A, GALNT15, SVIL, PTPRB, HEG1, SEC24B, ST8SIA4, WWP1, RIMKLB, CDC73, COL4A1, GNAS, IFI6, DOCK9, FOXO1, C…
C21	IN-CGE	840	675	19987	20152	116	2.47754	1.62705e-41	1.00064e-38	TSPYL1, KCNJ3, ADAMTS9-AS2, REEP1, CDH8, LINGO2, PRKCB, CDR2, CCSER1, ATP6V1A, NRG2, ANKRD30B, NSG2, TXNDC16, LINC01278, THY1, GRIA2, PDE3A, REPS2, SYNE1, RASGRF2, SNX32, ANKRD30BL, FBXL17, RIMS2, NME5, WNK2, NR6A1, SCN2A, MGAT4C, ZFYVE28, TMEM117, CLVS2, STXBP5L, NPAS2, CNTNAP5, NAP1L3, SYN2, MAST4, COL25A1, RGS7BP, SERINC1, CDK14, MDGA2, WSCD2, PTPRR, RNF175, GNB5, KAZN, RIMS1, GRM5, LONRF2, SL…
C21	IN-MGE	840	639	19987	20188	95	2.18858	7.66317e-29	4.71285e-26	NCALD, TSPYL1, KCNJ3, TCAIM, ADCYAP1R1, ADAMTS9-AS2, CDH8, CDR2, CCSER1, ATP6V1A, NRG2, LINC01278, THY1, AMOTL1, REPS2, RASGRF2, ANKRD30BL, SUPT3H, RIMS2, SCN2A, MGAT4C, WLS, CLVS2, STXBP5L, DPP6, CNTNAP5, NAP1L3, SYN2, MAST4, COL25A1, TRPC5, RGS7BP, MDGA2, CALM3, PTPRR, RNF175, GNB5, KAZN, RIMS1, GRM5, CCDC57, ST8SIA4, SLIT2, GAD2, SLC35F4, PRKCE, ANKRD26, WWC2, KCNAB2, BCL11B, ATP8A2, SERPINI1,…
C21	IN-fetal	840	276	19987	20551	25	1.2708	0.000146709	0.0902262	BCL11B, CLVS2, STXBP5L, ACVR1, REEP1, SRRM4, TTC3, MSRA, VAV2, CCSER1, FAM110B, NSG2, CDK14, ELAVL4, CERS6, NXPH1, RIMS1, KIRREL3, PTBP3, RIMS2, RGS12, ST8SIA4, GAD2, USP3, DCLK2
C21	IPC	840	599	19987	20228	30	0.339076	0.131447	1	BCL11B, MARK1, CLVS2, GNAI1, MAP3K20, ZNF292, TCAIM, REEP1, KCNH1, TTC3, CACNA2D1, VRK1, FAM53B, ELAVL4, KCNN3, AMOTL1, ZNF462, RFX7, CERS6, PDE3A, PALLD, LYPD6, DOK6, SVIL, SEC24B, NFIA, NFIB, FOXN3, USP3, NR2F1-AS1
C21	Microglia	840	518	19987	20309	27	0.400181	0.105261	1	WWOX, DRAM2, PRKCB, PIK3CD, VPS13B, RESF1, MAP3K1, CCDC91, FAM53B, B2M, PPP3R1, SSH2, JAK2, ANKRD44, SSH1, VPS13C, ATP10D, PPARD, PTBP3, ST8SIA4, CHST11, ARRB2, FOXN3, PMEPA1, SH3KBP1, QKI, MGAT5
C21	OPC	840	582	19987	20245	47	1.10832	5.29814e-06	0.00325836	WWOX, NCALD, DPP6, RANBP17, CNTNAP5, SEMA6A, BMP7, MEG8, DCC, MAP3K1, GRIA4, FAM110B, UTY, NRG2, CDK14, DCBLD2, GRIK4, MDGA2, PPM1B, ZNF462, GRIA2, SLC22A17, C3orf70, PDE3A, ABAT, SOX13, TOX, NXPH1, LMCD1-AS1, KAZN, PALLD, GRM5, KCNIP1, SHISA9, ADD3, RIMS2, TMEM132C, CHST11, FAM135A, DZIP1, NR6A1, SEMA6D, LINC00937, CACNA1A, QKI, ZDHHC21, GPR158
C21	Oligodendrocytes	840	530	19987	20297	17	-0.349	0.864152	1	WWOX, REPS2, SSH2, LMCD1-AS1, GNAI1, RASGRF2, FAM53B, DOCK9, KIRREL3, ANKRD12, SEMA6A, GOLGA4, ADD3, QKI, ANK3, SPOCK1, NFASC
C21	Pericytes	840	712	19987	20115	40	0.524192	0.0221456	1	PRKAR1A, CD59, WLS, KANSL1L, CACNB2, RNLS, BTBD9, MAP3K20, ADGRA2, TCAIM, ADAMTS9-AS2, MAST4, WDR41, STK38, ERCC6L2, PIK3CD, RCAN2, PARVA, NFAT5, CDK14, B2M, AMOTL1, PDE3A, JAK1, COL4A4, CYTH3, DGKH, PCBP3, ADAMTS10, ATP10D, GATAD2A, SVIL, COL4A1, ATAD1, CTNNB1, WWC2, PMEPA1, SH3KBP1, NR2F1-AS1, NFASC
C21	RG	840	756	19987	20071	41	0.468962	0.0339012	1	MARK1, ANOS1, CHM, MAP3K20, ZNF292, RANBP17, FAM171B, SEMA6A, BMP7, MAST4, WDR41, ADK, SUCO, FAM110B, VRK1, FAM53B, CDK14, WRN, KCNN3, FBXL5, DENND1A, NR2F1-AS1, CERS6, PDE3A, C3orf70, TOX, PALLD, ID2, MB21D2, SVIL, APC, RGS12, HEG1, NFIA, NFIB, ZRANB3, CDC73, DOK5, MGAT4C, USP3, QKI
C21	VSMC	840	431	19987	20396	29	0.801661	0.00517412	1	WWOX, MAP3K20, ADAMTS9-AS2, ADK, STK38, GOLGA4, VPS13B, PARVA, FAM110B, NFAT5, CDK14, LYPLAL1, SLC25A43, AMOTL1, PDE3A, JAK2, RASGRF2, KAZN, ATP10D, ADD3, SVIL, TMEM132C, NFIA, NR6A1, COL4A1, BCKDHB, WWC2, BMP6, NR2F1-AS1
C22	Astrocytes	1510	758	19317	20069	55	0.00271659	0.518462	1	WLS, GOLIM4, HOPX, SFXN5, MAST4, HIVEP1, ABCD2, ALOX12-AS1, FAT3, EFNA5, SIRPA, DDAH1, PKM, NTRK3, PPARGC1A, RNF19A, BAALC, SPARCL1, BRINP2, SOX5, KCNMB2-AS1, PCDH9, NRG3, KIAA1671, ESRRG, ALDOC, MFAP3L, RUFY3, CARMIL1, LMO3, AFF1, MOK, RFX3, RHBDL3, AKAP7, LINC01138, SMARCA2, TRIM9, ADAMTS9, IGSF11, AGL, STXBP5, ARHGEF12, ZNF680, ARHGEF4, BRINP3, CMYA5, MAPK10, IQCA1, GABRB1, ZFYVE21, RAB11FIP2,…
C22	EN	1510	771	19317	20056	177	2.06569	3.28491e-45	2.02022e-42	NCALD, GRM7, CDH9, RFTN1, LZTS3, DIRAS2, HCN1, LINC00970, PTPRD, PACRG, FGF14, R3HDM1, GABRA1, SPATA7, ARHGAP44, OTUD7A, TMEM59L, TARBP1, DNAH6, GRIN1, PPP4R4, MNAT1, SNAP91, LINC01278, CDH18, KIF9-AS1, KCNH4, USP43, KCNH3, CCDC144A, TAFA2, ATP2B1, LRFN5, KCNT1, KIAA0513, TMEM178A, LMO4, GUCY1A2, R3HDM2, MAPK10, NECTIN3, RUNDC3B, SYP, OLFM1, CYP46A1, ABLIM2, GLRA3, STXBP5L, ENC1, BTBD9, CLSTN2, C…
C22	EN-fetal-early	1510	489	19317	20338	51	0.592326	0.00564537	1	MPDZ, CCDC14, RTN1, CLVS2, MARK1, GSK3B, ENC1, TSC22D1, KIF5C, SLC17A6, PTPRD, PRSS12, WDR47, SATB2, OSBPL8, KIAA1549, ZC2HC1A, FAM13A, KCNQ3, UNC5D, SEPTIN11, MIR100HG, EPHA3, SOX5, CDH2, PCMTD1, MYH10, LRP12, RBFOX3, SPIRE1, NOS1AP, ANTXR2, CNKSR2, LRRC7, GRIA3, RB1CC1, ANKS1B, ZNF84, PDE7A, SEMA6D, TUSC3, ELAVL2, MYT1L, ZNF804A, MAP1B, RBFOX2, KCNB2, RANBP9, NR2F1-AS1, ST6GAL2, TRIM33
C22	EN-fetal-late	1510	691	19317	20136	125	1.58062	6.1307e-22	3.77038e-19	NCALD, ODF2L, GRM7, ENOX1, HCN1, REEP1, RNF150, PTPRD, FGF14, PRSS12, R3HDM1, PTPN2, ARHGAP44, SATB2, TMC3-AS1, KIAA1549, TARBP1, ZC2HC1A, KCNT2, SEPTIN11, GALNT11, NSG2, SNAP91, SOX5, CCDC171, LRP12, SLC41A2, ATP2B1, LRFN5, ADAMTS3, SPOCK1, TMOD1, UST, LMO4, GUCY1A2, TBC1D30, NECTIN3, RUNDC3B, UNC5D, CLVS2, CLSTN2, SESTD1, FAT3, EFNA5, MAST1, PRICKLE2, EPHA3, MDGA2, GABRB3, HIVEP2, KIAA1549L, CD…
C22	Endothelial	1510	881	19317	19946	79	0.351053	0.0288007	1	PRKAR1A, NCALD, PITPNA, STOX2, ADAMTS9-AS2, PRSS12, MBNL1, PTEN, RB1, TBC1D8, ZBTB38, SMAD3, AFF1, PLPP1, SMAD7, RUNDC3B, VTI1A, MTM1, MRPL1, MCF2L, SHANK3, MAST4, SESTD1, PRICKLE2, ADGRF5, NEDD9, EPHA3, RASAL2, PPM1H, ERG, KLF6, KDM3A, HSPH1, PIP5K1C, HERC6, CHIC2, SLC12A6, ARHGEF12, CCND3, KDM7A, WWC2, CNST, RBFOX2, MX1, SOS1, LNX2, MAGI3, RNF19A, STX3, FOXP1, RASA2, ATP7B, RASSF3, SMARCA2, FRA…
C22	IN-CGE	1510	675	19317	20152	136	1.78633	1.5602e-28	9.59525e-26	MPDZ, GRM7, CDH9, STOX2, HCN1, ADAMTS9-AS2, REEP1, RNF150, PACRG, FAR2, FGF14, GABRA1, ARHGAP44, TARBP1, KCNT2, LRRFIP1, L2HGDH, GRIN1, TBC1D8, NSG2, SNAP91, LINC01278, CDH18, KIF9-AS1, SLC41A2, TAFA2, ATP2B1, LRFN5, KCNT1, NR6A1, HSPA4L, RUNDC3B, SYP, OLFM1, ABLIM2, AAK1, ERO1B, CLVS2, KMO, STXBP5L, CLSTN2, CNTNAP5, HSPA12A, NAALAD2, MAST4, SNX10, RGS7BP, MAST1, SV2A, PREPL, GABRB3, MDGA2, PPM1H…
C22	IN-MGE	1510	639	19317	20188	141	1.96092	5.63471e-34	3.46535e-31	NCALD, MPDZ, CDH9, CRTAC1, ENOX1, HCN1, ADAMTS9-AS2, PACRG, FAR2, FGF14, GABRA1, TMEM59L, ARHGAP44, LRRFIP1, L2HGDH, GRIN1, GRK4, PPP4R4, PPARGC1A, GALNT11, LINC01278, CDH18, ESRRG, KIF9-AS1, TAFA2, SUPT3H, LRFN5, KCNT1, TMEM178A, FRMD5, MAPK10, HSPA4L, ABHD18, RUNDC3B, SYP, ABLIM2, AAK1, WLS, CLVS2, STXBP5L, CNTNAP5, HSPA12A, SLC9A7, NAALAD2, MAST4, SERGEF, SNX10, RGS7BP, MAST1, SV2A, PREPL, MDG…
C22	IN-fetal	1510	276	19317	20551	29	0.597229	0.0283753	1	RTN1, CLVS2, CSMD3, STOX2, STXBP5L, REEP1, DAPK1, SESTD1, OSBPL8, KIAA1549, ZC2HC1A, NSG2, ELAVL4, EPHA3, RASAL2, CDH2, MYH10, RIMS1, LRRC7, ANKS1B, PTBP3, SYT14, ERC2, TUSC3, ELAVL2, MYT1L, KCNB2, MAP1B, RIPOR2
C22	IPC	1510	599	19317	20228	49	0.195852	0.206571	1	MPDZ, CCDC14, MARK1, CLVS2, GOLIM4, GSK3B, ENC1, STOX2, TSC22D1, KIF5C, REEP1, SLC17A6, DLG5, OSBPL8, ZC2HC1A, KCNT2, KCNQ3, FAM13A, UNC5D, STK39, ATAD2, MIR100HG, SEL1L3, LNPK, ELAVL4, EPHA3, SOX5, WIPF3, CDH2, PCMTD1, MYH10, LRP12, SPIRE1, NOS1AP, ANTXR2, CNKSR2, GRIA3, RSRC1, RAB28, ZNF84, PDE7A, ELAVL2, SMAD4, ZNF804A, KCNB2, RANBP9, NR2F1-AS1, HDAC9, TRIM33
C22	Microglia	1510	518	19317	20309	44	0.255969	0.153909	1	ITSN2, PCED1B, OSTF1, PLA2G4A, EMB, TPK1, MCF2L, RNF149, PILRA, ITM2B, MBNL1, UBAC2, KCNQ3, RB1, EPS15, RASAL2, MKNK1, RAPGEF6, UBE2W, SDCCAG8, DENND3, LRRK1, PARP8, JAK2, SMAD3, ARHGAP22, LRBA, ZNRF2, VPS13C, AFF1, PCNX2, ATP10D, PTBP3, RASSF3, ATP2C1, SPECC1, SORL1, CCND3, KDM7A, PMEPA1, VTI1A, AAK1, HDAC9, MGAT5
C22	OPC	1510	582	19317	20245	79	1.04678	4.61572e-08	2.83867e-05	NCALD, GRM7, PPA2, ILDR2, RNF150, FGF14, IL1RAP, KCNT2, DDAH1, SEL1L3, SNAP91, ESRRG, PPP1R12A, SMAD3, USP43, TAFA2, LRFN5, TMOD1, UST, NR6A1, NECTIN3, CLSTN2, CNTNAP5, NAALAD2, FAM13A, MDGA2, PCDH9, VWC2, GRM5, GRIA3, CA10, KHDRBS3, SCFD2, MYT1, ARHGEF4, BRINP3, FGF12, GOLIM4, SORCS1, ATG2B, LUZP2, LINC01322, HS6ST3, SLC25A27, NTRK3, BAALC, ASTN2, ATCAY, GPR155, ADAMTS6, RHBDL3, ANKS1B, DIRC3, F…
C22	Oligodendrocytes	1510	530	19317	20297	39	0.0250989	0.485819	1	ENOX1, FAR1, ATP8A1, GOLGA4, OTUD7A, DAPK2, NECAB1, STK39, NALCN, MIR100HG, GAS7, COBL, RHOBTB1, PCDH9, RAPGEF6, PPM1H, SDCCAG8, AGTPBP1, ARHGAP22, GTDC1, AK5, ANKRD28, PRKACB, KIAA0930, GRID1, ANK3, SPOCK1, ANK2, IGSF11, RNF13, NT5DC1, RETREG1, IL1RAPL1, TSGA10, RALGAPA1, FRMD5, UNC5C, FAM13C, EPS15
C22	Pericytes	1510	712	19317	20115	69	0.476775	0.00832019	1	PRKAR1A, CD59, WLS, PLXDC1, RFTN1, MSC-AS1, BTBD9, LINC01482, ADAMTS9-AS2, PPARGC1B, FRY, ITM2B, MAST4, MBNL1, PTEN, PPP2R1B, RCAN2, SMOC2, SLC9A1, KCNT2, FAM13A, RB1, STK39, IQSEC1, PTH1R, PDE8B, FILIP1L, SPARCL1, ADGRF5, AGRN, ECE1, RASAL2, DMD, COL6A1, FOXP1, PAPSS2, ZBTB38, SLAIN2, FAM162B, MGMT, PPP1R12A, SLC6A13, KLF6, RSRP1, SPRED2, MICU3, COL4A4, AFF1, ATP10D, DCAF6, SPECC1, TRPC3, ADAMTS…
C22	RG	1510	756	19317	20071	51	-0.11431	0.727128	1	MPDZ, CCDC14, MARK1, NAP1L1, STOX2, TSC22D1, KIF5C, HOPX, PACRG, MAST4, ACTR3B, DLG5, FAT3, DAPK2, ZC2HC1A, DDAH1, MAGI3, PLAGL1, KCNT2, SEPTIN11, FAM13A, ATAD2, SEL1L3, MIR100HG, STK39, WRN, SOX5, WIPF3, CDH2, FOXP1, FAM3C, MYH10, SPIRE1, KLF6, CCDC18, NOS1AP, CNKSR2, ADAMTS6, GLCCI1, RFX3, NLGN4X, RSRC1, TRIM9, ZRANB3, DENND5B, HYDIN, TUSC3, SMAD4, MAP1B, NR2F1-AS1, HDAC9
C22	VSMC	1510	431	19317	20396	42	0.478325	0.0311011	1	LINC01482, ADAMTS9-AS2, LINC01088, PTEN, GOLGA4, ABCA6, EFNA5, IQSEC1, KCNT2, PLAGL1, SEPTIN11, NTRK3, MIR100HG, NUDT4, ECE1, COL6A1, KIAA1671, PPM1H, FOXP1, ZCCHC7, MGMT, SLC6A13, JAK2, KLF6, LRBA, MAN1C1, AK5, ANTXR2, ATP10D, UST, NR6A1, COL4A1, LAMC3, RARB, MAPK10, WWC2, ITPR1, CACNA2D3, RBFOX2, NR2F1-AS1, EPS15, TBCK
C23	Astrocytes	203	758	20624	20069	11	0.609263	0.123261	1	MSI2, KIF1B, CDC42EP4, ITSN1, SLC6A1, HMGB1, FYN, PRKCA, TET1, RALGAPA2, CHD2
C23	EN	203	771	20624	20056	8	0.0961314	0.479311	1	KIF3C, CCSER1, SVOP, RPS3A, RPL21, EPHA4, LHFPL4, SLIT3
C23	EN-fetal-early	203	489	20624	20338	24	2.53944	8.67212e-11	5.33335e-08	PDE9A, CNOT2, CCNG2, CRMP1, USP49, SPAG9, CCSER1, MARCKSL1, TXNDC16, XRCC5, TET1, IL7, ENO4, FYN, KHDRBS1, CHD3, RPL30, RALGAPA2, IGF1R, ZNF84, RPL23, PLCL2, EPHA4, NR2F1-AS1
C23	EN-fetal-late	203	691	20624	20136	17	1.43633	0.000453582	0.278953	CCSER1, AP3S1, CEP135, RPS3A, RPL23, RPS5, RNF217-AS1, TRIOBP, MYCBP2-AS1, CSPP1, CHD3, NSG1, CRMP1, OGT, IGF1R, IL7, GPR161
C23	Endothelial	203	881	20624	19946	13	0.639962	0.0906146	1	KDM6A, ACVR1, DLEU2, AP3S1, CEMIP2, KLF12, EPHA4, MIDN, SPAG9, IGF1R, ARAP3, ST8SIA4, PPP3R1
C23	IN-CGE	203	675	20624	20152	7	0.0948273	0.487827	1	CCSER1, SVOP, TXNDC16, CDK14, SLC6A1, ANKRD6, LHFPL4
C23	IN-MGE	203	639	20624	20188	7	0.177276	0.431034	1	CCSER1, SVOP, SLC6A1, VSTM2A-OT1, GMCL1, LHFPL4, ST8SIA4
C23	IN-fetal	203	276	20624	20551	16	2.74469	1.38588e-08	8.52314e-06	CCSER1, MARCKSL1, ACVR1, CDK14, CEMIP2, PRKCA, MYCBP2-AS1, KLF12, KHDRBS1, CRMP1, PTBP3, IL7, ENO4, IGF1R, ST8SIA4, SUB1
C23	IPC	203	599	20624	20228	32	2.72698	4.28144e-15	2.63309e-12	PDE9A, CNOT2, CCNG2, MIR9-3HG, CRMP1, RPS29, USP49, SPAG9, GPR161, MARCKSL1, SCAF8, CBR4, RNGTT, XRCC5, TET1, IL7, TRIM13, CHD2, CCNT2, KDM6A, DLEU2, TAF15, FYN, KLF12, RPL30, RALGAPA2, IGF1R, ZNF84, AFF4, RPL23, PLCL2, NR2F1-AS1
C23	Microglia	203	518	20624	20309	7	0.492332	0.242504	1	PAN3, DLEU2, PRKCA, PLCL2, PTBP3, ST8SIA4, PPP3R1
C23	OPC	203	582	20624	20245	7	0.317628	0.340254	1	RAB2A, CBR4, MIR9-3HG, CDK14, FYN, PRKCA, KLF12
C23	Oligodendrocytes	203	530	20624	20297	5	-0.0472745	0.591624	1	ZNF280D, KDM6A, DLEU2, KIF1B, SPAG9
C23	Pericytes	203	712	20624	20115	10	0.5572	0.158833	1	DENND2A, ITSN1, DLEU2, CDK14, SLC6A1, KLF12, KDM5A, C11orf96, NR2F1-AS1, SLIT3
C23	RG	203	756	20624	20071	24	1.86574	3.88246e-07	0.000238771	PDE9A, MIR9-3HG, RPS29, N4BP2, SPAG9, SCAF8, RNASEH2B, CDK14, ANKRD6, RNGTT, XRCC5, TET1, CHD2, MSI2, KDM6A, DLEU2, KLF12, RALGAPA2, CEP135, RPS3A, RPL23, DEK, NR2F1-AS1, STRN3
C23	VSMC	203	431	20624	20396	5	0.260991	0.410932	1	ITSN1, SLC6A1, CDK14, PRKCA, NR2F1-AS1
C24	Astrocytes	340	758	20487	20069	9	-0.478884	0.874683	1	PAX6, WLS, CNN3, C4orf19, FSTL1, PON2, TET1, HSPA1B, LHX2
C24	EN	340	771	20487	20056	6	-1.10743	0.987738	1	UQCRH, YPEL1, KIF5A, ELAVL3, LINC01414, RPS14
C24	EN-fetal-early	340	489	20487	20338	10	0.341153	0.27867	1	AFDN-DT, RPS28, PBRM1, XPR1, PBX1, YPEL1, TET1, RBMX, PGAP1, LHX2
C24	EN-fetal-late	340	691	20487	20136	10	-0.180619	0.695036	1	MAP6, MSMO1, RPLP0, HMGCR, LHX2, XPR1, PBX1, NSG1, KLHDC8A, RPL23A
C24	Endothelial	340	881	20487	19946	17	0.258649	0.273536	1	NEK7, LINC01515, DNAJA1, ACTB, PRTG, DLEU2, CNN3, RPS28, FSTL1, XPR1, CDKN1B, PON2, BSG, HSPA1B, EIF4G2, IFRD1, RAB11A
C24	IN-CGE	340	675	20487	20152	5	-1.17639	0.986763	1	NDST4, THSD7A, SCG2, ELAVL3, LINC01414
C24	IN-MGE	340	639	20487	20188	5	-1.09428	0.980083	1	WLS, UQCRH, C11orf58, THSD7A, ELAVL3
C24	IN-fetal	340	276	20487	20551	3	-0.599145	0.831226	1	LINC01572, PGAP1, YPEL1
C24	IPC	340	599	20487	20228	20	1.10431	0.00212091	1	KMT2E, PAX6, SMC4, PBX1, LHX2, AFDN-DT, YPEL1, TET1, RBMX, MSMO1, DLEU2, RPLP0, MFSD4B, PGAP1, SLF1, RPS28, PBRM1, XPR1, PSMD14, RPS15A
C24	Microglia	340	518	20487	20309	4	-1.10906	0.971339	1	NEK7, DLEU2, HSPA1B, MIS18BP1
C24	OPC	340	582	20487	20245	5	-0.954513	0.962817	1	NEK7, PRTG, UGDH, BLM, C11orf58
C24	Oligodendrocytes	340	530	20487	20297	1	-3.15468	0.999855	1	DLEU2
C24	Pericytes	340	712	20487	20115	11	-0.0820625	0.616714	1	NEK7, WLS, PFN1, CSNK1E, CNN3, DLEU2, RPS28, FSTL1, BSG, TECR, ACTB
C24	RG	340	756	20487	20071	35	1.65395	3.23624e-08	1.99029e-05	HMGB2, TOP2A, PAX6, SMC4, PBX1, PON2, LHX2, CNN3, NAP1L4, HMGCR, FSTL1, TET1, RBMX, RPS14, RPL23A, LINC01515, MIS18BP1, MSMO1, DLEU2, RPLP0, LAMTOR5-AS1, FANCI, MFSD4B, DBF4, PGAP1, SLF1, NEK7, SMC3, RPS28, MELK, XPR1, LINC01572, HSPA1B, ACTB, RPS15A
C24	VSMC	340	431	20487	20396	2	-1.84862	0.993604	1	LINC01515, SLF1
C25	Astrocytes	1079	758	19748	20069	45	0.217682	0.189705	1	PHKA1, DYNC2H1, PER3, ABLIM1, TNIK, MKLN1, GRM3, ABCD2, ATP2B4, KATNAL2, EFNA5, MID1, DGKZ, SH3RF1, PPARGC1A, SLC35F1, OSBPL6, GRIK4, AFG1L, ZMAT3, MEF2C-AS1, PLPP3, EEPD1, ABCC9, ANTXR1, SAMD4A, ADCY2, LMO3, SGCD, MAOB, TRIM9, CDHR3, MMD2, GNA14, LPIN1, LINC00472, ARHGEF12, ARHGEF4, MGAT4C, IQCA1, FMN2, GABRB1, EPS15, HIBCH, CAMK2G
C25	EN	1079	771	19748	20056	125	1.95436	7.5197e-31	4.62462e-28	DIRAS2, LINC00970, PTPRD, PI4KA, FGF14, GLIS1, GABRA1, SPATA7, PRKCB, ST8SIA5, ARID5B, FRMPD4, TMEM178B, MNAT1, DYNC1I1, CDH18, KCNK1, KIF9-AS1, RAB27B, ADCY2, HERC1, GABRB2, VSNL1, ANKRD30BL, CCDC144A, PRKCZ, RIMS2, LRFN5, KHDRBS2, FOCAD, USP9Y, LMTK3, GABRG2, KIAA0513, HIVEP3, VPS13A, FMN2, BDH1, RAB11FIP4, NMNAT2, EFNA5, DGKZ, GABRA5, RASAL2, STX1A, NPTXR, GNB5, RIMS1, BCL11A, SV2B, LONRF2, CH…
C25	EN-fetal-early	1079	489	19748	20338	45	0.920791	0.000142417	0.0875864	PLXNA4, PDE9A, CCDC14, RBFOX1, G2E3, C2CD5, ROBO2, TBR1, PPFIA2, PTPRD, CTTNBP2, OSBPL8, KIAA1549, ISLR2, ZNF704, SORBS2, CDON, SEMA5B, STARD4-AS1, PCMTD1, ACVR2A, GPR39, MYH10, ANTXR1, DCLK1, PIK3R3, BCL11A, TNPO1, APP, SETBP1, LRCH1, NETO2, SYT1, FOCAD, PLPPR1, ZBTB18, DPY19L1, RASA1, DSCAM, FOXN3, LINC01551, MAP1B, RBFOX2, HECW1, ST6GAL2
C25	EN-fetal-late	1079	691	19748	20136	95	1.63384	1.95772e-18	1.204e-15	PLXNA4, DLGAP4, CHCHD6, ENOX1, PTPRD, FGF14, PTPN2, KIAA1549, FRMPD4, GREM2, SLC8A1-AS1, DYNC1I1, ACVR2A, ANO10, SLC41A2, ANKRD30BL, LRFN5, KHDRBS2, PLPPR1, DOK5, ZBTB18, GRIA1, HIVEP3, MGAT4C, ADARB1, ST3GAL1, SCMH1, ROBO2, TDRD7, SYNDIG1, NMNAT2, TNIK, SDK1, EFNA5, EPB41L1, GPR176, RIMS1, BCL11A, SEZ6L, KHDRBS3, WNT5B, ANKRD36, STXBP4, RALYL, RBFOX2, HECW1, ST6GAL2, ST7, ABCA5, LINC00710, RANBP…
C25	Endothelial	1079	881	19748	19946	39	-0.246373	0.867679	1	ZNF800, ATP9A, ABLIM1, ADAMTS9-AS2, MCF2L, TPST2, PARP12, PRRG1, LMBR1, SMCHD1, STXBP6, MRPS6, LUZP1, SORBS2, SLC2A3, RPS6KA3, RASAL2, BBS9, SLC7A5, ABLIM3, DENND3, CD2AP, PIK3R3, PHLDB2, LHFPL2, APP, GPR85, NRP2, CHIC2, LRCH1, SLC1A1, ARHGEF12, LINC00472, RALGAPA1, ADARB1, ST3GAL1, FOXN3, RBFOX2, MTM1
C25	IN-CGE	1079	675	19748	20152	104	1.84133	6.24969e-24	3.84356e-21	PLXNA4, FAM169A, DLGAP4, ADAMTS9-AS2, FGF14, GABRA1, PRKCB, HLCS, ST8SIA5, ARID5B, FRMPD4, L2HGDH, SGCZ, TMEM178B, TMEFF2, DYNC1I1, ANKRD6, CDH18, KIF9-AS1, SLC41A2, ADCY2, GABRB2, VSNL1, ANKRD30BL, AMMECR1, RIMS2, LRFN5, USP9Y, GABRG2, GRIA1, HIVEP3, MGAT4C, HSPA4L, ROBO2, TTBK2, BDH1, RAB11FIP4, NMNAT2, SDK1, RGS7BP, SV2A, NPTXR, GNB5, RIMS1, LONRF2, MAP7D2, FAIM2, SEZ6L, SPECC1, KIF1A, CAMK2B,…
C25	IN-MGE	1079	639	19748	20188	109	2.02702	7.37065e-29	4.53295e-26	SPTB, CRTAC1, ENOX1, ADAMTS9-AS2, PI4KA, FGF14, GABRA1, STXBP6, ST8SIA5, ARID5B, FRMPD4, L2HGDH, SGCZ, GRK4, TMEM178B, PPARGC1A, TMEFF2, CDH18, KIF9-AS1, RAB27B, ADCY2, GABRB2, VSNL1, ANKRD30BL, AMMECR1, RIMS2, LRFN5, KHDRBS2, USP9Y, GABRG2, GRIA1, MGAT4C, ADARB1, HSPA4L, ROBO2, DPP6, TTBK2, UBAP1L, BDH1, RAB11FIP4, NMNAT2, SLC9A7, RGS7BP, SV2A, RASAL2, GNB5, RIMS1, BCL11A, MAP7D2, FAIM2, CCDC57,…
C25	IN-fetal	1079	276	19748	20551	26	0.946153	0.00245835	1	DLGAP4, NMNAT2, NUP160, OSBPL8, ST8SIA5, KIAA1549, ZNF704, TMEM178B, SEMA5B, RASAL2, ACVR2A, MYH10, DCLK1, RIMS1, BCL11A, SETBP1, RIMS2, NETO2, SYT1, DSCAML1, GRIA1, HIVEP3, RASA1, MAP1B, HECW1, ST7
C25	IPC	1079	599	19748	20228	47	0.664266	0.00312902	1	PLXNA4, PDE9A, CCDC14, FARS2, RFC3, PPFIA2, FOXP2, COL11A1, DLG5, OSBPL8, MID1, ZNF704, FAM53B, SLC8A1-AS1, SORBS2, MMP16, TMEM178B, CDON, SEL1L3, SEMA5B, RNGTT, STARD4-AS1, PCMTD1, ACVR2A, GPR39, MYH10, ANTXR1, DCLK1, PIK3R3, BCL11A, TNPO1, ACBD6, APP, SETBP1, SEZ6L, NLGN1, FOCAD, PLPPR1, ZBTB18, CASD1, DPY19L1, RASA1, STXBP4, FOXN3, LINC01551, ROBO2, HECW1
C25	Microglia	1079	518	19748	20309	31	0.227623	0.226994	1	ADCY7, SYNDIG1, HNMT, GALNT10, MCF2L, MKLN1, FOXP2, PRKCB, PIK3CD, SDK1, TBC1D2B, ZNF846, FAM53B, TRPM2, RASAL2, RPS6KA3, IPCEF1, DENND3, CD2AP, LHFPL2, GPRIN3, ATP2C1, SPECC1, MEF2C, LRCH1, SORL1, ABCC4, EPB41, FOXN3, DIP2A, EPS15
C25	OPC	1079	582	19748	20245	58	1.0601	1.44066e-06	0.000886008	TRAF3IP2-AS1, ATG2B, DPP6, RANBP17, ILDR2, GALNT10, ATP2C2, SHC3, FGF14, COL11A1, CTTNBP2, ATP2B4, B3GAT2, SGCZ, SLC25A27, NALCN, MMP16, LHFPL3, SEL1L3, SLC35F1, SEMA5B, MIR3681HG, ZMAT3, KLHL13, GRIK4, ASTN2, PCDH7, PLPP3, ABLIM3, SLC22A17, GALNT13, ANTXR1, TACC2, RAB27B, SAMD4A, DAB1, LRRTM3, KCNIP1, XKR6, GRID1, SEZ6L, RIMS2, KHDRBS3, LRFN5, SGCD, NLGN1, SCFD2, TRIM9, MMD2, PLPPR1, FAM135A, SL…
C25	Oligodendrocytes	1079	530	19748	20297	22	-0.341363	0.884291	1	CDC42BPA, ENOX1, RAP1GDS1, GRM3, PRRG1, NCOA7, FAM53B, DIXDC1, NALCN, TMEFF2, HECW2, KIAA0930, PRKACB, NIPAL3, APP, BTBD3, GRID1, ANK3, PLPPR1, DSCAML1, RALGAPA1, EPS15
C25	Pericytes	1079	712	19748	20115	30	-0.321018	0.901179	1	CNTN4, ABCA5, RASGRP2, ADAMTS9-AS2, PPARGC1B, GRM3, PIK3CD, TBC1D2B, ARID5B, SH3RF1, ABCA9, FILIP1L, SLC2A3, ABO, INPP4B, RASAL2, BBS9, ABCC9, ANO10, TRPC4, PHLDB2, NRP2, SPECC1, LRCH1, CDH6, LINC00472, ARHGEF12, MIPOL1, ABCA10, SLIT3
C25	RG	1079	756	19748	20071	43	0.149367	0.28329	1	PDE9A, CCDC14, DYNC2H1, G2E3, RFC3, RANBP17, WDR27, ADK, COL11A1, DLG5, SMCHD1, MID1, B3GAT2, ZNF704, SH3RF1, FAM53B, SLC8A1-AS1, SEL1L3, CDON, SLC2A3, SEMA5B, ANKRD6, RNGTT, SCLT1, PLPP3, EEPD1, GPR39, MYH10, SAMD4A, TMEM131, JPH1, SETBP1, NLGN1, TRIM9, CDHR3, DOK5, PLEKHA5, PIK3CB, MGAT4C, MAMDC2, LINC01551, MAP1B, HIBCH
C25	VSMC	1079	431	19748	20396	25	0.177587	0.308214	1	DYNC2H1, ADAMTS9-AS2, FOXP2, COL11A1, ADK, EFNA5, SH3RF1, ABCA9, SLC2A3, KLHL13, BBS9, ANTXR1, SIDT1, SAMD4A, PHLDB2, LHFPL2, SGCD, LINC00472, PLEKHA5, RARB, MAMDC2, SCMH1, RBFOX2, ABCA10, EPS15
C26	Astrocytes	953	758	19874	20069	44	0.378435	0.0630115	1	TFRC, RHPN2, SUCLG2, HSPA1A, ELP4, PON2, RHOQ, TTYH1, ALDH7A1, GPD2, NEK6, PLEKHA7, SMURF2, MCC, EIF3E, FADS2, RGMA, LINC01473, SOX9, ADGRV1, PTCH1, SON, ZNF438, PLPP3, LINC00511, CDC42EP4, HSPB1, SAMD4A, ZFHX4, OPHN1, ASB3, ARHGEF26, FGFR2, LINC02649, PDGFRB, DOCK1, LINC00472, TIMP3, STON2, ADHFE1, BICC1, HSDL2, HSPA1B, PDLIM3
C26	EN	953	771	19874	20056	7	-2.42596	1	1	UQCRH, RPL21, BMERB1, TMEM14B, KCNH7, KIF5A, MT-CO2
C26	EN-fetal-early	953	489	19874	20338	43	1.04219	3.44549e-05	0.0211898	BCL11B, CREB1, TIA1, CRMP1, SPAG9, PSMG2, ARID2, FHOD3, CORO1C, ST8SIA2, BTG1, ZNF711, ZNF286A, SEC63, XRCC5, SECISBP2, ELF2, CDH2, ENO4, ADGRV1, PCMTD1, KLF7, CCDC88C, EXOC4, TSBP1-AS1, IGF2BP2, ZFHX4, TUBA1A, NDUFAF2, ANTXR2, TSIX, MTF2, RB1CC1, PLCE1, CASC15, FGFR2, HNRNPA1, NFIB, PHF14, RASA1, KCNH7, SKA2, RANBP9
C26	EN-fetal-late	953	691	19874	20136	27	-0.243741	0.827882	1	MYCBP2-AS1, RPLP1, RPL28, CRMP1, DRAXIN, FHOD3, SRPK1, ST8SIA2, HMGCR, KLF7, EXOC4, TSBP1-AS1, RPL19, IGF2BP2, ERICH1, TUBA1A, NDUFAF2, DGKH, MB21D2, WNT5B, SSBP3, PHF14, CEP135, RPL10A, KCNH7, CSRP2, RPL23A
C26	Endothelial	953	881	19874	19946	60	0.641791	0.00139066	0.855255	CDK17, LAPTM4A, TFRC, ITGB1, BEND7, RNF213, SUCLG2, HSPA1A, SPATA13, FRYL, POMP, PON2, PARP14, FKBP1A, SPAG9, MYL12B, ARID2, DNAJA1, RB1, TBC1D1, CNTLN, MAML3, SKI, CSNK1A1, NEDD9, ANO6, SMURF2, SRGAP2B, MCC, ELF2, PRELID2, KLF7, SMAD1, RBM17, HSPB1, PRTG, PITPNB, RALY, DGKH, SERINC5, ATP10A, BSG, APOLD1, PLSCR1, NOSTRIN, GRK5, CHIC2, HEG1, RGS3, NOTCH1, DOCK1, USP6NL, LINC00472, TIMP3, CTNNB1, C…
C26	IN-CGE	953	675	19874	20152	11	-1.56136	0.999993	1	BCL11B, ABAT, BMERB1, ADAMTS6, ANKRD6, SLC7A8, MCC, MT-CO2, PRELID2, ARL4C, ARL6IP1
C26	IN-MGE	953	639	19874	20188	13	-1.23029	0.999825	1	NMU, BCL11B, ABAT, FBLN7, UQCRH, BMERB1, SOX6, TMEM14B, NTN4, SLC7A8, MT-CO2, GPC6, ARL4C
C26	IN-fetal	953	276	19874	20551	29	1.319	2.85366e-05	0.01755	BCL11B, CDK17, CREB1, MYCBP2-AS1, CRMP1, ZNF711, BTG1, ST8SIA2, SOX6, SECISBP2, CDH2, ENO4, PDZRN3, KLF7, METAP1D, VCAN, CHD7, IGF2BP2, TUBA1A, SP3, TSIX, NTN4, MTF2, CASC15, PXDN, RASA1, LINC01572, KCNH7, SUB1
C26	IPC	953	599	19874	20228	63	1.35324	6.70871e-10	4.12586e-07	BCL11B, LCORL, CREB1, PDGFD, FRYL, THOC2, ATXN10, TIA1, CRMP1, ZNF528-AS1, SPAG9, LRGUK, ARID2, FHOD3, CORO1C, ST8SIA2, BTG1, ZNF711, IPO9, SCAF8, TBC1D1, ATAD2, CNTLN, MAML3, TRIM2, SOX6, SEC63, XRCC5, SECISBP2, CDH2, PCMTD1, ADGRV1, CTPS2, CCDC88C, VCAN, CHD7, TSBP1-AS1, DHX36, IGF2BP2, ZFHX4, TUBA1A, PARP11, ANTXR2, TSIX, MTF2, PLCE1, NSD3, CASC15, HNRNPA1, NFIB, PHF14, EPHB2, STAT5B, RASA1, B…
C26	Microglia	953	518	19874	20309	26	0.145235	0.34137	1	UBE2E1, RNF213, SUCLG2, HSPA1A, MRC2, PARP14, RCBTB2, RHOQ, KANSL1, RB1, TBC1D1, MAML3, SKI, SRGAP2B, DISP1, NCK1, MIS18BP1, SSH2, CHD7, SNX2, DIAPH2, USP6NL, EPB41, APAF1, LPAR6, HSPA1B
C26	OPC	953	582	19874	20245	27	0.0228287	0.498992	1	MFF, OLIG2, BLM, PID1, SOX6, LHFPL3, EBF4, DCBLD2, PLPP3, VCAN, LINC00511, ABAT, CHD7, PRTG, SAMD4A, ZFHX4, BMERB1, ADAMTS6, OPHN1, DIAPH2, SERINC5, PLCE1, DOCK1, PXDN, MKRN3, BBX, GPC6
C26	Oligodendrocytes	953	530	19874	20297	18	-0.455977	0.927732	1	DOCK1, CDK19, SSH2, JAM3, CHD7, FRYL, ELF2, DENND5A, TRIM2, BBX, RDX, SERINC5, SPAG9, MT-CO2, HSP90AA1, SPATA13, DBNDD2, FGFR2
C26	Pericytes	953	712	19874	20115	56	0.871798	5.81942e-05	0.0357894	ITGB1, KANSL1L, UBE2E1, SUCLG2, HSPA1A, POMP, TPM2, MRC2, THOC2, PID1, CD99, BTG1, PLEKHG2, RB1, JAM3, TBC1D1, AGO2, CNTLN, MAML3, DISP1, PNRC1, MT-CO2, MCC, COX6C, PDZRN3, PAPOLA, NMD3, SON, STAG2, ATP5F1B, RBM17, SEM1, HSPB1, SP3, SLC12A7, SERINC5, GLO1, NTN4, DGKH, BSG, PLCE1, APOLD1, PLSCR1, NOSTRIN, GRK5, CASC15, NOTCH3, PDGFRB, DOCK1, LINC00472, TIMP3, CENPP, BBX, CTNNB1, EMP2, ANO6
C26	RG	953	756	19874	20071	92	1.62869	6.78743e-18	4.17427e-15	PON2, GPD2, BTG1, ZNF711, CORO1C, TBC1D1, ANKRD6, SMURF2, SOX9, STAG2, MIR222HG, SAMD4A, PLCE1, APOLD1, KIF11, RTKN2, CEP135, BICC1, LINC01572, SKA2, GPC6, LCORL, RPLP1, ITGB3BP, TTYH1, FHOD3, JAM3, NUCKS1, ATAD2, CNTLN, XRCC5, BCL2L14, PRELID2, CDH2, PLPP3, ADGRV1, TSBP1-AS1, IGF2BP2, CCDC18, LAMTOR5-AS1, OPHN1, CENPK, DBF4, GRK5, CASC15, HEG1, NFIB, NOTCH1, STON2, RPL10A, KCNH7, NFIA-AS2, SPATA…
C26	VSMC	953	431	19874	20396	29	0.605242	0.0252053	1	SUCLG2, ANGPT1, MRC2, PARP14, PID1, ADAMTS12, KANSL1, CNTLN, MCC, PRELID2, LINC01473, PDZRN3, VCAN, ZCCHC7, SAMD4A, SLC13A4, ANTXR2, NCOR1, C1S, GRK5, PDGFRB, DOCK1, LINC00472, TIMP3, PTK7, CENPP, BICC1, HSP90AA1, ANO6
C27	Astrocytes	896	758	19931	20069	135	2.45915	5.12849e-47	3.15402e-44	PER3, ABLIM1, RGS20, SPTBN1, TLK1, KREMEN1, MGST1, SSPN, PTPN9, ITGA6, ACSS1, CSGALNACT1, ZNF423, NID1, SOX5, PREX1, CLDN10, SLC39A12, ANKDD1A, ABI1, TSC22D2, STK17B, BMP2K, AFF1, PRDX6, LSAMP, KANK1, AHCYL2, FARP1, MYO6, PLEC, MMD2, DOCK7, ADHFE1, IQCK, RORA, PRDM5, TTPA, WLS, PRKG1, TOB2, GRIN2C, CGNL1, NRBP2, AQP4-AS1, LINC00499, ZNF98, DAAM2, PCDH9, CD38, EIF3E, ABCC9, RUFY3, IGFBP7, TCF7L2, …
C27	EN	896	771	19931	20056	12	-1.53998	0.999996	1	ATF7IP2, ZRANB3, AQP4-AS1, BTBD9, GSE1, CPNE8, ZBTB8OS, SNED1, ADCY9, URGCP, KIAA1671, LARP1B
C27	EN-fetal-early	896	489	19931	20338	29	0.502661	0.0512368	1	NHSL1, CTBP2, APBA2, SESN1, DPYSL3, ANKRD36B, FGF13, EPHB1, CECR2, GRAMD1B, CBFA2T2, NCKAP1, GPR173, ZNF423, SOX5, EPC1, ATP11C, CTNND1, RASGEF1B, MYO10, GSE1, DOCK7, ASAP2, OGA, RNF182, USP3, RBFOX2, RANBP9, PRAG1
C27	EN-fetal-late	896	691	19931	20136	27	-0.147921	0.725195	1	NEO1, MSRA, DPYSL3, ANKRD36B, HEATR1, FGF13, PRSS23, EPHB1, PACS1, KIF16B, SOX5, ATP11C, BCLAF3, DAAM1, RFX3, SPOCK1, DNAAF4, FARP1, UST, STXBP5, RGL1, MASP1, CPNE8, SMAD2, RNF182, RBFOX2, LARP1B
C27	Endothelial	896	881	19931	19946	79	1.20623	4.84395e-10	2.97903e-07	MSN, ABLIM1, SPTBN1, MAP4K3, ITGA6, PIAS1, ZNF423, NDRG1, SETX, RBPMS, IFRD1, SMAD3, TSC22D2, AFF1, PARP9, MYO6, CPNE8, LINC01515, LAMA4, MTM1, CGNL1, CSNK1A1, AP3B1, EPC1, IGFBP7, KDM3A, MAOA, GNB4, TCF7L2, SERPINB6, MAGI1, GBE1, RIMKLB, KDM7A, PTTG1IP, RBFOX2, TRIM56, ASXL1, ACSL3, MAGI3, PLS3, JUNB, MT2A, VCL, SLC46A3, SNED1, IFI44, NKTR, PLCG2, SLC19A3, VSIR, CTBP2, TMEM50B, EGLN1, ZBTB20, ST…
C27	IN-CGE	896	675	19931	20152	16	-0.908565	0.997586	1	MAGI3, RERG, PLS3, ANO5, FAM169A, ABI1, BTBD8, ZBTB8OS, ERBB4, KCNIP1, AMMECR1, RBFOX2, MAGI1, TLK1, STIM1, ADRA1B
C27	IN-MGE	896	639	19931	20188	15	-0.921937	0.997281	1	DPP10, WLS, ANO5, GRK4, PRKG1, BTBD8, ZBTB8OS, ERBB4, KCNIP1, MEF2C-AS1, AMMECR1, URGCP, MAGI1, CNTNAP3, WASF3
C27	IN-fetal	896	276	19931	20551	15	0.36082	0.211196	1	PLS3, ACVR1, GSE1, PXDN, ERBB4, FGF13, IFI44, DPYSL3, MAGI1, PDE4DIP, USP3, MSRA, ANKRD36B, METAP1D, ZC3H12C
C27	IPC	896	599	19931	20228	42	0.775369	0.00136329	0.838425	APBA2, CPEB2, THOC2, DPYSL3, FGF13, EPHB1, CECR2, GRAMD1B, CBFA2T2, SEL1L3, GPR173, PHACTR4, ZNF423, SOX5, EPC1, FIGN, CTPS2, CHD2, SYNRG, ATP11C, ZNF532, MMS22L, ZMIZ1, TAF15, DAAM1, IFI44, CTNND1, MAGI1, ARID1A, AFF4, MYO10, ZXDC, GSE1, DOCK7, ASAP2, NIPBL, OGA, USP3, CTBP2, ZBTB20, RANBP9, PRAG1
C27	Microglia	896	518	19931	20309	48	1.22944	5.33616e-07	0.000328174	TLR2, ST6GAL1, UBE2E1, HLA-E, RAPGEF1, EDA, RHOQ, ARHGAP12, PEAK1, PACS1, GALNT2, PIAS1, CSGALNACT1, NFIC, SPRED1, PREX1, AP3B1, CTTNBP2NL, SETX, SDCCAG8, ITPR2, PDE3B, CFLAR, TTC17, SMAD3, P3H2, ZSWIM6, AP1B1, NFATC2, PSAP, BMP2K, GNB4, ZNRF2, CTNND1, AFF1, PLCG2, SERPINB6, DDX60L, RAB31, ATF7IP2, ABR, MERTK, KDM7A, NIPBL, VSIR, WDFY2, GAB3, CPQ
C27	OPC	896	582	19931	20245	45	0.934138	0.000113141	0.0695819	NAV2, ACSL3, ZHX2, GFRA1, PRKD1, CAMSAP2, PEAK1, UTY, SEL1L3, MATN2, CSGALNACT1, SPRED1, KCNMB2-AS1, PCDH9, FIGN, CRISPLD1, ITPR2, SOX13, SMAD3, ZSWIM6, GLDC, TCF7L2, KCNIP1, LRP1B, PLCG2, RASGEF1B, LSAMP, SGCD, KANK1, PTPRZ1, ZBTB20, DGKG, RAB31, MMD2, ZFHX4-AS1, FAM135A, UST, DZIP1, PXDN, SMAD2, ABHD2, RORA, LAMA4, GNG12, MAP4K5
C27	Oligodendrocytes	896	530	19931	20297	23	0.0148635	0.513498	1	CDC42BPA, DOCK5, CPEB2, SYT9, NEO1, MAN2A1, DIP2C, GOLGA4, PEAK1, DAAM2, PREX1, PCDH9, NDRG1, SDCCAG8, KANK1, PLA2G4C, SPOCK1, SEPTIN7, MYO6, CPQ, TRAPPC10, ZBTB20, MAP4K5
C27	Pericytes	896	712	19931	20115	57	1.00025	5.13502e-06	0.00315804	PLOD2, WLS, UBE2E1, MSN, BTBD9, PRKG1, FLNA, ACSS3, THOC2, RAPGEF1, KDM5A, YBX3, SPTBN1, ACSL3, ERCC6L2, CECR2, PEAK1, ANKRD10, PLS3, STAT3, PTPN9, NCKAP1, ITGA7, TMEM168, NID1, IGF2R, DAAM2, MT2A, ADORA2B, CD38, RBPMS, CD44, ABCC9, CFLAR, TNS2, VCL, IGFBP7, AFF1, CTNND1, ADCY9, PLCG2, SERPINB6, RERG, GBE1, ZBTB20, SEPTIN7, MYO6, FARP1, UST, SEC31A, ASAP2, SGPL1, CPQ, CTBP2, RORA, LAMA4, SEPTIN9
C27	RG	896	756	19931	20071	52	0.751612	0.000603509	0.371158	BEND7, PRKG1, ASXL1, RGS20, MDFIC, DPYSL3, TLK1, PRKD1, CECR2, MAGI3, GRAMD1B, ENTPD1-AS1, NCKAP1, SEL1L3, CHD1, GPR173, SOX5, AP3B1, FIGN, LINC01473, CHD2, CDK5RAP2, ZNF532, MMS22L, VCL, ALMS1, ZMIZ1, TSC22D2, ID2, CTNND1, RFX3, NEK11, MAGI1, PTPRZ1, APC, ID4, MYO10, ZRANB3, ZFHX4-AS1, PRAG1, STON2, DOCK7, PXDN, ASAP2, HNRNPD, CFAP54, USP3, CTBP2, LINC01515, ZBTB20, GNG12, CEP152
C27	VSMC	896	431	19931	20396	37	1.09548	5.55149e-05	0.0341417	ACSS3, EDA, MAN2A1, SPTBN1, MDFIC, ZHX2, KREMEN1, GOLGA4, CGNL1, PIAS1, ZNF423, NID1, IGF2R, LINC01473, KIAA1671, RBPMS, CFLAR, HHAT, ABL1, VCL, MAN1C1, SNED1, NCOR1, PLCG2, SGCD, MYO10, ZBTB20, MYO6, UST, RGL1, CPQ, GLUL, RBFOX2, LINC01515, RORA, LAMA4, PRDM5
C28	Astrocytes	866	758	19961	20069	41	0.416675	0.0521163	1	GOLIM4, DCLK2, TMTC2, NOTCH2, PRKG1, ARHGEF26-AS1, ABLIM1, AK4, ACP6, ARMH1, CRB1, TLK1, MAST4, PTPN9, VAV3, ITM2C, SLC35F1, AFG1L, SUGCT, MEF2C-AS1, FREM2, NRG3, SLC16A9, GALNT18, VCL, CASC2, LTBP1, SDC2, AKAP7, RERG, ATG7, CTXND1, LINC00472, NRF1, SEMA4B, GABBR1, RAB11FIP2, PDE7B, CYP46A1, TNRC6A, CAMK2G
C28	EN	866	771	19961	20056	92	1.7555	4.41861e-20	2.71744e-17	CNTN5, PACRG, KIAA0825, ARID5B, HTR1E, TMEM178B, LRRTM4, JPH4, DYNC1I1, SYN1, CADPS, GABRB2, NWD2, PRKCZ, RIMS2, CAMK1D, LMTK3, DOCK3, SCN1A, CPNE8, AGBL4, RUNDC3B, CYP46A1, CDH13, LIN7A, STX1B, CACNA1I, FMN1, BTBD9, TMEM132B, BDH1, SCN3A, PREPL, RASAL2, MIR29B2CHG, GALNT18, SNTB2, SPRY4-AS1, RIMS1, GRM5, CCK, ADCY1, SLC25A12, GHR, RALYL, DLGAP1, ANKRD34C-AS1, SYNGR1, JPH3, SORCS1, PKIG, KIF5C, T…
C28	EN-fetal-early	866	489	19961	20338	39	1.03258	8.36459e-05	0.0514422	BCL11B, MARK1, C2CD5, AFF3, KIF5C, KIDINS220, PRSS12, ANKRD36B, PLPPR4, HDGFL3, SH3PXD2A, TSPAN5, ZNF608, VTA1, CCND2, EPB41L5, FAM110B, EML6, PCMTD1, TENM4, EPHA4, RB1CC1, EFNB2, DCX, PLPPR5, FRMD4A, LRCH1, SYT1, PLPPR1, KLF3-AS1, DPY19L1, RASA1, DSCAM, MLLT3, DLGAP1, CSAD, PLCL2, KCNB2, INPP5F
C28	EN-fetal-late	866	691	19961	20136	64	1.29966	1.79278e-09	1.10256e-06	CNTN4, MARK1, SCG5, CNTN1, RALGPS1, UNC13C, RPS6KA6, LYPD6B, RANBP17, GABBR2, AFF3, FRY, SPAG16, PRSS12, ANKRD36B, PLPPR4, HDGFL3, SCN3A, KIAA0825, TRPC5, CCBE1, EPB41L5, PDE4D, FAM78B, JPH4, DYNC1I1, GPR176, SPTAN1, LONRF1, NRG3, CADPS, TENM4, PRKAR2B, RIMS1, AGTPBP1, GRM5, ANKRD44, NWD2, SH3GL3, ERC1, DCX, ADCY1, GRB10, PLPPR5, ANK3, FRMD4A, GNAL, LRCH1, SYT1, DOCK3, PLPPR1, RNF217-AS1, CPNE8, …
C28	Endothelial	866	881	19961	19946	47	0.397384	0.0482714	1	CD59, PITPNA, KLHL5, TBC1D23, ABLIM1, PRSS12, PLPPR4, RBMS1, PRRG1, MAST4, SCARB1, TSPAN5, TBC1D1, TBC1D8, RASAL2, LMO2, STX3, BABAM2, PRELID2, ZBTB38, GALNT18, INSR, SNRK, SOX13, VCL, HLF, SLC6A6, ALG13, NUMB, TPM1, TTC19, GRB10, LRCH1, RIMKLB, RAP1A, CDC73, SLC12A6, LINC00472, DENND4C, CPNE8, MSRB3, ZNF83, EPHA4, TSPAN14, RUNDC3B, HERC4, SWAP70
C28	IN-CGE	866	675	19961	20152	124	2.55777	3.3602e-46	2.06652e-43	FAM169A, CNTN5, LYPD6B, SCG2, PACRG, TLK1, HLCS, ARID5B, LRRFIP1, HTR1E, TBC1D8, ATP6V0A1, TMEM178B, SYN1, DYNC1I1, BABAM2, NHS, PDSS1, CADPS, GABRB2, RIMS2, PLPPR5, CTXND1, DOCK3, NR6A1, SCN1A, AGBL4, MTCL1, RUNDC3B, TPST1, CDH13, FMN1, TMEM132B, BDH1, SPAG16, PLPPR4, MAST4, COL25A1, PREPL, TRIM37, CDK14, MIR29B2CHG, PRELID2, GALNT18, SPRY4-AS1, RIMS1, GRM5, CCK, LRRC39, GRIK1, SLC25A12, SPECC1,…
C28	IN-MGE	866	639	19961	20188	105	2.32786	1.43372e-34	8.81739e-32	CNTN5, TCAIM, ADCYAP1R1, MAF, PACRG, KCNIP2, SH3PXD2A, ARID5B, LRRFIP1, GRK4, TMEM178B, LRRTM4, SYN1, NHS, CADPS, GABRB2, SUPT3H, RIMS2, DOCK3, SCN1A, NOS1, AGBL4, MTCL1, RUNDC3B, TPST1, CDH13, KLHL5, FMN1, PRKG1, TMEM132B, BDH1, SPAG16, MAST4, RBMS1, TMEM120B, COL25A1, TRPC5, PREPL, TRIM37, RASAL2, GALNT18, PPM1K, SPRY4-AS1, RIMS1, GRM5, GRIK1, ADCY1, SLC25A12, GNAL, GHR, PRKCE, DLGAP1, ANKRD34C…
C28	IN-fetal	866	276	19961	20551	30	1.52452	1.63302e-06	0.00100431	BCL11B, DCLK2, AFF3, TENM3, ANKRD36B, HDGFL3, ZNF608, FAM110B, TMEM178B, ZNF536, CDK14, AKAP6, ERBB4, RASAL2, CADPS, MOB3B, OLA1, PRKAR2B, RIMS1, EFNB2, DCX, RIMS2, SYT1, DSCAML1, RASA1, CASK, DLGAP1, KCNB2, KITLG, RIPOR2
C28	IPC	866	599	19961	20228	37	0.62443	0.0110267	1	BCL11B, MARK1, GOLIM4, TMTC2, TCAIM, AFF3, KIF5C, KCNH1, PLPPR4, CRB1, HDGFL3, SCN3A, SH3PXD2A, ZNF608, TSPAN5, CCND2, TBC1D1, RNF180, TMEM178B, PCMTD1, RFX7, TENM4, OLA1, LTBP1, SDC2, EFNB2, DCX, PLPPR1, EPHB2, DPY19L1, RASA1, CASK, MLLT3, DLGAP1, PLCL2, KCNB2, SSTR2
C28	Microglia	866	518	19961	20309	28	0.410036	0.0953816	1	KLHL5, FMN1, MAF, RNASET2, IMMP2L, RBMS1, TBC1D1, SPIDR, NFIC, HS3ST4, RASAL2, MKNK1, LPIN2, PTPRJ, ANKRD44, ALG13, VPS13C, SPECC1, ARHGEF6, FRMD4A, LRCH1, CAMK1D, HERC4, PLCL2, DIP2A, RAP1A, NUMB, SWAP70
C28	OPC	866	582	19961	20245	54	1.29197	3.25517e-08	2.00193e-05	CNTN1, GOLIM4, SORCS1, TMEM132B, RANBP17, ST3GAL5, CIT, C1QL1, MEG8, ZDHHC14, CRB1, SCN3A, C1orf21, PRKG2, CAMSAP2, FAM110B, RNF180, TNKS, MCF2L2, SLC35F1, CDK14, ASTN1, LRRTM4, CACNA1D, FREM2, PPM1B, ARSB, MOB3B, ATCAY, SOX13, GPR155, TMEM132D, PTPRJ, GRM5, LRRTM3, KCNIP1, GRIK1, RIMS2, PLPPR5, ADAM12, CTXND1, GHR, PLPPR1, FAM135A, NR6A1, SCN1A, DSCAML1, NOS1, SLC24A3, CASK, DSCAM, CHST9, PDE7B,…
C28	Oligodendrocytes	866	530	19961	20297	19	-0.226299	0.77858	1	TMTC2, EML2, SVEP1, PRRG1, TSPAN5, ZNF536, AKAP6, KDM4C, MOB3B, GLDN, AGTPBP1, SH3GL3, ANK3, DOCK3, PLPPR1, DSCAML1, OSBP2, ANKRD12, FAM13C
C28	Pericytes	866	712	19961	20115	57	1.055	1.82002e-06	0.00111931	CNTN4, LIN7A, CD59, NAXD, BTBD9, PKIG, PRKG1, TCAIM, PPARGC1B, FRY, IMMP2L, MAST4, RBMS1, COL4A3, ERCC6L2, SCARB1, UNC5B, RCAN2, PARVA, ARID5B, PTPN9, TBC1D1, ITM2C, RNF180, AGRN, SLC38A6, CDK14, TRIM37, GUCY1A1, RASAL2, ZBTB1, MIR29B2CHG, NHS, ZBTB38, GALNT18, WTIP, MOB3B, SNRK, VCL, COL4A4, TPM1, ADAMTS10, PDE5A, RERG, SPECC1, ARHGEF6, TRPC3, LRCH1, GHR, SPATS2L, LINC00472, MIPOL1, FAM13C, PDE7…
C28	RG	866	756	19961	20071	39	0.34109	0.0976377	1	MARK1, TUBGCP3, TMTC2, NOTCH2, PRKG1, TMEM132B, RANBP17, CHM, KIF5C, PACRG, MAST4, TLK1, TSPAN5, SIPA1L1, CCND2, FAM110B, TBC1D1, RNF180, CDK14, SUZ12, PRELID2, RCOR1, TENM4, MOB3B, PPM1K, VCL, TMEM132D, GARNL3, LTBP1, SDC2, EFNB2, PPP1CB, PRRT2, GRB10, CDC73, CYP51A1, MAMDC2, ZNF83, EXT1
C28	VSMC	866	431	19961	20396	29	0.754246	0.00777062	1	NOTCH2, TBC1D23, IMMP2L, RBMS1, TSPAN5, SCARB1, PARVA, FAM110B, CDK14, SPIDR, SUGCT, PRELID2, VCL, HLF, LONRF3, TPM1, PDE5A, ADAM12, GHR, SPATS2L, DENND4C, NR6A1, LINC00472, SLC24A3, ADCY5, MAMDC2, ZNF83, MSRB3, TPST1
C29	Astrocytes	435	758	20392	20069	25	0.710491	0.0170095	1	PSD3, AK4, RORB, TNIK, GPAM, CACHD1, FAT3, NEK6, MID1, EFR3B, TEAD1, EHMT1, CEP85L, PHACTR3, ELOVL2, RALGAPA2, AHCYL2, FARP1, NCKAP5, BCR, ACAP2, ARHGEF12, ATN1, ASAP2, KIF1B
C29	EN	435	771	20392	20056	33	1.12906	8.57935e-05	0.052763	RPL32, CACNA1C, RORB, RTN4RL1, PPFIA2, RPS18, SPHKAP, ADGRB2, UNC5A, GABRB3, CALM2, CDKL5, RPS12, FLRT2, RPS14, TTC9B, SCN3B, BICDL1, HERC1, BMERB1, CNKSR2, ELMOD1, SPATS2, ATP6V0C, PAK3, FGF12, PPP3CA, CELF2, VAMP2, KCNH7, WASF1, MIAT, SLC16A1-AS1
C29	EN-fetal-early	435	489	20392	20338	53	2.66707	5.00808e-23	3.07997e-20	KIF26B, CNOT2, APBA2, KLHL23, GNAI1, HNRNPH1, HNRNPR, PPFIA2, SRGAP3, MIAT, RPS18, EPHA5, OSBPL8, PLEKHG4B, ACTG1, PTPN12, KCNQ3, SEPTIN11, NCKAP1, CDON, EEF1G, FSD1L, RBM33, TEAD1, CBLB, CUX2, CNKSR2, CD24, LRRC7, YEATS2, RALGAPA2, SVIL, PGAP1, CD46, CASC15, CPSF6, SPATS2, IGDCC3, PLPPR1, KLF3-AS1, GPC2, RPS28, PAK3, ASAP2, TUSC3, ELAVL2, DSCAM, KCNH7, RPL13, CTBP2, UBA6, PPP2R3A, PPFIA2-AS1
C29	EN-fetal-late	435	691	20392	20136	82	2.91589	1.55678e-38	9.57418e-36	GNAI1, CACNA1C, LPL, ENOX1, GPR161, SPHKAP, PLEKHG4B, KCNT2, TMEM65, SEPTIN11, NSG2, FAM171A2, ANO10, KAT6B, BICDL1, ARL15, STX2, ELOVL2, KIAA0319, FARP1, PLPPR1, MASP1, SLCO3A1, CELF2, SLC8A1, SMAD2, KLHL8, CDKL5, RPL13, RPS6KA5, TNIK, FAT3, EEF1G, FSD1L, GABRB3, KLF6, CNKSR2, LRRC7, CCDC112, FCHO2, ANKRD36, FGF12, KCNH7, OGT, WASF1, KIF26B, PSD3, RTN4RL1, RPL3, TUBB2A, RPS18, DCC, TRIM67, KCNQ3…
C29	Endothelial	435	881	20392	19946	34	0.969035	0.00046009	0.282955	ITGB1, CRIM1, ACTG1, PTPN12, NCKAP1, CLIC4, NEDD9, EFR3B, TEAD1, UNC13B, KLF6, ARL15, TPM1, IFI44, GNB4, NKTR, SVIL, DNAJC1, GRB10, CD46, CYTH1, RIMKLB, FCHO2, SLC1A1, ARHGEF12, USP6NL, ACAP2, RPS28, SLC16A2, CTBP2, SPATA13, VTI1A, NUMB, NCOA3
C29	IN-CGE	435	675	20392	20152	19	0.459527	0.11686	1	SOBP, CACNA1C, SPHKAP, KCNT2, NSG2, GABRB3, FLRT2, NBEA, BICDL1, BMERB1, ATP6V0C, KLF3-AS1, PAK3, FGF12, CCNH, VAMP2, CFAP161, DSCAM, ELAVL2
C29	IN-MGE	435	639	20392	20188	17	0.371474	0.184945	1	KIF26B, SPHKAP, OSBPL8, ATP6V0C, KLF3-AS1, BICDL1, CACNA1C, DPP6, PAK3, FGF12, BMERB1, CFAP161, ELAVL2, ENOX1, VAMP2, MIAT, NBEA
C29	IN-fetal	435	276	20392	20551	24	2.22277	4.41804e-09	2.71709e-06	EPHA5, OSBPL8, NSG2, MTSS1, FSD1L, ANKRD50, LRRC49, NBEA, CBLB, CUX2, LRRC7, IFI44, PTBP3, PGAP1, CD46, CASC15, SPATS2, CCDC112, PAK3, TUSC3, ELAVL2, LINC01572, KCNH7, MIAT
C29	IPC	435	599	20392	20228	62	2.61984	9.14784e-26	5.62592e-23	KIF26B, CNOT2, APBA2, ATP1B3, GNAI1, KLHL23, HNRNPH1, HNRNPR, PPFIA2, RPL3, SRGAP3, GPR161, RPS18, EPHA5, OSBPL8, KCNT2, MID1, PTPN12, KCNQ3, SCAF8, ACTG1, CBR4, CDON, PHACTR4, EEF1G, FSD1L, RBM33, TRIM13, TEAD1, EHMT1, KAT6B, CBLB, CUX2, ZNF532, ARL15, CNKSR2, LINC01965, DAAM1, IFI44, MFSD4B, YEATS2, RALGAPA2, SVIL, PGAP1, CD46, CASC15, CPSF6, SPATS2, IGDCC3, PLPPR1, USP22, GPC2, RPS28, PAK3, AS…
C29	Microglia	435	518	20392	20309	16	0.598359	0.0784707	1	CMIP, KCNQ3, TGFBR1, USP6NL, ACAP2, MTHFD1L, ARL15, C12orf75, PTBP3, GNB4, SLC8A1, MTAP, CAB39, VTI1A, NUMB, NCOA3
C29	OPC	435	582	20392	20245	25	1.11927	0.00058287	0.358465	KIF26B, PSD3, DPP6, DCC, GOLM1, KCNT2, CBR4, MTSS1, ASTN1, ADGRL3, IPO9-AS1, PHACTR3, ASIC1, BMERB1, LINC01965, SCFD2, NCKAP5, PLPPR1, FIP1L1, SLC1A1, FGF12, SDC3, SMAD2, DSCAM, CDKL1
C29	Oligodendrocytes	435	530	20392	20297	17	0.657161	0.0542054	1	NCKAP5, PLPPR1, AGPAT4, PLCL1, PHACTR3, PSD3, GNAI1, ENOX1, SLCO3A1, CLIC4, RNF130, KIF1B, SPATA13, POGZ, PPP2R3A, FAM107B, RTN4
C29	Pericytes	435	712	20392	20115	32	1.20339	4.40853e-05	0.0271124	ITGB1, CTBP2, ATP1B3, KLHL23, HNRNPH1, LPL, CACNA1C, CACHD1, RNF152, HNRNPC, CRIM1, KCNT2, EIF4EBP2, PLCL1, PTPN12, NCKAP1, CLIC4, COL6A1, TEAD1, SLAIN2, ANO10, CBLB, KLF6, TPM1, SVIL, CASC15, FARP1, ARHGEF12, RPS28, ASAP2, C12orf57, FRMD3
C29	RG	435	756	20392	20071	50	1.8569	5.89207e-13	3.62362e-10	KIF26B, HNRNPH1, HNRNPR, RPS6KA5, RPL3, SRGAP3, RPS18, FAT3, GOLM1, KCNT2, MID1, PTPN12, PLEKHG4B, SCAF8, SEPTIN11, NCKAP1, ACTG1, HMGCR, CDON, EEF1G, SCLT1, FSD1L, TEAD1, RPS14, KAT6B, ZNF532, KLF6, ALMS1, CNKSR2, LINC01965, ELOVL2, TMEM131, MFSD4B, RALGAPA2, SVIL, DNAJC1, PGAP1, GRB10, CASC15, CPSF6, NCKAP5, RPS28, PAK3, ASAP2, TUSC3, LINC01572, KCNH7, CTBP2, SPATA13, RPL13
C29	VSMC	435	431	20392	20396	11	0.304126	0.291706	1	ZCCHC7, KCNT2, ATP1B3, KLF6, SEPTIN11, TPM1, CLIC4, COL6A1, SVIL, TEAD1, FLRT2
C3	Astrocytes	591	758	20236	20069	9	-1.30997	0.999409	1	MEIS1, ATF7, RHOB, ATN1, ZMIZ1, SLC3A2, SPOP, FADS2, PHYHIPL
C3	EN	591	771	20236	20056	17	-0.384127	0.88601	1	RPL14, ATCAY, ATP6V0C, ENSA, RPL6, HSP90AB1, LINC02306, PEG3, FXYD7, MT-CO1, SELENOW, GUK1, CALM2, UBA52, FOXP2, MEG8, CDK5R1
C3	EN-fetal-early	591	489	20236	20338	20	0.56292	0.0663538	1	MAPK8, ZC4H2, SFPQ, PLEKHG4B, RPS19, ACTG1, SHB, VEZT, SECISBP2, ZNRF1, DPYSL5, TSBP1-AS1, KDM1A, FNBP1L, MTF2, ZNF84, PTBP2, POU3F2, RPL13A, RPL18
C3	EN-fetal-late	591	691	20236	20136	20	0.0318116	0.496327	1	MAPK8, YBX1, RPL6, RPL5, FOXP2, GPR161, TRIOBP, PLEKHG4B, RPS19, VEZT, ZNRF1, FAM171A2, DPYSL5, TSBP1-AS1, MSMO1, FNBP1L, PTBP2, SSBP3, RPL13A, RPL18
C3	Endothelial	591	881	20236	19946	23	-0.12731	0.690074	1	RHOB, IVNS1ABP, ID1, SRSF4, JUNB, ACTG1, SHB, YES1, TPM4, HNRNPA2B1, CAPZA2, HSP90AB1, MCL1, HERPUD1, NRP2, CLK1, TMPO, RBM39, SLC3A2, KDM7A, HNRNPA3, PTTG1IP, VAPA
C3	IN-CGE	591	675	20236	20152	8	-1.30903	0.998938	1	ASIC4, ATP6V0C, ATCAY, PEG3, HSP90AB1, GRIN2D, MT-CO1, MEG8
C3	IN-MGE	591	639	20236	20188	8	-1.22653	0.997865	1	ATP6V0C, ATCAY, PEG3, ENSA, HSP90AB1, GRIN2D, MT-CO1, MEG8
C3	IN-fetal	591	276	20236	20551	8	0.0333714	0.525827	1	MAPK8, CHD7, KDM1A, ZC4H2, FNBP1L, MTF2, ZNRF1, SECISBP2
C3	IPC	591	599	20236	20228	29	0.832963	0.00385562	1	MAPK8, USP3-AS1, IVNS1ABP, ZC4H2, FOXP2, SFPQ, GPR161, RPS19, ACTG1, RPL15, SECISBP2, ZNRF1, DPYSL5, CHD7, TSBP1-AS1, MSMO1, ZMIZ1, KDM1A, FNBP1L, MTF2, ZNF84, PTBP2, TMPO, ZNF730, TMX1, POU3F2, RPL13A, RPL18, RPS15A
C3	Microglia	591	518	20236	20309	6	-1.33602	0.997139	1	GRB2, CHD7, ARL5A, KDM7A, COTL1, FOXP2
C3	OPC	591	582	20236	20245	8	-1.08607	0.993818	1	MFF, ASIC4, ATCAY, CHD7, TSPAN3, KLHL13, MEG8, PHYHIPL
C3	Oligodendrocytes	591	530	20236	20297	5	-1.63779	0.99934	1	PTBP2, MEIS1, CHD7, MT-CO1, PHYHIPL
C3	Pericytes	591	712	20236	20115	12	-0.787329	0.983356	1	NAA38, LINC02664, RHOB, TLN1, RBM39, NRP2, ZIC1, MT-CO1, SELENOW, TPI1, TPM4, DSE
C3	RG	591	756	20236	20071	28	0.41543	0.0922078	1	SRSF2, TSPAN3, SRSF10, PLEKHG4B, RPS19, ACTG1, RPL15, DPYSL5, FADS2, PHYHIPL, HNRNPA2B1, MEIS1, CHD7, TSBP1-AS1, MSMO1, ZMIZ1, MCL1, RPN2, TMPO, ZNF730, MIR181A2HG, SMC3, HNRNPD, TMX1, POU3F2, RPL13A, RPL18, RPS15A
C3	VSMC	591	431	20236	20396	5	-1.32997	0.994413	1	ZIC1, KLHL13, TPM4, FOXP2, DSE
C30	Astrocytes	218	758	20609	20069	18	1.27352	0.00107925	0.663737	CGNL1, PRR5, WLS, PARD3, ZFAND6, HIF3A, PLEKHG1, BCAT2, AFF1, CST3, FGFR1, LYN, EYA2, GLI3, MFGE8, MT-ATP6, EGFR, TIPARP
C30	EN	218	771	20609	20056	4	-1.0453	0.962845	1	ANKRD33B, MT-ATP6, UBA52, LAMB1
C30	EN-fetal-early	218	489	20609	20338	2	-1.38241	0.965499	1	PALMD, SLC22A23
C30	EN-fetal-late	218	691	20609	20136	1	-2.89934	0.999386	1	RPLP1
C30	Endothelial	218	881	20609	19946	56	3.05148	1.8114e-28	1.11401e-25	PRKAR1A, SPARC, PARD3, KLF9, HIF3A, PALMD, TM4SF1, LEPR, RBMS1, EGFR, FGD5, EPAS1, MECOM, CTNNA1, CGNL1, ZFAND6, PLAT, VWA2, CA4, SH3BP4, MAML3, MFSD2A, SLC2A3, FOXQ1, BBS9, LMO2, ZC3HAV1, PARVB, SLC7A5, INSR, ERG, TBC1D22A, TNFRSF10D, SLC6A6, THSD4, SMAD9, AFF1, SSH1, PHF10, ETV6, PTPN14, TANK, CDYL2, ZBTB46, DENND2C, HEG1, ARAP3, TIPARP, NOTCH1, PLEKHG1, ANXA5, USP53, JAM2, SMAD7, RASGRP3, CARD8
C30	IN-CGE	218	675	20609	20152	4	-0.845808	0.925944	1	MT-ATP6, EGFR, FGD5, COL21A1
C30	IN-MGE	218	639	20609	20188	5	-0.433263	0.802447	1	WLS, COL21A1, RBMS1, ARHGAP6, MT-ATP6
C30	IN-fetal	218	276	20609	20551	0	-9.96578	1	1
C30	IPC	218	599	20609	20228	7	0.167026	0.437782	1	CTNNA1, SLC22A23, MAML3, JAM2, STAG1, TANK, GLI3
C30	Microglia	218	518	20609	20309	16	1.66611	0.000119605	0.0735571	ZFAND6, TBC1D22A, CD4, MAML3, WDFY4, AFF1, SSH1, FCHSD2, ETV6, ZC3HAV1, LYN, CARD8, STAG1, USP53, RBMS1, ARHGAP6
C30	OPC	218	582	20609	20245	3	-1.04779	0.945285	1	FGFR1, FCHSD2, PARD3
C30	Oligodendrocytes	218	530	20609	20297	6	0.118779	0.480901	1	SLC22A23, SELENOP, FCHSD2, RASGRP3, ABCA8, KIAA1755
C30	Pericytes	218	712	20609	20115	40	2.73725	2.35387e-18	1.44763e-15	PRKAR1A, SPARC, WLS, PARD3, PFN1, KLF9, SLC38A11, PHLDB3, WDFY4, GGT5, MFGE8, RBMS1, EGFR, PPP2R1B, EPAS1, CTNNA1, CA4, GPER1, MAML3, SLC2A3, PLA2R1, ABO, PNRC1, BBS9, TNFRSF1A, ABCA8, MT-ATP6, CD44, TFPI, AFF1, ETV6, PTPN14, ZBTB46, ARHGAP6, COL5A2, SLC30A10, ZIC1, COX5B, FRZB, NHSL2
C30	RG	218	756	20609	20071	12	0.638172	0.100632	1	CTNNA1, NOTCH1, TFPI, PARD3, PLEKHG1, SLC2A3, RPLP1, STAG1, GLI3, MFGE8, HEG1, EGFR
C30	VSMC	218	431	20609	20396	27	2.82188	9.43424e-14	5.80206e-11	PARD3, KLF9, SLC22A23, RBMS1, CTNNA1, CGNL1, SLC2A3, PLA2R1, BBS9, STAG1, ABCA8, KIAA1755, COL21A1, THSD4, CYBRD1, ZBTB46, TANK, ARHGAP6, OGN, COL5A2, SLC30A10, PLEKHG1, ZIC1, USP53, LAMB1, FGFR1, NHSL2
C31	Astrocytes	399	758	20428	20069	29	1.08334	0.000347709	0.213841	PARD3, ACO2, NPAS2, TDRD3, ADGRA3, ANKFN1, TMEM47, SASH1, ARHGAP42, ABCD2, PRRX1, TRAK1, HTRA1, OSBPL6, CPEB3, RPS6KA2, SYNE1, TOX, VCL, MED12L, LYPD6, ARHGAP26, PPARA, ABR, FUT9, MGLL, TMEM132A, RNPC3, ALCAM
C31	EN	399	771	20428	20056	68	2.52738	2.02124e-26	1.24306e-23	NCEH1, GUCY1B1, CNTN1, ATP8A2, SHANK2, MEG3, NPAS2, TMEM132B, GSG1L, CEP126, CNTNAP5, CDH12, RTN4RL1, PACSIN1, KSR2, TRMT9B, CIT, PHACTR1, R3HDM1, TMEM59L, RCAN2, ATP6V1A, UNC80, CACNB4, HS3ST4, SLC4A10, DLGAP3, FSTL4, MIR4500HG, MYH10, NCDN, RAB27B, NPTXR, ATCAY, NRSN1, SYNE1, GNB5, SPRY4-AS1, RASGRF2, SYT16, MED12L, CATSPER2, SAMD12, ZNF804B, NORAD, SUSD4, FBXL17, FAIM2, ELMOD1, ARHGAP26, SLC25…
C31	EN-fetal-early	399	489	20428	20338	21	1.24514	0.00053124	0.326713	KIF26B, MPDZ, NOL4, PTPN4, ADGRA3, OSBPL8, SLC4A10, AMOTL1, ST6GAL2, SETD7, TENM4, MYH10, HUNK, ENAH, CPSF6, PAK3, DPY19L1, TUSC3, CLMP, NOS1AP, INPP5F
C31	EN-fetal-late	399	691	20428	20136	50	2.14518	5.88722e-16	3.62064e-13	KIF26B, LCLAT1, NOL4, CNTN1, ESYT2, MYO16, ATP8A2, CSMD2, RALGPS1, SOBP, MEG3, SHANK2, CEP126, XKR4, CDH12, KIFAP3, RTN4RL1, TRMT9B, PHACTR1, R3HDM1, TENM1, FAM78B, CACNB4, SNTG2, SLC4A10, ARHGAP20, TENM4, ANO10, MYH10, MIR4500HG, SYT16, HMGCLL1, CCDC148, ZNF804B, VSTM2L, INPP5F, ELMOD1, SYT14, PUS7L, MEF2C, CSMD1, CDH6, SUN1, FGF12, TUSC3, GNPTAB, MCTP1, CLMP, LINC02389, ST6GAL2
C31	Endothelial	399	881	20428	19946	30	0.904042	0.00176944	1	ITGB1, ESYT2, KLHL5, PARD3, NPAS2, ITPRID2, SASH1, MRPS6, UTRN, CHST12, SLC7A1, SKI, AMOTL1, PARVB, SLC7A5, RPS6KA2, SNRK, HLA-A, SYNE1, VCL, RASGRF2, HERC6, SAMD12, ATP10A, RASSF3, ARHGAP26, GRK5, MGLL, NFKB1, COL4A2
C31	IN-CGE	399	675	20428	20152	79	3.0384	1.75385e-39	1.07862e-36	MPDZ, GUCY1B1, GAD1, ATP6V1A, NRG2, CPEB3, SLC4A10, SYNE1, RASGRF2, FBXL17, AMMECR1, MTCL1, CELF4, MCTP1, NRIP3, MYO16, MEG3, NPAS2, TMEM132B, XKR4, CNTNAP5, KSR2, TRMT9B, CNTNAP4, UNC80, RPS6KA2, NPTXR, GNB5, SPRY4-AS1, SYT16, CATSPER2, FAIM2, SLC25A12, KIF1A, ZFR2, FGF12, PAK3, LRRC8B, SCAMP5, ATP8A2, RALGPS1, RNLS, SLC16A10, GGA2, DLGAP3, ATCAY, AP3B2, NORAD, ZNF804B, SUSD4, CSMD1, CLSTN1, LIN…
C31	IN-MGE	399	639	20428	20188	90	3.39882	4.4281e-52	2.72328e-49	MPDZ, ADCYAP1R1, MAF, FASTKD1, TMEM59L, GAD1, ATP6V1A, NRG2, CPEB3, SLC4A10, AMOTL1, ARHGAP20, RAB27B, RASGRF2, AMMECR1, MTCL1, CELF4, MCTP1, LINC02389, NRIP3, MYO16, KLHL5, MEG3, TMEM132B, XKR4, UBAP1L, CNTNAP5, KSR2, PHACTR2, UNC80, RPS6KA2, GNB5, SPRY4-AS1, SYT16, VSTM2L, SULF1, FAIM2, RAB3B, SLC25A12, TTN-AS1, ZFR2, FGF12, PAK3, LRRC8B, SCAMP5, KIF26B, ATP8A2, SLC16A10, DTNB, OSBPL8, CACNB4, …
C31	IN-fetal	399	276	20428	20551	16	1.69666	9.19155e-05	0.0565281	MYH10, OSBPL8, NOL4, GAD1, SACS, PAK3, SOX1-OT, TUSC3, AFAP1, CASK, CELF4, VAV2, SYT14, RGS12, CNTNAP4, ENAH
C31	IPC	399	599	20428	20228	22	1.00623	0.0029053	1	KIF26B, MPDZ, NOL4, PTPN4, ADGRA3, TRMT9B, OSBPL8, AMOTL1, SETD7, TENM4, MYH10, MED12L, LYPD6, ENAH, CPSF6, USP22, CHD6, PAK3, DPY19L1, CASK, CLMP, NOS1AP
C31	Microglia	399	518	20428	20309	14	0.524583	0.125141	1	ABR, DOCK10, KLHL5, HTRA1, MTHFD1L, SKI, MAF, HS3ST4, FCHSD2, MEF2C, RASSF3, ARHGAP26, RUNX2, SFMBT2
C31	OPC	399	582	20428	20245	37	1.89913	1.92624e-10	1.18464e-07	KIF26B, NOL4, CNTN1, CSMD2, PARD3, TMEM132B, GSG1L, XKR4, CNTNAP5, FCHSD2, CIT, ARHGAP42, TENM1, PRRX1, NRG2, SLC25A27, UNC80, HTRA1, MATN2, AFAP1, ARSB, DOCK10, RAB27B, ATCAY, TOX, TMEM196, KCNIP1, SUSD4, CSMD1, FGF12, IL1RAPL1, GNPTAB, CASK, MAMLD1, PHLDA1, ALCAM, SULF2
C31	Oligodendrocytes	399	530	20428	20297	12	0.25438	0.318562	1	DOCK10, SRCIN1, RASGRF2, ARHGEF2, IL1RAPL1, SAMD12, FCHSD2, TTLL11, ALCAM, SASH1, DTNB, CNTNAP4
C31	Pericytes	399	712	20428	20115	31	1.28906	2.04652e-05	0.0125861	LCLAT1, ITGB1, GUCY1B1, PARD3, RNLS, ADGRA2, BLCAP, ITPRID2, PRKAA2, PHACTR2, SLC40A1, SASH1, ARHGAP42, RCAN2, PRRX1, UTRN, TRAK1, ECE1, PLA2R1, AMOTL1, MPRIP, MT-ND1, ANO10, SNRK, VCL, TRPC4, ARHGAP26, GRK5, MGLL, CDH6, COL4A2
C31	RG	399	756	20428	20071	29	1.08745	0.000333062	0.204833	KIF26B, MPDZ, FAM219A, CSMD2, PARD3, TMEM132B, TDRD3, ADGRA3, ANKFN1, UTRN, LPCAT1, RCOR1, TENM4, MYH10, TOX, VCL, MED12L, SOX1-OT, RGS12, GRK5, ENAH, CPSF6, FUT9, PIK3CB, PAK3, DENND5B, EPB41L3, TUSC3, NOS1AP
C31	VSMC	399	431	20428	20396	17	1.10594	0.00419134	1	PRRX1, COL5A1, UTRN, PARD3, VCL, ABI3BP, RASGRF2, LONRF3, SASH1, ECE1, PLA2R1, COL4A2, PHACTR2, AMOTL1, CLMP, GRK5, ARHGAP42
C32	Astrocytes	790	758	20037	20069	76	1.59542	9.03994e-15	5.55956e-12	PLOD2, WLS, NACC2, CHPT1, C4orf19, EPM2A, TAOK3, NPAS3, PON2, SEC14L2, CLU, PTPRG, IRF2, ACSL3, GFAP, EGFR, SPRY2, ARNT2, CECR2, ENTPD1-AS1, NFE2L2, BCAN, ITM2C, MTSS2, NTRK3, ZNF521, SORBS1, SLC25A37, SPRED1, METTL15, BAZ2B, NR3C2, SUGCT, ZNF438, FADS2, RGMA, TEAD1, POU2F1, ARHGAP5, MIR99AHG, LINC00511, ANTXR1, OTUD7B, EGLN3, BMPR1A, MED12L, FYN, GRAMD1C, KCNMA1, PCSK5, MAP3K5, SGCD, ADGRG1, ERI…
C32	EN	790	771	20037	20056	28	-0.0661349	0.621944	1	HSPA12A, LINC01322, MEG8, CXXC4-AS1, MIR2052HG, NTRK3, MCF2L2, SNAP91, LRRTM4, NELL1, PCDH7, PCDH11Y, CADPS, MED12L, CATSPER2, BMERB1, SHISA9, KCNMA1, GLRB, KHDRBS3, PITPNM2, DIRC3, PDZRN4, FGF12, LARGE1, EXOC6, ZFYVE28, TSHZ2
C32	EN-fetal-early	790	489	20037	20338	42	1.29971	7.78519e-07	0.000478789	GSK3B, HNRNPR, ZNF292, ETNK1, BMT2, SMARCAD1, CTTNBP2, FGF13, ZNF608, RAB12, ARID2, CECR2, GRAMD1B, FUBP1, PTPN12, EPB41L5, TRIM24, PRKX, SORBS1, XRCC5, ST8SIA1, ZNF462, TEAD1, MIR99AHG, ANTXR1, GOLGA8A, BMPR1A, LRRC7, FYN, ITGB8, APP, POU3F3, ZNF84, CD46, CPSF6, PTBP2, IGDCC3, NFIB, PLPPR1, KCNH8, DOCK7, UBA6
C32	EN-fetal-late	790	691	20037	20136	33	0.361631	0.104057	1	ZFPM2, CSMD2, TANC2, DLGAP4, LPL, TRIOBP, CTTNBP2, GPR137B, FGF13, PRSS23, KCNT2, EPB41L5, NTRK3, SNAP91, GPR176, NELL1, PCDH11Y, CADPS, SHOC2, PRKACB, ANKRD44, LRRC7, GDAP1, GRID2, SHISA9, KHDRBS3, PTBP2, PLPPR1, NAV3, FGF12, GNPTAB, SLC8A1, EXOC6
C32	Endothelial	790	881	20037	19946	73	1.27738	2.93025e-10	1.80211e-07	ZFPM2, SLC2A1, HLA-E, OSMR, PON2, PTPRG, ZFP36, CLTC, AGFG1, SEMA6A, SEC14L1, HIPK3, EPB41L4A, LMBR1, PTEN, STAT1, SMCHD1, ARID2, SLC22A5, EGFR, MAP4K3, ACSL3, PTPN12, C1GALT1, SF1, PTPRM, PLAT, IFNGR1, ZNF521, CNTLN, NFE2L2, SORBS1, SLC2A3, ATP11A, CLIC4, PPP2R2A, PRKX, NR3C2, LMO2, PELI1, TANC1, TEAD1, SMG1, HLA-B, SNRK, PCCA, JAK2, PRTG, CD58, PACSIN2, STK24, APP, CXCL12, GALNT15, SIPA1L2, GBE…
C32	IN-CGE	790	675	20037	20152	32	0.349726	0.115681	1	PROX1, UBASH3B, DLGAP4, GTF2IRD1, HSPA12A, LINC01322, MEG8, EGFR, ARNT2, PTPRM, KCNT2, NRG2, MCF2L2, SNAP91, NR3C2, NELL1, CADPS, GALNT13, CATSPER2, BMERB1, SGK1, SHISA9, KCNMA1, SPECC1, PTPRE, SLC22A3, MIR4300HG, FGF12, LARGE1, KCNC1, ZFYVE28, TSHZ2
C32	IN-MGE	790	639	20037	20188	25	0.0493187	0.465946	1	WLS, UBASH3B, DPP6, PTPRG, HSPA12A, SLC9A7, LINC01322, MEG8, CXXC4-AS1, PTPRM, NRG2, LRRTM4, ST8SIA1, PCDH11Y, CADPS, BMERB1, RALGPS2, KCNMA1, ARHGAP6, SPATS2L, FGF12, LARGE1, FRMD5, KCNC1, PCDH19
C32	IN-fetal	790	276	20037	20551	18	0.838729	0.0184775	1	PDZRN4, DCLK2, KCNH8, DLGAP4, TRIM24, DSCAML1, PXDN, LRRC7, NPAS3, SP3, PRKCA, ABTB2, ZNF608, PDE4DIP, SMARCAD1, CD46, FGF13, CADPS
C32	IPC	790	599	20037	20228	58	1.51419	6.35013e-11	3.90533e-08	UBE2E3, KMT2E, GSK3B, HNRNPR, ZNF292, ETNK1, MIR9-3HG, GTF2IRD1, CPEB2, SMARCAD1, ZNF43, FGF13, ZNF608, RAB12, ARID2, CECR2, GRAMD1B, KCNT2, PTPN12, PTPRM, FUBP1, CBR4, TRIM24, CNTLN, RNGTT, SGCE, XRCC5, BAZ2B, ZNF462, TEAD1, RFX7, POU2F1, MIR99AHG, ANTXR1, BMPR1A, DHX36, MED12L, GNG4, FYN, ITGB8, APP, POU3F3, SIPA1L2, ZNF84, CD46, LDLRAD3, CPSF6, PTBP2, IGDCC3, NFIB, PLPPR1, CHD6, KCNH8, DOCK7, …
C32	Microglia	790	518	20037	20309	35	0.909015	0.000749469	0.460923	WDR70, AXL, HLA-E, TAOK3, COTL1, SEC14L1, NFE2L2, CCDC91, IFNGR1, SLC25A37, SPRED1, BAZ2B, MKNK1, PELI1, TBC1D14, KCNQ1, JAK2, ZSWIM6, PACSIN2, ANKRD44, MAP3K5, SIPA1L2, SPECC1, PIP4K2A, ARHGAP6, SAMHD1, PTPRE, DENND4A, CHST11, USP6NL, ABCC4, PRKCA, SLC8A1, SH3KBP1, RAP1A
C32	OPC	790	582	20037	20245	103	2.61416	2.10774e-40	1.29626e-37	ZFPM2, TANC2, TAOK3, AGFG1, ARNT2, KCNT2, BCAN, UTY, NRG2, SNAP91, LRRTM4, NELL1, C3orf70, ANTXR1, CA8, GRID2, ITGB8, GLRB, LDLRAD3, UBE3D, PTPRE, PLPPR1, UGGT2, PLLP, SULF2, PLAAT1, LRRN1, DPP6, NPAS3, GALR1, SEMA6A, MTSS2, USP24, SGCE, ST8SIA1, ZNF462, LINC00511, RALGPS2, SGK1, HIBADH, GDAP1, KHDRBS3, EPN2, DSCAML1, LRP1, ARHGEF4, FGF12, CHST9, KIF13A, LINC02328, RICTOR, CSMD2, TNFRSF21, MIR9-3…
C32	Oligodendrocytes	790	530	20037	20297	39	1.04844	6.6637e-05	0.0409818	RICTOR, TAOK3, CPEB2, EVI5, SIK3, SEMA6A, DICER1, DNAJC6, CLIC4, ATP11A, PPP2R2A, BAZ2B, CPB2-AS1, TANC1, OTUD7B, PRKACB, SGK1, APP, GRID1, PIP4K2A, PLA2G4C, ZBTB20, PTBP2, SEPTIN8, NCKAP5, PLPPR1, ZNF644, PRR5L, NXPE3, DSCAML1, KCNH8, WDR20, FRMD5, MON2, ABTB2, ANKRD12, PLLP, KIF13A, KCNMB4
C32	Pericytes	790	712	20037	20115	54	1.11226	1.10915e-06	0.000682128	PLOD2, WLS, AXL, LPL, TNFRSF21, SNX25, PTPRG, EVI5, KDM5A, PTEN, EGFR, ACSL3, CECR2, DNMBP, SMOC2, KCNT2, PTPRM, PTPN12, DENND2A, ITM2C, CNTLN, SLC2A3, CLIC4, TNFRSF1A, TEAD1, PAPSS2, FRMD6, SNRK, PCCA, RSRP1, CYP7B1, PACSIN2, SP3, RYK, STK24, MCAM, PITPNM2, GBE1, SPECC1, ARHGAP6, LDLRAD3, DIRC3, RAP1A, SPATS2L, TIMP3, NBEAL1, SLC22A3, ATP1A2, SMAD5, KIF13A, SH3KBP1, ZBTB20, EPB41L4A, PLEKHH2
C32	RG	790	756	20037	20071	70	1.45601	4.91112e-12	3.02034e-09	UBE2E3, MAP3K4, CSMD2, HNRNPR, ZNF292, ETNK1, NPAS3, MIR9-3HG, PON2, FUS, SEMA6A, ATG10, ZNF43, EGFR, SMCHD1, ARID2, CECR2, PTPRM, GRAMD1B, KCNT2, PTPN12, TCERG1, FUBP1, ENTPD1-AS1, TRIM24, ZNF521, CNTLN, SLC2A3, TNFRSF19, METTL15, RNGTT, SGCE, XRCC5, ST8SIA1, BAZ2B, TANC1, ZNF438, FADS2, TEAD1, POU2F1, ARHGAP5, MIR99AHG, GPBP1, C3orf70, CDK5RAP2, BARD1, LRP6, BMPR1A, ICE2, MED12L, CYP7B1, ITGB8,…
C32	VSMC	790	431	20037	20396	41	1.46394	6.97699e-08	4.29085e-05	PTPRG, PTEN, ARNT2, DNMBP, PTPRM, KCNT2, NFE2L2, NTRK3, ZNF521, CNTLN, SLC2A3, TNFRSF19, SORBS1, CLIC4, BAZ2B, SUGCT, TANC1, TEAD1, FRMD6, MIR99AHG, ANTXR1, PCCA, CREB3L2, JAK2, LONRF3, RALGPS2, STK24, SGCD, ARHGAP6, LDLRAD3, PRDM5, SPATS2L, DENND4C, TIMP3, NBEAL1, LRP1, PRKCA, ATP1A2, KIF13A, ZBTB20, TBCK
C33	Astrocytes	540	758	20287	20069	21	0.10343	0.409096	1	HIF1A, FSIP2-AS1, PARD3, HSPA1A, TMTC2, HMGN3, ADGRA3, ALDH7A1, ZNF423, LINC01473, ADGRV1, SOX9, ATF7, SOX9-AS1, HSPB1, PDLIM5, LINC01748, TSPAN7, ENO1, IDH1, CCDC18-AS1
C33	EN	540	771	20287	20056	14	-0.54021	0.939549	1	FTH1, BEX1, RTN1, SNRPN, SLC35F3, HSP90AB1, BMERB1, RPL41, MT-CYB, COX7A2L, RPS20, TPM3, ELAVL3, CALM1
C33	EN-fetal-early	540	489	20287	20338	35	1.59869	6.89507e-08	4.24047e-05	RTN1, NBAT1, HNRNPH1, PBX3, JPT1, ADGRA3, EPCAM-DT, CACNA2D1, ARRDC3, TVP23C, ZC2HC1A, GSTA4, ZNF704, DYNC1I2, ZNF423, MIB1, ADGRV1, KDM5B, BASP1, ANTXR2, RPL41, FNBP1L, EEF1A1, MIRLET7BHG, CASC15, TOP2B, ENAH, LRCH1, PLPPR1, ZNF33A, PTMA, NINL, IP6K2, SKA2, RPL13A
C33	EN-fetal-late	540	691	20287	20136	20	0.170417	0.338706	1	RTN1, RSPO3, JPT1, RPL5, RPL3, CACNA2D1, ZC2HC1A, DYNC1I2, HMGCR, BASP1, RPSA, FNBP1L, EEF1A1, RPL7A, LRCH1, MAP6, PLPPR1, RPL13A, BZW2, RPL23A
C33	Endothelial	540	881	20287	19946	29	0.373575	0.112566	1	PRKAR1A, PRKD3, CD320, DNAJC15, ST6GAL1, PARD3, HSPA1A, YBX3, GNB1, SRSF4, ZIC2, JUNB, SLC38A2, CDKN1B, ZNF423, IFRD1, SERPINH1, HSPB1, DLEU2, HSP90AB1, TPM1, EEF1A1, TRA2B, PDLIM5, MIRLET7BHG, LRCH1, TMPO, PTMA, SPATA13
C33	IN-CGE	540	675	20287	20152	12	-0.569822	0.937218	1	FREM1, RELN, SNRPN, TSPAN7, SLC35F3, GREB1, HSP90AB1, SEZ6L2, BMERB1, PHTF1, MT-CYB, ELAVL3
C33	IN-MGE	540	639	20287	20188	10	-0.759563	0.970866	1	RELN, SNRPN, SLC35F3, GREB1, HSP90AB1, SEZ6L2, CRTAC1, BMERB1, MT-CYB, ELAVL3
C33	IN-fetal	540	276	20287	20551	14	1.02524	0.0133763	1	ZC2HC1A, KDM5B, GSTA4, OLA1, ZNF704, RTN1, DYNC1I2, BASP1, NINL, FNBP1L, EPCAM-DT, CASC15, TOP2B, ENAH
C33	IPC	540	599	20287	20228	42	1.57937	5.92091e-09	3.64136e-06	PRKD3, NBAT1, TMTC2, HNRNPH1, PBX3, JPT1, ADGRA3, RPL3, EPCAM-DT, CACNA2D1, ARRDC3, LMNB1, ZC2HC1A, GSTA4, ZNF704, ZNF423, MIB1, ADGRV1, KDM5B, OLA1, BASP1, DLEU2, ANTXR2, RPL41, FNBP1L, MFSD4B, EEF1A1, RPL7A, MIRLET7BHG, CASC15, TOP2B, ENAH, LINC01748, PLPPR1, RPS9, TMPO, PTMA, NINL, TMX1, SKA2, NFIA-AS2, RPL13A
C33	Microglia	540	518	20287	20309	11	-0.300002	0.790269	1	PRKD3, ST6GAL1, PABPC1, DLEU2, HSPA1A, SNX2, RAPGEF6, CCDC18-AS1, RGS10, LINC02798, LRCH1
C33	OPC	540	582	20287	20245	10	-0.618569	0.938101	1	PLPPR1, SOX9-AS1, PARD3, TSPAN7, PBX3, BMERB1, BCHE, NAV2, PDLIM5, PAPSS1
C33	Oligodendrocytes	540	530	20287	20297	9	-0.634807	0.934614	1	FTH1, PLPPR1, DLEU2, PTMA, TMTC2, PDE1C, RAPGEF6, BTBD3, SPATA13
C33	Pericytes	540	712	20287	20115	25	0.470869	0.0781995	1	PRKAR1A, HIF1A, DNAJC15, PFN1, PARD3, HSPA1A, HNRNPH1, PBX3, YBX3, RPS7, HNRNPC, SLC38A2, TECR, SERPINH1, ATP5F1B, HSPB1, DLEU2, TPM1, RPL41, GLO1, PDLIM5, PRPSAP1, CASC15, LRCH1, MT-CYB
C33	RG	540	756	20287	20071	52	1.56807	1.64361e-10	1.01082e-07	PRKD3, PARD3, NAP1L1, HSPA1A, HNRNPH1, TMTC2, WEE1, HMGN3, FUS, ADGRA3, RPL3, TTYH3, SRSF10, ARRDC3, LMNB1, ZC2HC1A, ZNF704, HMGCR, NCAPG, MIB1, LINC01473, SOX9, ADGRV1, BASP1, DLEU2, LAMTOR5-AS1, RPSA, RPL41, MFSD4B, RPS20, EEF1A1, TRA2B, RPL7A, MIR924HG, MIRLET7BHG, CASC15, TOP2B, ENAH, LINC01748, RPS9, DHX15, TMPO, PTMA, NINL, CGGBP1, HNRNPD, TMX1, SKA2, NFIA-AS2, SPATA13, RPL13A, RPL23A
C33	VSMC	540	431	20287	20396	12	0.109259	0.442059	1	SLC38A2, PARD3, RAD23B, PBX3, TPM1, ANTXR2, ZNF423, LINC01088, LINC01473, PRPSAP1, CCDC18-AS1, ZIC2
C34	Astrocytes	1783	758	19044	20069	66	0.0291558	0.461291	1	SGIP1, ARHGEF10, DYNC2H1, VEGFA, NPAS2, ABLIM1, ETV1, ACP6, DNAH7, PPP2R5A, MKLN1, CYB5B, SFXN5, IRF2, MAST4, HIVEP1, ATP2B4, TMEM232, ITGA7, C2orf72, PPARGC1A, BAALC, OSBPL6, RAVER2, SORBS1, EFR3B, GABRA2, SLC25A37, FAM182A, NEBL, TEAD1, CTDSPL, B3GLCT, ARHGAP5, CLYBL, ATF7, ANKDD1A, TOX, RUFY3, SAMD4A, TMOD2, CAMKMT, LMO3, REPS1, KCNMA1, NTM, RREB1, RERG, STIM2, APC, TRIM9, DGKG, CDHR3, TMEM132…
C34	EN	1783	771	19044	20056	201	2.04226	3.06365e-49	1.88415e-46	ABCA3, NYAP2, GUCY1B1, CCDC85A, PDE2A, LZTS3, CACNA1C, PRKAG2, CDH8, PACRG, ZNF483, FGF14, PHACTR1, R3HDM1, MPHOSPH8, LINGO2, GABRA1, DMTN, VWC2L, TMEM59L, CDR2, ARID5B, HTR1E, SLC6A7, PCSK2, DYNC1I1, SLC4A10, ZNF721, PHYHIP, GRIA2, CDH18, FAM81A, KIF9-AS1, RAB27B, HERC1, VSNL1, NWD2, ANKRD30BL, EPHA6, ZBBX, FOCAD, KCNIP3, GABRG2, SCN2A, AGBL4, HIVEP3, PLCB1, VPS13A, RUNDC3B, CYP46A1, SYP, CDKL5,…
C34	EN-fetal-early	1783	489	19044	20338	64	0.706699	0.000425023	0.261389	PLXNA4, PDE9A, CCDC14, RBFOX1, ETNK1, PBX1, UBR5, AFF3, KIF5C, PPFIA2, HS3ST1, HECTD4, SESN1, SH3RF3, RNF24, PSMG2, FHOD3, OSBPL8, VTA1, FAM13A, KCNQ3, EPB41L5, AUH, VEZT, SORBS1, BASP1-AS1, SLC4A10, ZNRF1, GMDS, TEAD1, ENO4, NEDD4L, GRIA2, CERS6, GPR39, SH3GL2, TMEM108, CACNA1E, TNPO1, IGSF3, GRIA3, MTF2, FOXG1-AS1, ANKS1B, NTM, EFNB2, SETBP1, APP, FOCAD, SPATS2, SYT1, KLF3-AS1, DPY19L1, PLCB1, …
C34	EN-fetal-late	1783	691	19044	20136	147	1.61196	8.53246e-26	5.24746e-23	PLXNA4, GRB14, NYAP2, CCDC85A, CACNA1C, REEP1, KLHL14, PHACTR1, FGF14, R3HDM1, GPR161, PTPN2, LINGO2, TDRP, ZNF337, GALNT11, PCSK2, DYNC1I1, SLC4A10, CCDC171, SCN9A, FAM81A, TMEM108, ANO10, NWD2, ANKRD30BL, EPHA6, RBM20, KIAA0319, SCN2A, HIVEP3, SLCO3A1, SLC8A3, SCMH1, RUNDC3B, CDKL5, RYR2, MYO16, SYNDIG1, PBX1, KIFAP3, SYN2, SESTD1, SCN3A, FHOD3, TRIM36, GABRB3, EEF1A2, ARGLU1, PCDH11Y, SH3GL2, …
C34	Endothelial	1783	881	19044	19946	96	0.405579	0.00820066	1	PRKAR1A, CCDC85A, ABLIM1, MBNL1, TDRP, PTPRM, RB1, CNOT6L, SRGAP2C, PIAS1, ZBTB38, ELOVL7, THSD4, BHLHE40, NRP2, UVRAG, RUNDC3B, MTM1, TMEM44, ARHGEF10, NPAS2, MCF2L, MAST4, SESTD1, KCMF1, EFR3B, RPS6KA3, PELI1, TBC1D22A, UNC13B, DGKH, C2CD2, CDYL2, DAB2IP, DGKE, GBE1, ABCB1, FCHO2, SLC12A6, CNKSR3, PDZD2, ZNF83, CNST, KTN1, SOS1, LNX2, MAGI3, SORBS1, ZBTB16, EGFL7, STX3, NEBL, GMDS, TEAD1, VPS37…
C34	IN-CGE	1783	675	19044	20152	154	1.74934	1.67674e-30	1.0312e-27	PLXNA4, NYAP2, GUCY1B1, CCDC85A, CACNA1C, REEP1, CDH8, PACRG, SLITRK4, FGF14, ZNF483, GABRA1, LINGO2, VWC2L, PTPRM, CDR2, ARID5B, L2HGDH, HTR1E, PCSK2, DYNC1I1, SLC4A10, GRIA2, CDH18, FRMPD3, KIF9-AS1, SORCS3, RAB3C, VSNL1, ANKRD30BL, EPHA6, GABRG2, SLC22A3, SCN2A, AGBL4, PLCB1, HIVEP3, MAPK4, SLC8A3, RUNDC3B, SYP, MYO16, TMEM117, FMN1, SLC12A5, NPAS2, TTBK2, PDE4A, RAB11FIP4, B4GALT6, HSPA12A, S…
C34	IN-MGE	1783	639	19044	20188	148	1.77459	4.43828e-30	2.72954e-27	CACNA1C, CRTAC1, CDH8, PACRG, ZNF483, FGF14, GABRA1, TMEM59L, PTPRM, CDR2, ARID5B, L2HGDH, PPARGC1A, GALNT11, SLC4A10, CDH18, FAM81A, KIF9-AS1, RAB27B, RAB3C, VSNL1, ANKRD30BL, SUPT3H, EPHA6, GABRG2, SCN2A, AGBL4, PLCB1, SLC8A3, ABHD18, RUNDC3B, SYP, RYR2, MYO16, FMN1, SLC12A5, TTBK2, RAB11FIP4, B4GALT6, HSPA12A, SYN2, NAALAD2, MAST4, SERGEF, TMEM120B, UNC13A, SVOP, UNC80, SV2A, PREPL, FAM184B, A…
C34	IN-fetal	1783	276	19044	20551	28	0.275234	0.198306	1	NYAP2, AFF3, REEP1, PDE4DIP, SESTD1, RNF24, OSBPL8, TRIM36, CDK14, ELAVL4, ZNRF1, ENO4, NEDD4L, CERS6, PTPRN2, SORCS3, MTF2, EFNB2, ANKS1B, SETBP1, SPATS2, SYT1, MYCBP2, HIVEP3, ELAVL2, MYT1L, KCNB2, DAPK1
C34	IPC	1783	599	19044	20228	65	0.392274	0.0280356	1	PLXNA4, PDE9A, CCDC14, BRWD1, ETNK1, PBX1, UBR5, AFF3, KIF5C, REEP1, NRN1, PPFIA2, ZNF407, HECTD4, DENND1B, GPR161, SCN3A, RNF24, FHOD3, OSBPL8, PTPRM, FAM13A, KCNQ3, STK39, FAM53B, ELAVL4, RNGTT, ZNRF1, FNDC3A, TEAD1, NEDD4L, CCNT2, CERS6, GPR39, TMEM108, EMSY, RASGRP1, TNPO1, DAAM1, GRIA3, FOXG1-AS1, MTF2, EFNB2, SETBP1, APP, SEZ6L, ZEB1, SIPA1L2, RAB28, GLCE, NLGN1, AFF4, FOCAD, SPATS2, PKN2, …
C34	Microglia	1783	518	19044	20309	52	0.261375	0.128678	1	ITSN2, FMN1, UBE2E2, SYNDIG1, ANXA4, EPB41L2, RAPGEF1, MCF2L, MKLN1, PILRA, MBNL1, SH3RF3, KCNQ3, KANSL1, RB1, FAM53B, SRGAP2C, PIAS1, SLC25A37, RPS6KA3, MIR646HG, SKAP2, STAMBPL1, PELI1, MAP3K3, SNX29, TTC17, DOCK4, TBC1D22A, TLN2, REL, CD2AP, ALG13, GPRIN3, IGSF21, ETV6, RREB1, SIPA1L2, MTAP, ARHGAP6, LYST, MEF2C, ARHGEF6, ATF7IP2, UVRAG, PKN2, CTSB, TRIM22, ARHGAP15, ST6GALNAC3, SNX13, ACTR2
C34	OPC	1783	582	19044	20245	69	0.541203	0.0035622	1	MFF, SGIP1, PPP1R16B, VEGFA, TNFRSF21, RANBP17, BMPER, PPA2, ILDR2, ETV1, LUZP2, PID1, NUP42, LINC01322, FGF14, NAALAD2, SCN3A, ATP2B4, GOLM1, FAM13A, THBS4, UNC80, COBL, CDK14, BAALC, FAM184B, DGKB, PPM1B, GRIA2, OPCML, CNTN3, ASCC3, RAB27B, TOX, SORCS3, SAMD4A, TMEM132D, MYO5A, RALGPS2, XYLT1, RAB3C, GRIA3, IGSF21, ANKS1B, NTM, SUSD4, ZEB1, TSHZ1, SEZ6L, KCNN2, TMEM132C, MEGF11, SCFD2, TRIM9, X…
C34	Oligodendrocytes	1783	530	19044	20297	43	-0.0851777	0.668304	1	PPP1R16B, PRKCQ, UBE2E2, ARHGEF10, EML2, CDC42BPA, WSB1, ANXA4, NSMCE2, PDE1C, EVI5, SIK3, OSBPL1A, MAPRE2, BCAS3, NCOA7, CCDC88A, CLIP2, STK39, FAM53B, COBL, KDM4C, HECW2, TPD52, PAFAH1B1, WNK1, KIAA0930, MYO5A, STARD9, APP, ANK3, UVRAG, GIPC1, ST6GALNAC3, CNKSR3, SLCO3A1, NLK, RAPGEF5, KLHL32, PLEKHA1, RABGEF1, NAALADL2, NFASC
C34	Pericytes	1783	712	19044	20115	80	0.453697	0.00724548	1	PRKAR1A, GUCY1B1, CACNA1C, PID1, MBNL1, TDRP, PTPRM, ARID5B, RB1, ABCA9, CTDSPL, ZBTB38, ANO10, RSU1, STARD9, PDE5A, NRP2, ARHGEF6, RBM20, COL5A2, SEC31A, NBEAL1, SLC22A3, NFASC, LIN7A, EVI5, MAST4, FAM13A, DCN, CDK14, PLA2R1, IGF2R, DDR2, DGKH, C2CD2, DAB2IP, GBE1, PDZD2, USP13, SLIT3, KTN1, ABCA5, SGIP1, RNLS, TNFRSF21, PARVA, SMOC2, STK39, DMD, NEBL, GMDS, TEAD1, SLAIN2, CLYBL, ALG9, MICU3, ET…
C34	RG	1783	756	19044	20071	67	0.058167	0.40071	1	PDE9A, GRB14, CEP83, CCDC14, BRWD1, TUBGCP3, DYNC2H1, RANBP17, ETNK1, UBR5, PBX1, ETV1, KIF5C, WSB1, PACRG, DENND1B, ADK, MAST4, ACTR3B, FHOD3, PTPRM, MAGI3, FAM13A, GOLM1, STK39, FAM53B, HMGCR, CDK14, BASP1-AS1, LPCAT1, RNGTT, CEP152, FAM182A, TEAD1, NEDD4L, CERS6, CNTN3, GPR39, ARHGAP5, CCDC175, AGPAT5, TOX, TLN2, EMSY, SAMD4A, TMEM132D, GARNL3, FOXG1-AS1, MLLT10, EFNB2, DNA2, SETBP1, ZEB1, CC2…
C34	VSMC	1783	431	19044	20396	55	0.661076	0.00184955	1	DYNC2H1, ANGPT1, UBR5, ETV1, PRKAG2, PID1, ADK, STK38, ABCA6, PTPRM, PARVA, LINC00607, DCN, KANSL1, IQSEC1, ABCA9, PIAS1, CDK14, SORBS1, PLA2R1, IGF2R, COL6A1, GMDS, TEAD1, FLRT2, DDR2, CLYBL, MGMT, TLN2, SIDT1, SAMD4A, CYP1B1-AS1, RALGPS2, STARD9, THSD4, MLLT10, PDE5A, ZEB1, RREB1, TMEM132C, SEC24D, ARHGAP6, COL5A2, ITGA8, NBEAL1, RGL1, CYP1B1, ST6GALNAC3, PDZD2, ANGPT2, ZNF83, TMEM135, SCMH1, N…
C35	Astrocytes	127	758	20700	20069	4	-0.215447	0.683559	1	CD81, GFAP, PSAP, PKM
C35	EN	127	771	20700	20056	20	2.31211	4.43813e-08	2.72945e-05	STX1B, STMN1, RPL38, RTN1, NRN1, SYN2, UCHL1, PRKCB, UNC13A, PREPL, RFPL1S, SNCB, CAMKV, FXYD7, ELMOD1, SLC6A17, MAPT, KIAA0513, UQCRB, EPHA4
C35	EN-fetal-early	127	489	20700	20338	4	0.439847	0.348613	1	SDCBP, STMN1, RTN1, EPHA4
C35	EN-fetal-late	127	691	20700	20136	8	0.979111	0.061054	1	STMN1, RTN1, SCG5, MPPED1, SPTAN1, ELMOD1, SYN2, UCHL1
C35	Endothelial	127	881	20700	19946	5	-0.107081	0.627685	1	SDCBP, HSP90AA1, EPHA4, RAB1A, PTGES3
C35	IN-CGE	127	675	20700	20152	7	0.807603	0.11903	1	UNC13A, PREPL, B3GAT1, SYN2, SLC6A17, PRKCB, SNCB
C35	IN-MGE	127	639	20700	20188	9	1.28142	0.0164496	1	UNC13A, MPPED1, PREPL, RFPL1S, UQCRB, SLC6A17, SYN2, UCHL1, SNCB
C35	IN-fetal	127	276	20700	20551	2	0.255512	0.503529	1	STMN1, RTN1
C35	IPC	127	599	20700	20228	2	-0.889573	0.883777	1	NRN1, STMN1
C35	Microglia	127	518	20700	20309	4	0.354058	0.388802	1	RAB1A, PSAP, PRKCB, IPCEF1
C35	OPC	127	582	20700	20245	0	-9.96578	1	1
C35	Oligodendrocytes	127	530	20700	20297	2	-0.707754	0.837421	1	MAPT, HSP90AA1
C35	Pericytes	127	712	20700	20115	4	-0.121415	0.63516	1	SYNM, CD81, ARHGEF17, PTGES3
C35	RG	127	756	20700	20071	2	-1.23699	0.947661	1	CD81, HSP90AA1
C35	VSMC	127	431	20700	20396	1	-1.41456	0.930324	1	HSP90AA1
C36	Astrocytes	1159	758	19668	20069	39	-0.122323	0.718965	1	FMNL2, NRCAM, NPNT, CYB5B, TAB2, SPTBN1, SNTB1, ATP2B4, ALOX12-AS1, SPRY2, EFNA5, WDR17, MGST1, DGKZ, TRAK1, AQP4-AS1, FXYD1, NTRK3, SLC25A37, CPEB3, OSBPL3, SLC1A4, CABLES1, CARMIL1, CASC2, GRAMD1C, DPP8, PDLIM5, PCSK5, MAP3K5, VWA8, MEIKIN, SMARCA2, ATG7, TRIM9, HPSE2, DCUN1D1, ZFYVE21, ARAP2
C36	EN	1159	771	19668	20056	164	2.37206	9.75651e-53	6.00025e-50	NCEH1, GRM7, RFTN1, CNTN5, OXR1, LZTS3, PTPRD, PHACTR1, GLIS1, CAMK2N1, GFOD1, MIR2052HG, LRRN2, ATP6V1A, CCPG1, PCSK2, DYNC1I1, SLC4A10, NELL1, THY1, CARNMT1, FAM81A, FBXO16, BICDL1, GABRB2, VSNL1, NIPAL2, CPNE4, ATP2B1, PRKCZ, LNX1, LRFN5, PITPNM2, KHDRBS2, USP9Y, KCNT1, PRKAR1B, SCN1A, LMO4, AGBL4, HIVEP3, LIN7A, BTBD9, PDE4A, FBXO32, KSR2, NMNAT2, SCN3A, WDR17, SNX10, EFNA5, DGKZ, SVOP, AQP4-…
C36	EN-fetal-early	1159	489	19668	20338	36	0.444422	0.0534119	1	PLXNA4, RTN1, FMNL2, TSC22D1, KIF5C, AFF3, HS3ST1, PTPRD, TSPAN5, SH3RF3, MACO1, KCNQ3, SEPTIN11, BASP1-AS1, FSD1L, PDE10A, SLC4A10, GMDS, PCMTD1, NEDD4L, CERS6, TENM4, MYH10, PATJ, SPIRE1, CNKSR2, YEATS2, GNG2, CAMSAP1, PAK3, TUSC3, PLCB4, RANBP9, PRAG1, ST6GAL2, TRIM33
C36	EN-fetal-late	1159	691	19668	20136	111	1.80188	1.82872e-24	1.12466e-21	PLXNA4, LCLAT1, ODF2L, GRM7, PPFIBP1, DLGAP4, PTPRD, NPNT, PHACTR1, MACO1, RASGEF1C, SEPTIN11, PCSK2, DYNC1I1, SLC4A10, NELL1, ANKH, FAM81A, PPP1R14C, SLC41A2, BICDL1, ARL15, ATP2B1, LNX1, LRFN5, ADAMTS3, KHDRBS2, GRIA1, LMO4, HIVEP3, SLC8A3, NMNAT2, SCN3A, EFNA5, MAST1, PRICKLE2, TRIM36, FSD1L, EEF1A2, STRBP, HIVEP2, ARGLU1, RIMS1, SAMD3, GTDC1, CNKSR2, ADCY1, TTLL7, FGF12, RALYL, OGT, LARP1B, S…
C36	Endothelial	1159	881	19668	19946	65	0.458026	0.0123616	1	PPFIBP1, CA4, SH2D3C, PDCD6IP, PLA2G4A, TSC22D1, SPTBN1, MYO1B, BMPR2, TSPAN5, TBCD, GFOD1, ZCCHC2, MECOM, TAX1BP1, MTPN, AP3S1, ACTN1, CNOT6L, PRICKLE2, FOSL2, MAML3, TBC1D8, SLC7A1, CCNY, PDE10A, PPP3CC, RASAL2, PECAM1, CCDC141, ACTN4, EGFL7, GMDS, LAMC1, EGR1, ABLIM3, RASA2, EXOC2, CCDC186, HLF, ARL15, SLC39A10, ARHGAP18, EIF2AK2, BHLHE40, PDLIM5, PPARD, GCNT1, CDYL2, ADAM10, GBE1, SMARCA2, IN…
C36	IN-CGE	1159	675	19668	20152	102	1.68563	1.62568e-20	9.99791e-18	PLXNA4, GRM7, CNTN5, OXR1, DLGAP4, CAMK2N1, ATP6V1A, SGCZ, TBC1D8, CPEB3, PCSK2, DYNC1I1, SLC4A10, NELL1, THY1, ANKH, FAAH2, FBXO16, REPS2, SLC41A2, SORCS3, BICDL1, GABRB2, VSNL1, B3GAT1, ATP2B1, LRFN5, USP9Y, KCNT1, PRKAR1B, SCN1A, GRIA1, AGBL4, HIVEP3, SLC8A3, TPST1, PDE4A, KSR2, NMNAT2, NAALAD2, SNX10, RGS7BP, SVOP, MAST1, UNC80, TTC39C, PTPRR, RNF175, RIMS1, SEZ6L2, CCK, LRRC39, KIF1A, SNAP25…
C36	IN-MGE	1159	639	19668	20188	104	1.8182	2.05716e-23	1.26516e-20	CNTN5, OXR1, CAMK2N1, GFOD1, ATP6V1A, SGCZ, CPEB3, SLC4A10, THY1, FAM81A, FBXO16, REPS2, BICDL1, GABRB2, VSNL1, TANGO6, LRFN5, KHDRBS2, USP9Y, KCNT1, PRKAR1B, SCN1A, GRIA1, AGBL4, SLC8A3, ABHD18, CNTNAP3, TPST1, EPHB6, UBAP1L, KSR2, NMNAT2, PHACTR2, NAALAD2, SERGEF, SNX10, RGS7BP, SVOP, MAST1, UNC80, RASAL2, STRBP, ABCC5, GAS2, PTPRR, RNF175, RIMS1, SEZ6L2, RALGPS2, PCNX2, ADCY1, CCDC57, SNAP25, …
C36	IN-fetal	1159	276	19668	20551	23	0.636634	0.0352535	1	RTN1, CSMD3, DLGAP4, CNTNAP2, AFF3, NMNAT2, TRIM36, FSD1L, RASAL2, NEDD4L, PDZRN3, CERS6, NBEA, MYH10, RIMS1, SORCS3, GNG2, CAMSAP1, GRIA1, HIVEP3, PAK3, TUSC3, TENM2
C36	IPC	1159	599	19668	20228	31	-0.112257	0.689197	1	PLXNA4, BRWD1, FMNL2, ATP1B3, TSC22D1, KIF5C, AFF3, AKAP13, TSPAN5, SCN3A, KCNQ3, MAML3, FSD1L, PCMTD1, NEDD4L, CERS6, TENM4, MYH10, GAS2, SPIRE1, RASGRP1, ARL15, CNKSR2, YEATS2, GNG2, CAMSAP1, PAK3, PLCB4, RANBP9, PRAG1, TRIM33
C36	Microglia	1159	518	19668	20309	35	0.307834	0.136306	1	CMIP, OXR1, UBE2E2, IFNGR2, MTHFD1L, PLA2G4A, EMB, TAB2, AKAP13, SH3RF3, RASGEF1C, KCNQ3, PACS1, MAML3, SLC25A37, TRPM2, RASAL2, DENND11, TLN2, AP1B1, ARL15, PCNX2, C6orf62, PPARD, MAP3K5, POU2F2, ADAM10, LYST, MEF2C, ATF7IP2, ARID3A, DENND4A, ARHGAP15, CDK6, USP53
C36	OPC	1159	582	19668	20245	42	0.41457	0.051397	1	GRM7, CSMD3, BMPER, FARP2, NRCAM, SHC3, NAALAD2, MEG8, SCN3A, ATP2B4, GFRA1, FAM66C, SGCZ, UNC80, NTRK3, NALCN, COBL, CACNA1D, PCDH17, NELL1, LRRK2, TGFA, OPCML, ABLIM3, CABLES1, SORCS3, GLDC, RALGPS2, PDLIM5, CA10, LRFN5, TRIM9, GNG2, DZIP1, SCN1A, FGF12, IL1RAPL1, GABRA3, SLC8A3, KIF13A, STK32B, ATE1
C36	Oligodendrocytes	1159	530	19668	20297	35	0.271556	0.167565	1	FMNL2, UBE2E2, WSB1, FAR1, PPP1R21, RAP1GDS1, NKAIN2, CPEB1, TSPAN5, TULP4, PPP1R12B, SRCIN1, CLIP2, TECPR2, DNAJC6, NALCN, COBL, PSME4, CCNY, REPS2, GTDC1, AK5, TTLL7, WDPCP, MAPT, RYBP, GIPC1, RETREG1, IL1RAPL1, TSGA10, CDK6, SEMA4D, KIF13A, PTK2, ARAP2
C36	Pericytes	1159	712	19668	20115	54	0.498605	0.0131007	1	CNTN4, LCLAT1, LIN7A, RFTN1, PPFIBP1, ATP1B3, BTBD9, PKIG, PHLDB3, FLNA, FARP2, LGALS1, PHACTR2, AKAP13, SPTBN1, MYO1B, SNTB1, THSD7B, TRAK1, CA4, PPP3CC, MAML3, FILIP1L, INPP4B, RASAL2, CCDC141, ACTN4, GMDS, WASL, MPRIP, PDZRN3, LAMC1, B3GNT2, MYLK, SPRED2, MICU3, ADCY9, SYNM, PDE4C, RYK, VPS13D, NIPAL2, PDLIM5, PLAC9, PITPNM2, GBE1, SIK2, ITGA10, TMOD3, ATAD1, PLCB4, KIF13A, RBMS2, NHSL2
C36	RG	1159	756	19668	20071	34	-0.332678	0.920523	1	BRWD1, TAF1B, WSB1, TSC22D1, KIF5C, TTYH3, AKAP13, FANCC, CENPI, ADK, TSPAN5, TBCD, PUS7, HACE1, SEPTIN11, HMGCR, BASP1-AS1, TNFRSF19, CCNY, FSD1L, KNTC1, NEDD4L, CERS6, TENM4, MYH10, TLN2, SPIRE1, CNKSR2, TRIM9, PAK3, CDK6, TUSC3, PLCB4, PRAG1
C36	VSMC	1159	431	19668	20396	33	0.505864	0.0400246	1	PPFIBP1, ATP1B3, TAB2, PHACTR2, AKAP13, SPTBN1, SPICE1, MYO1B, ADK, SNTB1, TSPAN5, PPP1R12B, EFNA5, SEPTIN11, NTRK3, TNFRSF19, SLC25A43, GMDS, PDZRN3, LAMC1, TLN2, HLF, AK5, RALGPS2, COL13A1, NHSL2, TMOD3, FBLN5, USP53, PLCB4, KIF13A, TPST1, TBCK
C37	Astrocytes	48	758	20779	20069	12	3.16226	1.034e-07	6.35912e-05	KIAA1958, BRINP3, TRPM3, SORBS1, DTNA, OPHN1, FBXL7, SORCS2, GPM6A, NRG3, EGFR, DCLK2
C37	EN	48	771	20779	20056	7	2.16149	0.00181858	1	CSMD1, SHANK2, BRINP3, CELF2, RPS26, NRG3, LRFN5
C37	EN-fetal-early	48	489	20779	20338	8	3.0774	1.44197e-05	0.0088681	TVP23C, TMEFF1, PLXNA2, SORBS1, STMN2, RPL30, GPM6A, RNF38
C37	EN-fetal-late	48	691	20779	20136	9	2.7658	2.43285e-05	0.014962	CSMD1, SHANK2, MCU, STMN2, ADGRL3, CELF2, NRG3, LRFN5, JAKMIP2
C37	Endothelial	48	881	20779	19946	4	1.04546	0.144288	1	CTNNB1, PLXNA2, EGFR, SORBS1
C37	IN-CGE	48	675	20779	20152	6	2.10274	0.00436991	1	CSMD1, CPLX2, SHANK2, NRG3, LRFN5, EGFR
C37	IN-MGE	48	639	20779	20188	5	1.88585	0.0154576	1	CSMD1, SHANK2, CRTAC1, NRG3, LRFN5
C37	IN-fetal	48	276	20779	20551	6	3.43993	3.94551e-05	0.0242649	TMEFF1, KIAA1958, PLXNA2, STMN2, JAKMIP2, DCLK2
C37	IPC	48	599	20779	20228	7	2.54174	0.000415634	0.255615	TMEFF1, GPM6A, PLXNA2, STAG1, RPL30, RNF38, LRGUK
C37	Microglia	48	518	20779	20309	1	-0.260391	0.701897	1	STAG1
C37	OPC	48	582	20779	20245	6	2.32529	0.00210157	1	CSMD1, BRINP3, OPHN1, XYLT1, ADGRL3, LRFN5
C37	Oligodendrocytes	48	530	20779	20297	2	0.738614	0.346226	1	TMEFF1, FBXL7
C37	Pericytes	48	712	20779	20115	2	0.298617	0.491966	1	CTNNB1, EGFR
C37	RG	48	756	20779	20071	6	1.93208	0.00751573	1	KIAA1958, OPHN1, FBXL7, STAG1, ANKHD1, EGFR
C37	VSMC	48	431	20779	20396	5	2.47417	0.00305535	1	ADAMTS12, SORBS1, FBXL7, STAG1, LINC01088
C38	Astrocytes	87	758	20740	20069	9	1.62323	0.00435956	1	PDE3A, PHACTR3, BCAN, CABLES1, SUCLG2, ITGAV, METRN, MKLN1, TOM1L2
C38	EN	87	771	20740	20056	9	1.59748	0.00486631	1	IQSEC1, GHR, PRKAR1B, TMEM132D, FGF12, ARPP21, GRIA3, MT-CYB, PRICKLE1
C38	EN-fetal-early	87	489	20740	20338	7	1.87913	0.00437722	1	PLPPR1, GNG2, SEMA5B, GRIA3, MPPED2, RASGEF1B, CTTNBP2
C38	EN-fetal-late	87	691	20740	20136	11	2.09449	0.000140293	0.0862804	PLPPR1, GNG2, EPS8, PROM1, FGF12, ANKRD44, RRAS2, ARPP21, GRID2, CTTNBP2, MYO9A
C38	Endothelial	87	881	20740	19946	10	1.56733	0.00366876	1	IQSEC1, DDX5, SLC1A1, SUCLG2, ITGAV, PROM1, SERINC5, DOCK6, USP54, RAD51B
C38	IN-CGE	87	675	20740	20152	8	1.60812	0.00721105	1	PDE3A, PRKAR1B, TMEM132D, FGF12, PRKCE, RRAS2, MT-CYB, DNER
C38	IN-MGE	87	639	20740	20188	9	1.88133	0.00138887	0.854155	IQSEC1, GHR, PRKAR1B, TMEM132D, FGF12, PRKCE, GRIA3, MT-CYB, PRICKLE1
C38	IN-fetal	87	276	20740	20551	5	2.20369	0.00602128	1	GNG2, SEMA5B, LRRC1, SLAIN1, VCAN
C38	IPC	87	599	20740	20228	8	1.78804	0.00356033	1	PDE3A, PLPPR1, GNG2, SEMA5B, GRIA3, MPPED2, RAD51B, VCAN
C38	Microglia	87	518	20740	20309	8	2.00643	0.00145148	0.892658	DDX5, NRIP1, DOCK4, SUCLG2, ANKRD44, MKLN1, TBC1D14, RAD51B
C38	OPC	87	582	20740	20245	38	4.84759	5.11542e-36	3.14598e-33	MFF, FOXN2, PROM1, HELZ, BCHE, PRICKLE1, USP54, CTTNBP2, DNER, FAM66C, BCAN, GPNMB, SEMA5B, TM7SF3, PPM1B, VCAN, PDE3A, PHACTR3, CABLES1, NCAM1, TMEM132D, ITGAV, MITF, SERINC5, GRID2, GRIA3, RASGEF1B, MEGF11, SCFD2, GHR, PLPPR1, LIMA1, GNG2, COL20A1, SLC1A1, FGF12, MPPED2, PLLP
C38	Oligodendrocytes	87	530	20740	20297	12	2.6432	2.03997e-06	0.00125458	PHACTR3, FOXN2, PLPPR1, NCAM1, TMEM63A, MITF, TMEM235, SERINC5, LRRC1, PLLP, USP54, SLAIN1
C38	Pericytes	87	712	20740	20115	11	2.04911	0.000182047	0.111959	PDE3A, GHR, IQSEC1, EPS8, SUCLG2, SERINC5, MT-CYB, MPPED2, DOCK6, NHSL2, ADAM33
C38	RG	87	756	20740	20071	8	1.43699	0.0136716	1	PDE3A, TMEM132D, SEMA5B, LRRC1, FUS, MPPED2, RAD51B, VCAN
C38	VSMC	87	431	20740	20396	11	2.80808	1.79036e-06	0.00110107	PDE3A, GHR, IQSEC1, EPS8, SUCLG2, RAD51B, DOCK6, PRICKLE1, NHSL2, ADAM33, VCAN
C39	Astrocytes	470	758	20357	20069	19	0.162693	0.352142	1	GOLIM4, RHOQ, NEK6, SSPN, ZFAND6, SH3BP2, NFE2L2, ITM2C, HTRA1, SLC25A37, SPRED1, MT-ATP6, ARHGAP24, BMP2K, ARHGAP26, ASB3, HMGB1, CYSTM1, HSPA1B
C39	EN	470	771	20357	20056	9	-0.991276	0.991527	1	CALM3, RPL35, RPL26, CCDC85B, RPS26, RPS21, ARHGAP26, MT-ATP6, RPS14
C39	EN-fetal-early	470	489	20357	20338	14	0.362979	0.21765	1	DDAH2, PTMS, HNRNPA1, TMSB4X, RPL18A, JPT1, RPL34, RPL30, RBMX, NXN, RPS21, RPL13A, RPL18, RPS2
C39	EN-fetal-late	470	691	20357	20136	11	-0.526008	0.913819	1	EEF1B2, RPL26, RPL18A, JPT1, RPL5, SLC8A1, RPS27, RPL13A, RPL18, RPL23A, RPS2
C39	Endothelial	470	881	20357	19946	50	1.48453	2.17295e-09	1.33636e-06	PRKD3, MSN, HSPE1, TMSB4X, PLA2G4A, G3BP1, SKIL, NLRP1, NR4A1, MYL12B, RHOA, EML4, MAP3K1, DDX5, PDGFB, MTPN, SRSF3, ZFAND6, ENG, FMNL3, NAMPT, STOM, NFE2L2, SLC2A3, SERPINB9, HNRNPA2B1, IFRD1, MYH9, NXN, GNAI2, ETS2, GNB4, ETV6, JAG1, ARHGAP26, ACTR3, BTG2, RCSD1, ST8SIA4, RAP1B, GNAS, ABCG2, VSIR, NECTIN2, SMAD7, CYSTM1, HSP90AA1, IL6ST, HSPA1B, SWAP70
C39	IN-CGE	470	675	20357	20152	4	-1.98376	0.999868	1	GNAS, PTPRE, MT-ND5, MT-ATP6
C39	IN-MGE	470	639	20357	20188	7	-1.0805	0.990489	1	CALM3, MT-ND5, GNAS, ARHGAP26, MT-ATP6, SARAF, ST8SIA4
C39	IN-fetal	470	276	20357	20551	7	0.176348	0.430973	1	KIF2A, CHD7, FGD3, ANKUB1, PTBP3, ST8SIA4, NXN
C39	IPC	470	599	20357	20228	19	0.523575	0.0869118	1	PRKD3, GOLIM4, TMSB4X, JPT1, RPS27, PTMS, RPL34, RBMX, RPS21, RPL13A, DDAH2, CHD7, RPS17, RPL30, RPL18A, RPL8, HNRNPA1, RPL18, RPS2
C39	Microglia	470	518	20357	20309	51	2.37437	7.52406e-19	4.6273e-16	PRKD3, TMSB4X, HNMT, PLA2G4A, SKIL, FCHSD2, NLRP1, ITM2B, RHOQ, ARHGAP12, ATM, EML4, MAP3K1, DDX5, ZFAND6, NFE2L2, HTRA1, FMNL3, SLC25A37, SPRED1, DOCK8, FYB1, SERPINB9, LPIN2, PDE3B, RIN3, ARHGAP24, KCNQ1, CHD7, REL, DOCK2, SNX2, BMP2K, GNB4, ETV6, PTBP3, ARHGAP26, RCSD1, TBXAS1, ST8SIA4, WIPF1, RAP1B, PTPRE, NRIP1, SAMSN1, VSIR, SLC8A1, IL6ST, HSPA1B, MGAT5, SWAP70
C39	OPC	470	582	20357	20245	9	-0.566904	0.911831	1	WIPF1, PTPRE, MAP3K1, GOLIM4, CREB3L2, CHD7, HTRA1, SPRED1, FCHSD2
C39	Oligodendrocytes	470	530	20357	20297	8	-0.601703	0.91403	1	WIPF1, ENPP2, CHD7, TFEB, VMP1, FCHSD2, HSP90AA1, LAMP2
C39	Pericytes	470	712	20357	20115	20	0.338003	0.186455	1	MSN, ATP5F1E, ITM2B, MT-ND5, CD63, RHOA, EML4, ITM2C, STOM, SLC2A3, MT-ATP6, MYH9, NXN, ETV6, JAG1, ARHGAP26, RCSD1, RAP1B, TESC, CYSTM1
C39	RG	470	756	20357	20071	27	0.715454	0.013167	1	HMGB2, PRKD3, TMSB4X, RPS27, CD63, SLC2A3, RPL34, SRBD1, RBMX, RPS21, RPS14, HNRNPA2B1, NXN, MIR222HG, CHD7, RPS17, HNRNPA1, RPL18A, DEK, HNRNPD, HSP90AA1, HSPA1B, RPL8, RPL13A, RPL18, RPL23A, RPS2
C39	VSMC	470	431	20357	20396	7	-0.490534	0.857316	1	EML4, NFE2L2, SRSF3, CREB3L2, SLC2A3, HSP90AA1, NXN
C4	Astrocytes	939	758	19888	20069	22	-0.677392	0.991498	1	PARD3, SPOP, TMEM47, CAPN2, TLCD4, FERMT2, MID1, BCAN, GLI2, JUN, CDC14A, FADS2, CLYBL, TOX, KIAA1958, PRDX6, DNAJB1, CKB, BMPR1B, TIMP3, HMGB1, GAPDH
C4	EN	939	771	19888	20056	9	-2.03563	1	1	YWHAH, RPL32, MT-ND2, RPL6, CTXN1, TPM3, ARPP19, LINC01414, RPS14
C4	EN-fetal-early	939	489	19888	20338	19	-0.227283	0.779373	1	TSC22D1, EPCAM-DT, SMARCC1, HMGN1, ADNP, TUBB2B, PTPRS, SEPTIN11, SEMA5B, XRCC5, LINC01619, TEX9, ENAH, GPC2, RPS28, SDCBP, RPS4X, RPL13A, PRAG1
C4	EN-fetal-late	939	691	19888	20136	17	-0.925152	0.998432	1	YBX1, HMGCS1, CEP162, SEPTIN11, MASP1, RPL13A, RPL6, CSRP2, TOX3, SCN1A-AS1, RPS4X, HMGN1, TUBB2B, TRIOBP, TUBB2A, PTPRS, FAT4
C4	Endothelial	939	881	19888	19946	42	0.0896103	0.375933	1	CD320, DNAJC15, CNOT8, PARD3, SLC31A1, HSPE1, LY6E, KRAS, TSC22D1, HLA-C, YBX3, GPCPD1, EIF4G2, DNAJB6, RELL1, JUN, CDC14A, VEGFC, FOS, FAT4, GNAI2, RNASE1, SMAD9, TRA2B, AKAP12, NOSTRIN, JAG1, ARAP3, DNAJB1, TIMP3, GNAS, RPS28, TMOD3, DACH1, PGK1, SDCBP, NECTIN2, JAM2, CSRP2, LINC01515, TSNAX, TRIM56
C4	IN-CGE	939	675	19888	20152	6	-2.4286	1	1	MT-ND2, GNAS, TOX3, ARL4C, LINC01414, HACD3
C4	IN-MGE	939	639	19888	20188	7	-2.1213	1	1	MT-ND2, GNAS, LGMN, PHACTR2, SCN1A-AS1, ARL4C, FLRT3
C4	IN-fetal	939	276	19888	20551	10	-0.330889	0.802157	1	KIAA1958, LINC01619, SP3, ZNF618, SEMA5B, TOX3, EPCAM-DT, HMGN1, TUBB2B, ENAH
C4	IPC	939	599	19888	20228	33	0.315485	0.137067	1	USP3-AS1, TOP1, TSC22D1, EPCAM-DT, SMARCC1, ADNP, HMGN1, TUBB2B, PTPRS, LMNB1, LUCAT1, MID1, RPL15, SEMA5B, ESR2, XRCC5, GLI2, HMGCS1, HELLS, LINC01619, HMGN2, TEX9, TOX3, ENAH, SLF1, GPC2, RPS28, DACH1, CSRP2, JAM2, RPS4X, RPL13A, PRAG1
C4	Microglia	939	518	19888	20309	7	-1.8069	0.999987	1	PRPF38B, SRRM2, PABPC1, LINC02245, SH3BGRL, PMEPA1, GCNT2
C4	OPC	939	582	19888	20245	11	-1.31472	0.99982	1	GOLM1, BCAN, TOX, PARD3, UGDH, BCHE, SEMA5B, MIR3681HG, ZEB1-AS1, LINC01301, COL9A1
C4	Oligodendrocytes	939	530	19888	20297	3	-3.074	1	1	RNASE1, SEPTIN7, TRIM59
C4	Pericytes	939	712	19888	20115	33	0.0446533	0.460494	1	DNAJC15, PARD3, MT-ND2, ZNF618, TOP1, HLA-C, YBX3, PHACTR2, CD63, FERMT2, RELL1, WTIP, CLYBL, SMTN, SEM1, SP3, ZEB1-AS1, AKAP12, NOSTRIN, JAG1, NOTCH3, SEPTIN7, ARPC1A, ADIRF, TIMP3, S1PR3, RPS28, TMOD3, DACH1, GAPDH, PMEPA1, SMAD5, SEPTIN9
C4	RG	939	756	19888	20071	65	1.04763	4.70883e-07	0.000289593	HMGB2, PARD3, TAF1B, TOP1, TSC22D1, BRIP1, POLE2, SMARCC1, RRM2, ADNP, SRSF10, TUBB2B, CENPI, GPCPD1, CD63, HMGN1, BTG3, LMNB1, GOLM1, MID1, LUCAT1, SEPTIN11, NAP1L4, RPL15, SEMA5B, ESR2, XRCC5, FBXL5, KNTC1, BCL2L14, CDC14A, FADS2, GLI2, ASPM, RPL13A, RPS14, HMGCS1, FAT4, HELLS, GPBP1, ATAD5, BARD1, TOX, KIAA1958, KIF15, FANCI, ZEB1-AS1, HMGN2, TEX9, TRA2B, TOX3, AKAP12, ENAH, BMPR1B, SLF1, SMC3…
C4	VSMC	939	431	19888	20396	11	-0.861354	0.987663	1	CLYBL, PARD3, SEPTIN11, TIMP3, AKAP12, TMOD3, ZEB1-AS1, PHACTR2, LINC01515, ANXA2, SLF1
C40	Astrocytes	6	758	20821	20069	1	2.40652	0.199461	1	CHPT1
C40	EN	6	771	20821	20056	0	-9.96578	1	1
C40	EN-fetal-early	6	489	20821	20338	0	-9.96578	1	1
C40	EN-fetal-late	6	691	20821	20136	0	-9.96578	1	1
C40	Endothelial	6	881	20821	19946	0	-9.96578	1	1
C40	IN-CGE	6	675	20821	20152	0	-9.96578	1	1
C40	IN-MGE	6	639	20821	20188	0	-9.96578	1	1
C40	IN-fetal	6	276	20821	20551	0	-9.96578	1	1
C40	IPC	6	599	20821	20228	0	-9.96578	1	1
C40	Microglia	6	518	20821	20309	1	2.97371	0.140268	1	MICOS10
C40	OPC	6	582	20821	20245	0	-9.96578	1	1
C40	Oligodendrocytes	6	530	20821	20297	0	-9.96578	1	1
C40	Pericytes	6	712	20821	20115	0	-9.96578	1	1
C40	RG	6	756	20821	20071	0	-9.96578	1	1
C40	VSMC	6	431	20821	20396	1	3.24568	0.11793	1	MICOS10
C5	Astrocytes	1579	758	19248	20069	61	0.098324	0.330403	1	ASAP1, PTPRG, FAM171B, CAPS2, COL23A1, ADGRB1, ABCD2, CAMTA1, NAT8L, EFNA5, SIRPA, ARNT2, SESN3, NCAM2, PRNP, BRINP1, NRBP2, C2orf72, PPARGC1A, BAALC, CPEB3, CSGALNACT1, KNDC1, ZMAT3, SPRED1, DENND1A, KIAA1671, B3GLCT, ATF7, CTNNA2, TOX, VCL, RUFY3, SAMD4A, ADCY2, DPH6-DT, DPP8, SLC39A11, MEIKIN, GPM6A, SLC18B1, VWA8, ATG7, CYFIP2, CDHR3, ABR, UGP2, PLEC, MGLL, TSPAN7, FUT9, DKK3, CMYA5, LHFPL6, …
C5	EN	1579	771	19248	20056	188	2.11371	2.65136e-49	1.63059e-46	NCALD, FBXO34, GRM7, CCDC85A, PDE2A, LZTS3, RAB11FIP3, PRKAG2, LIPE-AS1, PTPRD, PACRG, R3HDM1, ARHGAP44, PRNP, SPHKAP, ARID5B, HTR1E, BRINP1, LRRTM4, PCSK2, SYN1, YWHAZ, RGS6, CADPS, PPFIA4, CRTC1, FBXO16, ADCY2, HERC1, RAPGEF4, SNX32, VSNL1, COL24A1, KCNH3, FBXL17, TAFA2, GLRB, PRKCZ, RIMS2, LRFN5, WNK2, PGBD5, TMEM178A, SCN2A, PGM2L1, LMO4, PLCB1, R3HDM2, RASAL1, CELF2, NECTIN3, CELF4, RUNDC3B,…
C5	EN-fetal-early	1579	489	19248	20338	58	0.736248	0.000458065	0.28171	NOL4, MAPK8, GSK3B, KIF21A, PTPN4, TBR1, CPE, AFF3, KIF5C, PTPRD, ANKRD36B, TSPAN5, ITPRID1, RUNX1T1, OSBPL8, VTA1, ZC2HC1A, KIAA1549, KCNQ3, FAM13A, SEPTIN11, NCKAP1, TXNDC16, STMN2, PDE10A, GMDS, STARD4-AS1, PCMTD1, NEDD4L, ACVR2A, TENM4, LRP12, KCNQ2, GOLGA8A, BASP1, SPIRE1, DOP1B, BCL11A, CNKSR2, LRRC7, EFNB2, APP, SETBP1, GPM6A, EVL, WNK2, LRCH1, PLCB1, TUSC3, NELL2, DSCAM, CSAD, RNF182, MAP…
C5	EN-fetal-late	1579	691	19248	20136	119	1.41263	1.23715e-17	7.60849e-15	NCALD, NOL4, GRB14, ODF2L, MAPK8, GRM7, CCDC85A, KIF21A, RNF150, PTPRD, ANKRD36B, R3HDM1, ARHGAP44, PRSS23, TDRP, KIAA1549, ZC2HC1A, SPHKAP, SEPTIN11, MYO1D, PCSK2, YWHAZ, CCDC171, ACVR2A, CADPS, LRP12, SLC41A2, DOP1B, STX2, GRID2, LRFN5, PGM2L1, SCN2A, GRIA1, LMO4, CELF2, NECTIN3, EPHA7, RUNDC3B, UNC5D, PPEF1, XKR4, KIFAP3, SPAG16, NMNAT2, TRMT9B, SCN3A, ACACA, RUNX1T1, EFNA5, MAST1, CHSY3, PRIC…
C5	Endothelial	1579	881	19248	19946	77	0.235156	0.104998	1	NCALD, FBXO34, CCDC85A, KLF9, TDRP, RB1, TBC1D1, TBC1D8, YWHAZ, ZBTB38, RAPGEF4, BHLHE40, DNAJC1, LHFPL6, EDN1, RUNDC3B, ASAP1, RASIP1, CYLD, PRRG1, PRICKLE2, ADGRF5, KCMF1, DENND1A, DOCK6, PPP3R1, HSPH1, PHLDB2, HERC6, CDYL2, ABCB1, DACH1, ALPL, JCAD, ANXA3, LY6E, KRAS, PTPRG, HLA-C, LNX2, FOSL2, SLC2A3, PDE10A, SUSD6, GMDS, MYO5C, CCDC186, VCL, ETS2, APP, FZD6, LRCH1, MGLL, COL4A1, TMOD3, CALD1…
C5	IN-CGE	1579	675	19248	20152	142	1.79523	8.56622e-30	5.26822e-27	FAM169A, GRM7, CCDC85A, RNF150, TCF20, PACRG, FAR2, ARHGAP44, ARNT2, PRNP, SPHKAP, ARID5B, LRRFIP1, L2HGDH, HTR1E, TBC1D8, ATP6V0A1, TXNDC16, CPEB3, SYN1, PCSK2, RGS6, FAAH2, CADPS, FBXO16, COL21A1, SLC41A2, ADCY2, RAPGEF4, SNX32, VSNL1, ANKS6, FBXL17, TAFA2, RIMS2, LRFN5, WNK2, CYFIP2, NR6A1, PGBD5, SCN2A, GRIA1, PLCB1, CELF4, HSPA4L, LINC00923, EPHA7, RUNDC3B, OLFM1, FMN1, XKR4, NAP1L3, SPAG16,…
C5	IN-MGE	1579	639	19248	20188	132	1.75404	6.26313e-27	3.85182e-24	NCALD, PACRG, FAR2, ARHGAP44, PRNP, SPHKAP, ARID5B, LRRFIP1, L2HGDH, PPARGC1A, CPEB3, LRRTM4, SYN1, RGS6, CADPS, FBXO16, COL21A1, ADCY2, RAPGEF4, VSNL1, TAFA2, SUPT3H, RIMS2, LRFN5, TMEM178A, SCN2A, GRIA1, PLCB1, CELF4, HSPA4L, ABHD18, EPHA7, RUNDC3B, AHR, FMN1, DPP6, XKR4, UBAP1L, NAP1L3, SPAG16, KSR2, NMNAT2, HSPA12A, SERGEF, MAST1, TRIM37, MDGA2, STRBP, GAS2, PTPRR, SPRY4-AS1, CNNM1, BCL11A, M…
C5	IN-fetal	1579	276	19248	20551	32	0.688916	0.0108214	1	NOL4, MAPK8, SACS, CSMD3, KIF21A, CNTNAP2, AFF3, NMNAT2, ANKRD36B, RUNX1T1, OSBPL8, KIAA1549, ZC2HC1A, STMN2, NEDD4L, ACVR2A, CADPS, NBEA, CTNNA2, BASP1, BCL11A, LRRC7, NTN4, EFNB2, SETBP1, RIMS2, SYT14, GRIA1, ERC2, TUSC3, CELF4, MAP1B
C5	IPC	1579	599	19248	20228	47	0.0566936	0.424479	1	NOL4, MAPK8, GSK3B, FARS2, KIF21A, PTPN4, RAD18, AFF3, KIF5C, TRMT9B, KCNH1, FOXP2, TSPAN5, SCN3A, RUNX1T1, OSBPL8, ZC2HC1A, FAM13A, KCNQ3, TBC1D1, TRIO, STARD4-AS1, PCMTD1, NEDD4L, ACVR2A, PPM1L, TENM4, LRP12, GAS2, BASP1, SPIRE1, DOP1B, BCL11A, CNKSR2, EFNB2, APP, SETBP1, GPM6A, ZEB1, SEZ6L, EVL, SLF1, PLCB1, DACH1, NELL2, RANBP9, UNC5D
C5	Microglia	1579	518	19248	20309	40	0.0308377	0.475723	1	WDR70, ITSN2, FMN1, UBE2E2, KBTBD12, TPK1, PILRA, FOXP2, UBAC2, CAMK2D, ZNF846, KCNQ3, RB1, TBC1D1, CSGALNACT1, STX7, SPIDR, SPRED1, SUSD6, DISP1, MKNK1, HS3ST4, RAPGEF6, ATF6, IPCEF1, PPP3R1, LRBA, ARHGAP25, LHFPL2, GPRIN3, VPS13C, LRCH1, ABR, CTSB, DENND4A, TRIM22, ARHGAP15, ST6GALNAC3, NCK2, EPS15
C5	OPC	1579	582	19248	20245	66	0.664099	0.000662371	0.407358	NCALD, NOL4, VSTM2B, GRM7, CSMD3, ASAP1, SORCS1, ATG2B, DPP6, RANBP17, XKR4, PPP1R9A, TNFRSF21, PTPRG, RNF150, CAPS2, MEG8, ADGRB1, SCN3A, C1orf21, ARNT2, CAMK2D, FAM13A, NCAM2, HS6ST3, BRINP1, SUSD5, SLC25A27, BAALC, CSGALNACT1, LRRTM4, SPRED1, ZMAT3, MDGA2, PTPRT, SPRY4, SLC22A17, ATCAY, TOX, KCNH5, SAMD4A, TMEM132D, RAPGEF4, LRRTM3, GLCCI1, GRID2, TAFA2, GLRB, ZEB1, SEZ6L, RIMS2, KCNN2, LRFN5,…
C5	Oligodendrocytes	1579	530	19248	20297	25	-0.741576	0.997167	1	CDH19, UBE2E2, PPP1R9A, PRRG1, TSPAN5, WDR7, NECAB1, SRCIN1, PRUNE2, NCAM2, INF2, MYO1D, HECW2, RAPGEF6, RABGEF1, GTDC1, PRKACB, SLC39A11, APP, ATP1B1, ST6GALNAC3, OSBP2, RAPGEF5, EPS15, NAPEPLD
C5	Pericytes	1579	712	19248	20115	71	0.451759	0.0106539	1	CNTN4, LIN7A, PLXDC1, NAXD, MSC-AS1, KLF9, TNFRSF21, NAB1, PTPRG, HLA-C, LGALS1, CRISPLD2, TDRP, RCAN2, CAMK2D, SESN3, ARID5B, FAM13A, SMOC2, TBC1D1, NCKAP1, RB1, UTRN, AGRN, SLC38A6, TRIM37, ADGRF5, PLA2R1, SLC2A3, INF2, DISP1, COL6A1, YWHAZ, GMDS, DOCK6, RGS6, ZBTB38, FAM162B, MGMT, SLC6A13, ALG9, VCL, RSRP1, CCDC102B, RAPGEF4, MICU3, PHLDB2, NTN4, COL24A1, ADCY9, VPS13D, ZBTB46, PDE5A, ZEB1, F…
C5	RG	1579	756	19248	20071	53	-0.124683	0.746656	1	GRB14, NAP1L1, ASAP1, KIF21A, RANBP17, RAD18, KIF5C, FAM171B, PACRG, ADK, TSPAN5, ACTR3B, SIPA1L1, UTRN, ZC2HC1A, FAM13A, PUS7, HACE1, E2F3, TBC1D1, NCKAP1, SEPTIN11, HMGCR, SLC2A3, DENND1A, RGS6, NEDD4L, TENM4, TOX, BASP1, SPIRE1, SAMD4A, VCL, TMEM132D, CNKSR2, GLCCI1, EFNB2, SETBP1, ZEB1, DNAJC1, SLF1, CDHR3, FUT9, CDC73, ROCK2, PLEKHA5, EPB41L3, DACH1, MAMDC2, TUSC3, MAP1B, AGBL1, NAPEPLD
C5	VSMC	1579	431	19248	20396	53	0.794777	0.000334833	0.205922	FAM20A, ASAP1, KLF9, PRKAG2, PTPRG, FOXP2, ADK, TSPAN5, ALDH1A2, CRISPLD2, ARNT2, EFNA5, IQSEC1, UTRN, PKNOX2, SEPTIN11, SLC2A3, SPIDR, PLA2R1, COL6A1, ABCA9-AS1, DOCK6, GMDS, KIAA1671, MGMT, SLC6A13, COL21A1, SIDT1, HLF, SAMD4A, VCL, EHBP1, RAPGEF4, LRBA, PHLDB2, LHFPL2, ZBTB46, PDE5A, ZEB1, SLF1, SYNPO2, NR6A1, PLEKHA5, ST6GALNAC3, LAMC3, COL4A1, TMOD3, LHFPL6, MAMDC2, CALD1, EPHA7, EPS15, PRDM5
C6	Astrocytes	506	758	20321	20069	19	0.0493543	0.477777	1	PLOD2, CACNB2, TMTC2, TMEM47, CLEC16A, PTPN9, NTRK2, HS2ST1, MT-ATP6, CEP112, DPP8, ATG7, SLC6A11, RAB31, STXBP5, DKK3, SLC6A1, GASK1A, TNRC6A
C6	EN	506	771	20321	20056	75	2.29503	4.22477e-25	2.59823e-22	KCNJ3, NCEH1, ABCA5, GRM7, FMN1, CNTN5, SHANK1, PLEKHA6, C2CD5, CACNA1C, CNTNAP5, CDH12, BDH1, SRRM4, RAP1GAP, SYN2, TRMT11, HSPA12A, GRIN2B, CAMK2A, SNX10, RCAN2, TMEM130, CACNB4, PREPL, GABRB3, DYNC1I1, PDE10A, STRBP, DMD, EEF1A2, MIR29B2CHG, LRRC28, RTN3, FLRT2, PPIP5K1, MT-ATP6, LINC00882, CADPS, CALM3, ADAM22, FBXO16, NRSN1, RASGRF2, CEP112, BMERB1, ZBTB8OS, SLC2A13, CHRM3, AMPH, KIRREL3, LI…
C6	EN-fetal-early	506	489	20321	20338	28	1.33601	2.7697e-05	0.0170337	MPDZ, PHF20L1, C2CD5, KIF21A, AFF3, SRRM4, SLC44A5, USP49, ZNF608, MAST2, GSTA4, EPB41L5, FAM110B, SEPTIN11, PDE10A, CDH2, ACVR2A, GOLGA8A, PLXNA2, LRRC7, SETBP1, GLRA2, SLIT2, ELAVL2, KCNK2, MYT1L, DLGAP1, PLCB4
C6	EN-fetal-late	506	691	20321	20136	58	2.00995	1.58612e-16	9.75463e-14	CNTN6, ABCA5, GRM7, UNC13C, RSPO3, CACNA1C, KIF21A, CDH12, AFF3, KIFAP3, PCDH11X, SPAG16, SRRM4, SLC44A5, SYN2, BMPR2, GRIN2B, DCC, MAST2, TMEM65, ANKRD36C, EPB41L5, SEPTIN11, CACNB4, C8orf34, TRIO, DYNC1I1, GABRB3, STRBP, DMD, EEF1A2, SCN9A, LINC00342, FLRT2, ACVR2A, CADPS, CHRM3, SLC2A13, DAAM1, ANKRD44, LRRC7, EPHA6, LRFN5, GLRA2, PTCH2, ADGRL2, UST, STXBP5, GRIA1, SLC6A15, KCNK2, TBC1D30, MYT…
C6	Endothelial	506	881	20321	19946	15	-0.540958	0.945092	1	EML4, ADGRL2, TBC1D4, EXOC2, LUZP1, RASGRF2, CEP112, TANC1, PLXNA2, PDE10A, PLCB4, SEMA6A, IL6ST, BMPR2, STXBP6
C6	IN-CGE	506	675	20321	20152	97	3.01826	3.21963e-47	1.98008e-44	MPDZ, KCNJ3, GRM7, CNTN5, CACNA1C, SLITRK4, GAD1, SGCZ, USP11, DYNC1I1, MT-ATP6, CADPS, FBXO16, RASGRF2, ZBTB8OS, FBXL17, EPHA6, LRFN5, GLRA2, GRIA1, CELF4, NRIP3, CNTN6, TMEM117, FMN1, TTBK2, CNTNAP5, BDH1, SPAG16, HSPA12A, SYN2, NAALAD2, L3MBTL4, SNX10, PREPL, GABRB3, MIR29B2CHG, KAZN, CEP112, SEZ6L2, KIF1A, CACNG2, SLIT2, NSF, DKK3, ANKRD26, DLGAP1, CAMK2A, TNRC6A, TRAF3IP2-AS1, ABCA5, SLC16A1…
C6	IN-MGE	506	639	20321	20188	103	3.23805	3.79671e-55	2.33498e-52	MPDZ, KCNJ3, CNTN5, CACNA1C, MAF, STXBP6, GAD1, SGCZ, MT-ATP6, CADPS, FBXO16, RASGRF2, ZBTB8OS, EPHA6, LRFN5, NOS1, GRIA1, CELF4, GPC6, NRIP3, CNTN6, SLC24A2, FMN1, TTBK2, CNTNAP5, UBAP1L, BDH1, SPAG16, HSPA12A, SYN2, NAALAD2, TAC1, SNX10, TBC1D4, PREPL, STRBP, CALM3, KAZN, SEZ6L2, CCDC57, CACNG2, SLIT2, NSF, ANKRD26, DLGAP1, CAMK2A, TNRC6A, ABCA5, SLC16A10, UBASH3B, UBE2O, PCDH11X, TRMT11, DTNB,…
C6	IN-fetal	506	276	20321	20551	29	2.3051	3.98955e-11	2.45358e-08	TRERF1, KIF21A, NR2F2-AS1, AFF3, PCDH11X, SRRM4, ZNF608, MAST2, GAD1, GSTA4, FAM110B, AFAP1, CDH2, NXPH2, ACVR2A, CADPS, LRRC7, PLXNA2, KIRREL3, SETBP1, GLRA2, PDZRN4, GRIA1, PIP5K1B, ELAVL2, MYT1L, DLGAP1, CELF4, ST7
C6	IPC	506	599	20321	20228	23	0.707841	0.0214004	1	MPDZ, TMTC2, KIF21A, NR2F2-AS1, CPEB2, AFF3, PENK, USP49, ZNF608, MAST2, GSTA4, RNF180, TRIO, CDH2, ACVR2A, PLXNA2, DAAM1, SETBP1, ELAVL2, DLGAP1, PLCB4, GPC6, CUL1
C6	Microglia	506	518	20321	20309	17	0.460823	0.130604	1	RAB31, PARP8, EML4, IGF1, TBC1D4, FMN1, ITGA9, MSR1, CAMK1D, ANKRD44, ANXA4, MAF, ATP10D, IL6ST, DIP2A, LYST, ARHGAP12
C6	OPC	506	582	20321	20245	37	1.51786	1.12736e-07	6.93328e-05	TRAF3IP2-AS1, GRM7, PPA2, BLM, HELZ, CNTNAP5, SHC3, SEMA6A, NAALAD2, C1QL1, L3MBTL4, DCC, PRKG2, SGCZ, FAM110B, RNF180, PDE8B, AFAP1, TANC1, SPRY4, PARP8, ASCC3, KAZN, BMERB1, SLC2A13, GSAP, LRFN5, RAB31, PDZRN4, UST, DZIP1, NOS1, KIZ, GPC6, ABHD2, STK32B, ZDHHC21
C6	Oligodendrocytes	506	530	20321	20297	12	-0.105229	0.639082	1	SRCIN1, SLC24A2, PLA2G4C, PRKCQ, RASGRF2, TMTC2, ANXA4, CPEB2, KIRREL3, SEMA6A, TANC1, DTNB
C6	Pericytes	506	712	20321	20115	28	0.75078	0.00887223	1	PLOD2, CNTN6, ABCA5, CACNB2, CACNA1C, NR2F2-AS1, PRKAA2, RCAN2, EML4, PTPN9, RNF180, PDE8B, PLA2R1, DMD, MIR29B2CHG, MT-ATP6, ALG9, CEP112, MICU3, CYTH3, ATP10D, MT-ND4, PRPSAP1, UST, PIP5K1B, ARHGEF17, SLC6A1, PLCB4
C6	RG	506	756	20321	20071	19	0.0534075	0.473105	1	MPDZ, TMTC2, KIF21A, NR2F2-AS1, PCDH11X, SEMA6A, L3MBTL4, FAM110B, SEPTIN11, RNF180, TANC1, CDH2, CEP112, JPH1, SETBP1, PRRT2, PLEKHA5, PLCB4, GPC6
C6	VSMC	506	431	20321	20396	19	0.915547	0.0095673	1	ANGPT1, NR2F2-AS1, EML4, ADAMTS12, FAM110B, SEPTIN11, PLA2R1, TANC1, FLRT2, KAZN, RASGRF2, CEP112, ATP10D, PRPSAP1, UST, PLEKHA5, SLC6A1, KCNK2, PLCB4
C7	Astrocytes	617	758	20210	20069	26	0.228515	0.247558	1	PITPNC1, CSPG5, PRKN, RYR3, STARD13, RBMS3, FOXG1, TGFB2, BRINP1, CEP85L, CXCL14, OSBPL3, ABI1, DPF3, CAMKMT, PCSK5, SLC18B1, VWA8, SEMA5A, SLC6A11, EMID1, INTU, SYT17, PDE7B, CYP46A1, SLC25A48
C7	EN	617	771	20210	20056	78	2.02735	1.2303e-21	7.56633e-19	LINC00970, FGF14, CAMK2N1, MPHOSPH8, GFOD1, KIAA0825, LRRN2, TARBP1, ATP6V1A, BRINP1, ANKRD30B, CCPG1, THY1, RAB27B, HERC1, ZBTB8OS, SNX32, NIPAL2, ANKRD30BL, FBXL17, CCDC144A, WNK2, KIAA0513, MYRIP, ZFYVE28, NRXN3, RUNDC3B, CYP46A1, OLFM1, STXBP5L, MEG3, TMEM132B, CLSTN2, CNTNAP5, HSPA12A, PPM1E, KCNIP4, MDGA2, STRBP, MIR29B2CHG, GNB5, SPRY4-AS1, CNNM1, SLC39A10, LONRF2, CAMK2B, KCNH7, KIF5C, GA…
C7	EN-fetal-early	617	489	20210	20338	35	1.38841	1.58737e-06	0.000976234	PLXNA4, CCNG2, RBFOX1, KIF21A, PTPN4, KIF5C, TIA1, HECTD4, FOXG1, EPB41L5, GTF2I, NCKAP1, SENP7, IQGAP2, PHIP, EML6, NEDD4L, PIK3R3, LRRC7, APP, PLCE1, SVIL, GLRA2, WNK2, LRCH1, GNG2, SEMA6D, MYEF2, NINL, ELAVL2, FOXN3, KCNH7, PLCB4, RBFOX2, EPHA7
C7	EN-fetal-late	617	691	20210	20136	59	1.71213	2.88264e-13	1.77283e-10	CNTN6, LCLAT1, PLXNA4, SCG5, RBFOX1, MEG3, KIF21A, CLSTN2, ERICH3, XKR4, FGF14, JAKMIP2, KIAA0825, TARBP1, PPM1E, EPB41L5, PACS1, EPB41L1, GALNT11, RRAS2, MDGA2, STRBP, SPTAN1, CCDC171, FBXL2, LONRF1, ARHGAP20, NEDD4L, UNC79, OPCML, FAT4, PLCXD3, NBEA, SLC16A7, BACH2, DAB1, PCLO, HMGCLL1, SLC2A13, DAAM1, LRRC7, ANKRD30BL, ZNF804B, SYT14, GRB10, PCSK1N, GLRA2, NLGN1, LRCH1, GNG2, SEMA6D, GRIA1, GN…
C7	Endothelial	617	881	20210	19946	46	0.903263	0.000149989	0.0922435	ITSN2, NR3C1, CYYR1, ICA1, STARD13, CLTC, MCF2L, RBMS3, GFOD1, SLC22A5, NCKAP1, SLC7A1, PPP3CC, SKI, ARHGEF28, SRGAP2B, PRELID2, FAT4, CCDC186, SLC46A3, PRTG, PIK3R3, PACSIN2, SLC39A10, CAMKMT, MAOA, EIF2AK2, APP, GATAD2A, SERPINB6, ZEB1, SVIL, GRB10, GBE1, SEC24B, LRCH1, CYTH1, MYRIP, FOXN3, B4GALT1, TEK, PLCB4, ZFYVE28, RBFOX2, RUNDC3B, PDXK
C7	IN-CGE	617	675	20210	20152	119	3.07858	1.62034e-58	9.9651e-56	PLXNA4, RBMS3, FGF14, CAMK2N1, TARBP1, ATP6V1A, GAD1, ANKRD30B, ATP6V0A1, THY1, FAAH2, NHS, ZNF385D, FRMPD3, SORCS3, ABI1, ZBTB8OS, CHRNA7, SNX32, RAB3C, CALB2, ANKRD30BL, FBXL17, GLRA2, WNK2, PTPRE, SLC24A4, SLC22A3, MYRIP, GRIA1, ZFYVE28, NRXN3, EPHA7, RUNDC3B, OLFM1, NRIP3, CNTN6, KMO, STXBP5L, MEG3, TMEM132B, CLSTN2, XKR4, CNTNAP5, NAP1L3, HSPA12A, NDST4, PPM1E, KCNIP4, MDGA2, MIR29B2CHG, PRE…
C7	IN-MGE	617	639	20210	20188	85	2.5033	5.64401e-32	3.47106e-29	TCAIM, RBMS3, FGF14, CAMK2N1, GFOD1, GAD1, ATP6V1A, GALNT11, THY1, NHS, ARHGAP20, ZNF385D, RAB27B, ZBTB8OS, RAB3C, ANKRD30BL, GRIA1, MYRIP, NRXN3, EPHA7, RUNDC3B, NRIP3, CNTN6, STXBP5L, MEG3, PNOC, TMEM132B, XKR4, CNTNAP5, NAP1L3, HSPA12A, PPM1E, KCNIP4, MDGA2, STRBP, PPM1K, KIAA1217, GNB5, SPRY4-AS1, VWC2, CNNM1, CAMK2B, PPARG, CACNA2D2, GRIP2, UBE2O, SIAH3, KIF5C, GALNT14, ZNF536, ASIC2, BEND6,…
C7	IN-fetal	617	276	20210	20551	25	1.74804	8.05855e-07	0.000495601	GRIP2, STXBP5L, KIF21A, PDE4DIP, JAKMIP2, GAD1, ZNF536, SENP7, NEDD4L, HFM1, NBEA, GAS2L3, BACH2, SORCS3, LRRC7, SOX1-OT, SYT14, GLRA2, GNG2, GRIA1, NINL, ELAVL2, KCNH7, NRXN3, ST7
C7	IPC	617	599	20210	20228	39	1.24404	4.07481e-06	0.00250601	PLXNA4, CCNG2, KIF21A, PTPN4, TCAIM, KIF5C, TIA1, HECTD4, DENND1B, COL11A1, FOXG1, PPM1E, GTF2I, RNF180, RNGTT, ESR2, SENP7, IQGAP2, PHIP, NEDD4L, HFM1, PIK3R3, DAAM1, APP, PLCE1, ZEB1, NSD3, SVIL, NLGN1, SEC24B, USP22, GNG2, MYEF2, NINL, ELAVL2, FOXN3, KCNH7, PLCB4, USP13
C7	Microglia	617	518	20210	20309	21	0.483939	0.0922841	1	CMIP, ITSN2, NR3C1, TPK1, MCF2L, RNF149, IL6R, VPS13B, CAMK2D, PACS1, SKI, SRGAP2B, TTC17, PACSIN2, SERPINB6, LYST, LRCH1, ATF7IP2, PTPRE, FOXN3, B4GALT1
C7	OPC	617	582	20210	20245	47	1.60093	5.47547e-10	3.36742e-07	NR3C1, CSPG5, PRKN, TMEM132B, CLSTN2, XKR4, CNTNAP5, CIT, FGF14, COL11A1, CAMK2D, BRINP1, SLC25A27, RNF180, TNKS, KCNIP4, MCF2L2, ARHGEF28, MDGA2, TNK2, HFM1, OPCML, RAB27B, ATCAY, PRTG, SORCS3, VWC2, DAB1, SLC2A13, ANKRD28, DPF3, RAB3C, PLCE1, GSAP, ZEB1, SEMA5A, NLGN1, DIRC3, PTPRE, GNG2, EDIL3, SEMA6D, GNPTAB, SYT17, TEK, PDE7B, GNG12
C7	Oligodendrocytes	617	530	20210	20297	9	-0.835463	0.977027	1	LINC01630, ATP1B1, CDH19, EDIL3, ANKRD28, ZNF536, STARD13, LRRFIP2, APP
C7	Pericytes	617	712	20210	20115	35	0.795853	0.00250393	1	CNTN6, LCLAT1, NR3C1, TCAIM, NAB1, STARD13, RBMS3, CAMK2D, SLC9A1, SLC25A6, NCKAP1, RNF180, ABCA9, PPP3CC, MIR29B2CHG, GRM8, NHS, FAM162B, PACSIN2, ADAMTS10, NIPAL2, GATAD2A, PLCE1, ZEB1, SERPINB6, SVIL, GBE1, SEMA5A, DIRC3, LRCH1, LAMC3, SLC22A3, PLCB4, PDE7B, USP13
C7	RG	617	756	20210	20071	34	0.65547	0.010736	1	CHM, KIF21A, TMEM132B, KIF5C, DENND1B, COL11A1, ACTR3B, FOXG1, NCKAP1, RNF180, TNFRSF19, RNGTT, ESR2, IQGAP2, PHIP, NOX4, PRELID2, NEDD4L, FAT4, PPM1K, BARD1, PLCE1, ZEB1, SOX1-OT, SVIL, GRB10, NLGN1, INTU, MYEF2, NINL, KCNH7, MEF2C-AS2, PLCB4, GNG12
C7	VSMC	617	431	20210	20396	18	0.52751	0.0917642	1	ITGA8, NR3C1, ZEB1, LAMC3, ABCA9, MAN1C1, PRELID2, TNFRSF19, STARD13, IQGAP2, RBMS3, PLCB4, RBFOX2, SVIL, EPHA7, COL11A1, SEMA5A, VPS13B
C8	Astrocytes	1173	758	19654	20069	41	-0.062508	0.630127	1	PLOD2, TFRC, SGIP1, ANOS1, PRKG1, TAOK3, TRPM3, STARD13, NEAT1, MKLN1, CAPS2, ANKFN1, ACSL3, PTPN9, NTRK3, FSTL1, SORBS1, SUGCT, NR3C2, ARHGEF10L, MCC, CLIP1, GALNT18, SLC1A4, ATL2, ADD3-AS1, ABI1, DPH6-DT, DPP8, MEIKIN, ECHDC2, CYFIP2, IGSF11, PPARA, HPSE2, PLEC, AGL, NRF1, SLC6A1, FGD6, TGFBR3
C8	EN	1173	771	19654	20056	93	1.26969	2.51341e-12	1.54575e-09	NCALD, CNTN5, LZTS3, HCN1, LINC00970, SPATA7, TARBP1, CDR2, TSHZ3, GRIN1, PTPN5, SNTG1, RASGRF2, HERC1, GABRB2, USP9Y, SCN1A, RUNDC3B, CDKL5, FMN1, STXBP5L, FBXO32, NQO2, ZER1, MAST1, LRRC28, GALNT18, RNF175, MYO5A, ADCY9, GRIA3, ADCY1, NDST3, ATRNL1, CACNG2, GHR, ENO2, LAMB1, KCNAB2, SCAMP5, SYNGR1, GPR158, AEBP2, CFAP46, SERPINI1, TENM3, KCNH1, HS6ST3, NTRK3, PHLPP2, ASIC2, MYH10, HPRT1, NORAD,…
C8	EN-fetal-early	1173	489	19654	20338	33	0.286538	0.161995	1	BCL11B, KIF26B, APBA2, C2CD5, TIA1, SESN1, PTPRS, GRAMD1B, AFF2, VEZT, SORBS1, EML6, PCMTD1, MYH10, CBLB, PHKB, EXOC4, NDUFAF2, DOK6, GRIA3, SETBP1, EVL, DNAH10, CLVS1, HUNK, ZNF33A, ZNF33B, MYEF2, DDX10, TMEM131L, MYT1L, MIAT, KCND2
C8	EN-fetal-late	1173	691	19654	20136	64	0.809219	6.37044e-05	0.0391782	NCALD, CNTN6, KIF26B, SCG5, CNTN1, RALGPS1, SERPINI1, SHANK2, LYPD6B, CEP126, ENOX1, XKR4, HCN1, RAP1GDS1, FRY, SSX2IP, PTPRS, TENM1, RGS7, ANO4, TMC3-AS1, TRIM67, TARBP1, ANKRD36C, MAST1, AFF2, TSHZ3, COL12A1, NTRK3, VEZT, KIF16B, GPR176, ANKH, NCOA1, MYH10, CBLB, EXOC4, PRKACB, NDUFAF2, DOK6, ERC1, MB21D2, TOX3, ELMOD1, ADCY1, SYT14, NDST3, PTCH2, RBM20, KCNJ6, DNAH10, CDH6, CCDC92, OSBPL10, AD…
C8	Endothelial	1173	881	19654	19946	60	0.307556	0.0729149	1	NCALD, RAB30, TFRC, PITPNA, KLHL5, ITGB1, SLC31A1, STARD13, NEAT1, TPST2, MYO1B, MBNL1, ACSL3, STXBP6, ARHGAP29, EML4, PLS3, TBC1D4, EOGT, SRGAP2C, PPP3CC, FSTL1, SORBS1, SRGAP2B, NR3C2, BBS9, MCC, PPM1H, NPIPB4, GALNT18, LAMC1, PHKB, MEF2A, ATL2, CCDC186, RASGRF2, LRBA, ELOVL7, SCML1, TPM1, HERC6, CHSY1, CMTM8, DAB2IP, DGKE, AFAP1L2, GRK5, ABCB1, FRAS1, DENND4C, NT5DC1, CUX1, CNTNAP3B, ADARB1, F…
C8	IN-CGE	1173	675	19654	20152	108	1.77177	2.90869e-23	1.78884e-20	FAM169A, CNTN5, GREB1, LYPD6B, HCN1, SLITRK4, ANO4, TARBP1, CDR2, NRG2, GRIN1, ATP6V0A1, NR3C2, MCC, ANKH, PDSS1, SNTG1, RASGRF2, ABI1, GABRB2, CYFIP2, USP9Y, SCN1A, MTCL1, RUNDC3B, AAK1, TPST1, CNTN6, FMN1, STXBP5L, XKR4, NAALAD2, ZER1, RGS7BP, MAST1, TRIM37, PPM1H, GALNT18, RNF175, SEZ6L2, VWC2, ATRNL1, CACNG2, SCAMP5, GPR158, BCL11B, FAM135B, AEBP2, GRIP2, RNF157, RALGPS1, TENM3, KCNH1, PTCHD4…
C8	IN-MGE	1173	639	19654	20188	126	2.16712	3.12854e-36	1.92405e-33	NCALD, CNTN5, GREB1, CRTAC1, ENOX1, HCN1, MAF, KCNIP2, STXBP6, ANO4, CDR2, TSHZ3, GRIN1, NRG2, PTPN5, SNTG1, RASGRF2, GABRB2, USP9Y, SCN1A, MTCL1, ADARB1, GPC6, ABHD18, RUNDC3B, CNTNAP3, TPST1, AAK1, CNTN6, AHR, KLHL5, FMN1, STXBP5L, PRKG1, XKR4, NAALAD2, TAC1, NQO2, ZER1, RGS7BP, TBC1D4, MAST1, TRIM37, ABCC5, GALNT18, GAS2, RNF175, SEZ6L2, VWC2, GRIA3, ADCY1, DGKE, NDST3, TTN-AS1, ATRNL1, CACNG2…
C8	IN-fetal	1173	276	19654	20551	25	0.752255	0.0132773	1	BCL11B, GRIP2, SACS, STXBP5L, TENM3, VAV2, PLS3, ZNF536, ELAVL4, AKAP6, PDZRN3, MYH10, PHKB, CBLB, SNTG1, TOX3, SETBP1, SOX1-OT, SYT14, ATRNL1, TMEM131L, MYT1L, TENM2, MIAT, ST7
C8	IPC	1173	599	19654	20228	35	0.0593615	0.435689	1	KIF26B, BCL11B, APBA2, ATP1B3, CPEB2, TIA1, KCNH1, PTPRS, GRAMD1B, AFF2, RNF180, MMP16, ELAVL4, FNDC3A, PCMTD1, MYH10, CBLB, GAS2, KIF26B-AS1, DOK6, GRIA3, TOX3, SETBP1, EVL, CLVS1, SLCO4C1, USP22, CHD6, MYEF2, CUX1, DDX10, TMEM131L, PDSS2, GPC6, USP13
C8	Microglia	1173	518	19654	20309	37	0.377712	0.0821541	1	KLHL5, FMN1, TAOK3, MAF, SLC9A9, GAB2, NEAT1, MKLN1, DEPTOR, MBNL1, PIK3CD, UBAC2, CAMK2D, EML4, TBC1D4, RUNX2, SRGAP2C, SRGAP2B, LPIN2, NCK1, PDE3B, MEF2A, RUBCNL, PARP8, TTC17, LRBA, AP1B1, CHSY1, TBC1D12, ATP8B4, ATP10D, TIAM1, SNX13, NCK2, AAK1, MGAT5, WASHC4
C8	OPC	1173	582	19654	20245	46	0.542836	0.0130258	1	NCALD, MFF, KIF26B, SGIP1, CNTN1, TAOK3, GRIK3, XKR4, CAPS2, NAALAD2, ACSL3, TENM1, CAMK2D, GRIA4, HS6ST3, NRG2, NTRK3, RNF180, MMP16, ASTN1, KLHL13, CCDC146, PARP8, GALNT13, NEGR1, SNTG1, VWC2, MYO5A, HIBADH, LRRTM3, XYLT1, GRIA3, SUSD4, XKR6, KCTD16, GSAP, AFAP1L2, SCFD2, NAV1, ATRNL1, GHR, LRRC8D, SCN1A, GPC6, KCND2, GPR158
C8	Oligodendrocytes	1173	530	19654	20297	25	-0.274463	0.846958	1	RAB30, CDC42BPA, TAOK3, ENOX1, CPEB2, STARD13, NSMCE2, RAP1GDS1, GAB2, DEPTOR, GOLGA4, ANO4, PDE8A, DIXDC1, ZNF536, AKAP6, PPM1H, RASGRF2, MYO5A, PRKACB, TBC1D12, WDPCP, IGSF11, LRRC8D, NT5DC1
C8	Pericytes	1173	712	19654	20115	61	0.680123	0.000736406	0.452889	PLOD2, CNTN6, SGIP1, ITGB1, ATP1B3, PRKG1, ADGRA2, STARD13, FRY, NEAT1, RGS5, MYO1B, MBNL1, ACSL3, ERCC6L2, PIK3CD, ARHGAP29, TMEM51, PARVA, CAMK2D, EML4, DCN, PLS3, SLC9A1, PTPN9, PDE8A, RNF180, PPP3CC, FSTL1, SLC38A6, TRIM37, GUCY1A1, PLA2R1, BBS9, ZBTB1, MCC, PDZRN3, LAMC1, GALNT18, CBLB, PHKB, TRPC4, MICU3, TPM1, ADCY9, ATP10D, VPS13D, DAB2IP, AFAP1L2, GRK5, RBM20, GHR, CDH6, CENPP, SLC6A1, T…
C8	RG	1173	756	19654	20071	30	-0.545204	0.985771	1	GALNT16, KIF26B, CEP83, FAM219A, ANOS1, CHM, PRKG1, ANKFN1, GRAMD1B, HACE1, PLAGL1, RNF180, FSTL1, MYH10, BARD1, MLLT10, MB21D2, TOX3, SETBP1, SOX1-OT, GRK5, SOAT1, CENPP, MYEF2, TMEM131L, MAMDC2, GPC6, DIPK2A, MYO3A, PDCD4
C8	VSMC	1173	431	19654	20396	42	0.879787	0.000397428	0.244418	ATP1B3, STARD13, NEAT1, TGFBR3, MYO1B, ALDH1A2, GOLGA4, ARHGAP29, PARVA, EML4, DCN, COL12A1, PLAGL1, PKNOX2, NTRK3, SORBS1, PLA2R1, KLHL13, SUGCT, BBS9, MCC, ABCA9-AS1, PPM1H, PDZRN3, LAMC1, RASGRF2, LRBA, TPM1, ATP10D, MLLT10, ECHDC2, GRK5, GHR, DENND4C, CENPP, SLC6A1, MAMDC2, SCMH1, LAMB1, FGD6, TPST1, TBCK
C9	Astrocytes	169	758	20658	20069	30	2.56305	5.37318e-13	3.30451e-10	WWOX, RHPN2, PARD3, PON2, CAMTA1, FERMT2, PRRX1, DDAH1, NTRK2, SH3RF1, FADS2, PHYHIPL, PDE3A, FHIT, DPF3, LRP4, FYN, GRAMD1C, LRP1B, KCNMA1, PCSK5, AKAP7, LSAMP, STIM2, SLITRK2, CTXND1, BCR, EMID1, TCF7L1, CMYA5
C9	EN	169	771	20658	20056	11	0.866922	0.0500034	1	RAB27B, ATCAY, CSMD3, DGKI, MYO5A, PLCB1, DLGAP1, KCNMA1, CIT, RIMS2, SCN3A
C9	EN-fetal-early	169	489	20658	20338	12	1.69365	0.000669223	0.411572	GNG2, EPB41L5, PLCB1, GPR173, FYN, DLGAP1, ZNF608, MIR181A1HG, ARID2, PAXBP1, CTTNBP2, TMEM108
C9	EN-fetal-late	169	691	20658	20136	19	1.91388	3.60498e-06	0.00221706	MYO16, CSMD3, LPL, CTTNBP2, SCN3A, EPB41L5, RIT2, ARFGEF3, TMEM108, MIR181A1HG, NLGN1, GNG2, EPS8, DGKI, STXBP4, GNPTAB, DLGAP1, MEF2C-AS2, RGS17
C9	Endothelial	169	881	20658	19946	16	1.25936	0.00222739	1	ANO2, PARD3, PAWR, SMAD3, TCF7L1, CNKSR3, CUX1, PON2, ADAMTS9-AS2, HERC6, CARD8, ABLIM3, AFAP1L2, USP54, RAD51B, ARID2
C9	IN-CGE	169	675	20658	20152	20	2.03569	6.20839e-07	0.000381816	MYO16, CSMD3, ADAMTS9-AS2, CIT, LRRFIP1, NTRK2, NRG2, ARFGEF3, PDE3A, ATCAY, KCNMA1, RIMS2, NLGN1, CTXND1, NR6A1, CNNM2, PLCB1, SLC24A3, DLGAP1, NRXN2
C9	IN-MGE	169	639	20658	20188	18	1.94382	4.74525e-06	0.00291833	RAB27B, MYO16, LRRFIP1, PAWR, NTRK2, NRG2, ATCAY, NOS1, CNNM2, PCDH19, PLCB1, SLC24A3, ADAMTS9-AS2, DLGAP1, KCNMA1, CIT, RIMS2, CAMTA1
C9	IN-fetal	169	276	20658	20551	6	1.47537	0.0253759	1	GNG2, CSMD3, CHD7, DLGAP1, RIMS2, ZNF608
C9	IPC	169	599	20658	20228	22	2.38115	3.59902e-09	2.2134e-06	AKAP13, SCN3A, ZNF608, ARID2, CBR4, ZHX1, PHF21A, GPR173, TMEM108, PDE3A, CHD7, FYN, MIR181A1HG, NLGN1, RAD51B, ZNF730, GNG2, PLCB1, CUX1, STXBP4, DLGAP1, PAXBP1
C9	Microglia	169	518	20658	20309	9	1.15554	0.0258075	1	WWOX, TGFBR1, CHD7, SMAD3, FHIT, RAD51B, AKAP13, CARD8, ARHGAP12
C9	OPC	169	582	20658	20245	61	4.44834	2.98253e-51	1.83426e-48	WWOX, LINC02223, PARD3, CSMD3, ILDR2, BCHE, PPP1R9A, ERBB3, NAV2, CIT, USP54, CTTNBP2, SCN3A, GPSM2, PRRX1, DDAH1, RIT2, NRG2, AGO3, DSEL, CBR4, PHLDB1, GPNMB, SIRT2, TGFA, PHYHIPL, SNX1, ABLIM3, PDE3A, RAB27B, ATCAY, CREB3L2, CHD7, SMAD3, FHIT, MITF, MYO5A, ANKRD28, DPF3, LRP4, FYN, LRP1B, RIMS2, LSAMP, AFAP1L2, NLGN1, SLITRK2, CTXND1, ZFHX4-AS1, HIP1R, GNG2, NR6A1, LINC02283, TCF7L1, NOS1, PDGF…
C9	Oligodendrocytes	169	530	20658	20297	17	2.13518	1.57507e-06	0.000968669	WWOX, CLIP2, CHD7, FHIT, CNKSR3, MYO5A, PHLDB1, MITF, PPP1R9A, ARFGEF3, ERBB3, ANKRD28, SIRT2, MIR181A1HG, USP54, PHYHIPL, GPSM2
C9	Pericytes	169	712	20658	20115	12	1.12447	0.0135245	1	PDE3A, FERMT2, PRRX1, PARD3, PAWR, EPS8, SH3RF1, TCF7L1, LPL, ADAMTS9-AS2, AKAP13, AFAP1L2
C9	RG	169	756	20658	20071	21	1.94379	9.04414e-07	0.000556215	PARD3, PON2, AKAP13, ARID2, DDAH1, AGO3, SH3RF1, GPR173, FADS2, PHYHIPL, PDE3A, BARD1, CHD7, NLGN1, RAD51B, ZFHX4-AS1, ZNF730, TCF7L1, MEF2C-AS2, TMEM163, PAXBP1
C9	VSMC	169	431	20658	20396	17	2.45152	8.80744e-08	5.41657e-05	WWOX, PDE3A, PRRX1, ANO2, PARD3, NR6A1, PAWR, EPS8, SH3RF1, TCF7L1, CREB3L2, PDGFRA, SLC24A3, FBLN5, ADAMTS9-AS2, AKAP13, RAD51B
