# Supplementary material for: An integrative single-cell atlas for exploring the cellular and temporal specificity of genes related to neurological disorders during human brain development
Source: Exp Mol Med. 2024 Oct 3;56(10):2271–82. doi: 10.1038/s12276-024-01328-6 (PMC11541755; doi:10.1038/s12276-024-01328-6)
Supplement: Supplementary file 6 — Supplementary Table 5 [file 12276_2024_1328_MOESM6_ESM.xlsx]

## Sheet: key
	Supplementary Table 5. Multifaceted anlaysis of regulatory mechanisms
	Supplementary Table 5a. Predicted activated transcription factor list per cluster
	Column	Description
	Leiden	Leiden cluster
	TF	transcription factor
	AUCell score	regulon activity represented as AUC score
	Supplementary Table 5b. Signatures of immune signaling, hormonal regulation, and kinase-mediated pathways
	Column	Description
	Leiden	Leiden cluster
	Pathway	REACTOME pathway
	Score	average expression of a set of genes subtracted with the average expression of a reference set of genes
	Supplementary Table 5c. Wilcoxon rank sum test for cell-type-wise comparison of pathway scores
	Column	Description
	Celltype	major cell type
	Pathway	REACTOME pathway
	Statistic	test statistic indicating the strength of difference in a specific cell type compared to others
	p-value	p value

## Sheet: Supplementary Table 5a
Leiden	TF	AUCell score
C0	ADNP2	6.90442e-06
C0	AIRE	0
C0	ALX1	8.29775e-06
C0	ALX3	0
C0	ARGFX	0
C0	ARID3A	0.000167087
C0	ARNT	0.0559514
C0	ARX	0.00644102
C0	ASCL2	5.77841e-05
C0	ATF3	0
C0	ATF4	0.00381972
C0	ATF5	0.00272177
C0	ATF6	0.0553972
C0	ATF6B	0.000504416
C0	ATOH7	0
C0	ATOH8	0.0421114
C0	BACH2	0.150387
C0	BARHL1	0
C0	BARHL2	8.63003e-06
C0	BARX1	0
C0	BATF	0
C0	BATF3	0.000210635
C0	BCL11A	0.00278185
C0	BCL3	0.00279722
C0	BCL6	0.00111877
C0	BCL6B	0
C0	BCLAF1	0.0196406
C0	BHLHE22	0
C0	BHLHE23	0
C0	BHLHE40	0.000349982
C0	BHLHE41	0.000799731
C0	BORCS8.MEF2B	0
C0	BPTF	0.149864
C0	BRCA1	0.0444717
C0	BSX	0
C0	CAT	0.0545406
C0	CDX1	0
C0	CDX2	0
C0	CDX4	0
C0	CEBPA	3.02665e-05
C0	CEBPB	1.79832e-05
C0	CEBPD	0.00115784
C0	CEBPE	0
C0	CEBPG	0.000115671
C0	CEBPZ	0.00411922
C0	CHD2	0.0683294
C0	CLOCK	0.0389385
C0	CREB1	0.0191384
C0	CREB3L2	0.196392
C0	CREB5	0.267061
C0	CREBZF	2.93759e-05
C0	CREM	0.0235597
C0	CRX	3.27299e-06
C0	CTCF	0.0444805
C0	CTCFL	0
C0	CUX1	0.0702215
C0	DBX1	0
C0	DDIT3	0.00100699
C0	DLX1	0.0112924
C0	DLX2	0.011435
C0	DLX3	0
C0	DLX4	0
C0	DLX5	0.0143088
C0	DLX6	0.0190419
C0	DMBX1	0.000184983
C0	DMRT1	0
C0	DPRX	0
C0	DRGX	0
C0	E2F1	0.00298988
C0	E2F2	6.19774e-08
C0	E2F3	0.0143277
C0	E2F4	0.0064505
C0	E2F6	0.0134132
C0	E2F7	0.000483183
C0	E2F8	8.2289e-06
C0	E4F1	0.000180954
C0	EBF1	0
C0	EGR1	0.000262111
C0	EGR2	0.0027585
C0	EGR3	0.00520987
C0	EGR4	0.000255055
C0	EHF	0
C0	EIF5A2	0
C0	ELF2	0.236069
C0	ELF3	0
C0	ELF4	8.76125e-05
C0	ELF5	0
C0	ELK1	5.15976e-05
C0	ELK3	0.00041308
C0	ELK4	0.0455617
C0	EMX1	0.00572874
C0	EMX2	0.00841875
C0	EN1	7.82215e-05
C0	EN2	0.00140877
C0	EOMES	0.000567072
C0	EP300	0.0887115
C0	ERG	1.5594e-05
C0	ESR1	0.000149281
C0	ESRRA	0.00532101
C0	ESRRB	0
C0	ESRRG	0.0236792
C0	ESX1	0
C0	ETS2	0.00129749
C0	ETV1	0
C0	ETV3	0.00878551
C0	ETV4	0
C0	ETV6	0.0106253
C0	ETV7	2.76491e-05
C0	EVX1	1.8226e-06
C0	EVX2	1.87394e-06
C0	EZH2	0.000117915
C0	FAAP24	0
C0	FEV	0
C0	FIGLA	0
C0	FLI1	0.000792551
C0	FOS	0.000216674
C0	FOSB	1.96278e-06
C0	FOSL1	0
C0	FOSL2	0.000136042
C0	FOXA1	0
C0	FOXA2	0
C0	FOXA3	0
C0	FOXB1	0
C0	FOXC2	0
C0	FOXD1	0
C0	FOXD4	0
C0	FOXD4L1	0
C0	FOXD4L3	0
C0	FOXD4L4	0
C0	FOXD4L5	0
C0	FOXD4L6	0
C0	FOXF1	0
C0	FOXF2	0
C0	FOXI1	0
C0	FOXJ1	0
C0	FOXJ3	0.00725996
C0	FOXK1	0.0140293
C0	FOXL1	0
C0	FOXL2	0
C0	FOXN2	0.253528
C0	FOXO1	0.0911281
C0	FOXO3	0.123471
C0	FOXO6	0.000533715
C0	FOXP2	0.00118457
C0	FOXP3	0
C0	FOXQ1	0
C0	GABPA	0.0291325
C0	GABPB1	0.0114518
C0	GATA1	0.0356703
C0	GATA2	0
C0	GATA3	0
C0	GATA4	0
C0	GATA5	0
C0	GATA6	0
C0	GBX1	0
C0	GBX2	0.000431488
C0	GCM1	0
C0	GCM2	0
C0	GFI1	0
C0	GLI1	2.18976e-06
C0	GLI2	0.000249017
C0	GLIS1	0.00896106
C0	GLIS2	0
C0	GLIS3	8.68029e-05
C0	GMEB2	0.000764802
C0	GSC	0
C0	GSC2	0
C0	GSX1	0
C0	GSX2	3.82794e-05
C0	GTF2F1	0.00235897
C0	GTF2I	0.0559169
C0	GTF3C2	0.114652
C0	HAND1	0
C0	HCFC1	0.000207629
C0	HDAC2	0.00693282
C0	HDX	0.00325022
C0	HES4	0
C0	HES5	0.000894154
C0	HES6	0
C0	HESX1	0.0135314
C0	HIC1	0
C0	HIC2	0.000809649
C0	HIF1A	0.00284298
C0	HINFP	0.000146039
C0	HLF	0.0139247
C0	HMBOX1	0.0519792
C0	HMGB3	0
C0	HMX1	0.00155368
C0	HMX2	0
C0	HMX3	0
C0	HNF1A	0
C0	HNF1B	0
C0	HNF4A	0.00279301
C0	HNF4G	0.000555418
C0	HOXA1	0
C0	HOXA13	0
C0	HOXA2	1.79797e-06
C0	HOXA3	0
C0	HOXA4	0
C0	HOXA5	0
C0	HOXA6	0
C0	HOXA7	0
C0	HOXA9	0
C0	HOXB1	0
C0	HOXB2	0
C0	HOXB3	0
C0	HOXB4	0
C0	HOXB5	0
C0	HOXB6	0
C0	HOXB7	0
C0	HOXB8	0
C0	HOXB9	0
C0	HOXC10	0
C0	HOXC12	0
C0	HOXC13	0
C0	HOXC4	0
C0	HOXC5	0
C0	HOXC6	0
C0	HOXD1	0.0930889
C0	HOXD10	0
C0	HOXD13	0
C0	HOXD3	1.37165e-06
C0	HOXD4	0
C0	HOXD8	0
C0	HOXD9	0
C0	HSF1	7.48514e-05
C0	HSF5	0
C0	HSFY1	0
C0	HSFY2	0.0168732
C0	IKZF1	0.0023259
C0	IL21	0
C0	IRF1	1.45013e-05
C0	IRF2	0.114925
C0	IRF3	0.0344274
C0	IRF4	0
C0	IRF5	5.43743e-05
C0	IRF6	0
C0	IRF7	3.69488e-05
C0	IRF8	0.000148961
C0	IRF9	0
C0	IRX1	0
C0	ISL1	0
C0	ISL2	0
C0	ISX	0
C0	JUN	0.0035619
C0	JUNB	9.3739e-05
C0	JUND	0.00986984
C0	KDM4B	0.0085503
C0	KDM5A	0.0848619
C0	KLF1	0
C0	KLF10	0.000314401
C0	KLF11	0
C0	KLF13	0.156553
C0	KLF15	0.0726622
C0	KLF16	0.000794426
C0	KLF17	0
C0	KLF3	0.114379
C0	KLF6	0.000887816
C0	KLF7	0.0451038
C0	KLF8	0.00374993
C0	KLF9	0.0320862
C0	LBX1	0
C0	LBX2	0
C0	LEF1	0
C0	LHX1	9.02354e-05
C0	LHX2	0.00412704
C0	LHX3	0
C0	LHX4	0
C0	LHX5	6.62793e-05
C0	LHX6	0.0207673
C0	LHX8	0
C0	LHX9	0.000371021
C0	LMX1A	0
C0	LMX1B	0
C0	LTF	0
C0	LYL1	0
C0	MAF	1.28758e-05
C0	MAFA	0
C0	MAFF	0
C0	MAFG	6.58812e-05
C0	MAFK	0.000791099
C0	MAX	0.0127125
C0	MAZ	0.00314263
C0	MECOM	0.00362788
C0	MEF2B	0
C0	MEF2C	0.0554367
C0	MEF2D	0.0113162
C0	MEIS1	0.0766097
C0	MEOX1	0
C0	MEOX2	0.00772606
C0	MESP2	0
C0	METTL14	0.0590895
C0	MIOS	0.000600073
C0	MIXL1	0
C0	MLX	0.00847316
C0	MLXIP	0.068782
C0	MLXIPL	0.00781325
C0	MNT	0.0109088
C0	MNX1	0
C0	MSC	0.000121203
C0	MSX1	0
C0	MSX2	0
C0	MXI1	0.16101
C0	MYB	0
C0	MYBL1	0.00808812
C0	MYC	0
C0	MYEF2	0.00173877
C0	MYLK	0.000163094
C0	MYOD1	0
C0	MYOG	0
C0	MYPOP	0
C0	MYRF	0.0491931
C0	MZF1	0.0508551
C0	NANOG	0
C0	NANOGP8	0
C0	NEUROD1	0.000285102
C0	NEUROG1	0
C0	NFATC1	0.000119417
C0	NFATC2	6.31056e-05
C0	NFATC3	0.00991121
C0	NFE2	0
C0	NFE2L1	0.00356924
C0	NFE2L2	0.065243
C0	NFE2L3	0.0020157
C0	NFIA	0.122354
C0	NFIC	0.0639021
C0	NFIL3	0.000262138
C0	NFIX	0.123683
C0	NFKB2	1.21918e-05
C0	NFYA	0.0658682
C0	NFYB	0.00390865
C0	NFYC	0.0355149
C0	NKX1.1	0
C0	NKX1.2	0
C0	NKX2.2	0.147817
C0	NKX2.3	0
C0	NKX2.4	0
C0	NKX2.5	0
C0	NKX2.8	0
C0	NKX3.2	0
C0	NKX6.1	0
C0	NKX6.2	0.171128
C0	NKX6.3	0
C0	NOTO	0
C0	NR1D1	6.51191e-05
C0	NR1H2	0.00169519
C0	NR1H3	0.00454171
C0	NR1H4	0
C0	NR1I2	0
C0	NR1I3	0
C0	NR2C1	0.0222029
C0	NR2C2	0.230397
C0	NR2E3	0
C0	NR2F1	1.84301e-05
C0	NR2F2	0.00627232
C0	NR2F6	7.79152e-05
C0	NR3C1	0.0685565
C0	NR5A2	0
C0	NRF1	0.183799
C0	NRL	0
C0	NXPH3	0.00170247
C0	OLIG2	0.0120325
C0	ONECUT1	2.41909e-06
C0	ONECUT2	0.000496101
C0	ONECUT3	0
C0	OSR2	0
C0	OTP	0
C0	OTX2	0
C0	OVOL2	0.000805568
C0	PATZ1	0.0146126
C0	PAX1	0
C0	PAX3	0
C0	PAX4	0
C0	PAX6	0.00520676
C0	PAX7	0
C0	PAX8	0
C0	PAX9	0
C0	PBX1	0.138335
C0	PBX3	0.0116605
C0	PDX1	0
C0	PGR	3.85508e-05
C0	PHF8	0.0814357
C0	PHOX2A	0
C0	PHOX2B	0
C0	PIR	0.0409115
C0	PITX3	0
C0	PKNOX2	0.0402098
C0	PLAG1	0.00237324
C0	PLAGL2	0
C0	POLE3	0
C0	POLR2A	0.00920431
C0	POLR3A	0.0267102
C0	POU1F1	0
C0	POU2F1	0.159957
C0	POU2F2	0.00123263
C0	POU2F3	0
C0	POU3F1	0.00382416
C0	POU3F2	0.0300924
C0	POU4F1	1.93853e-05
C0	POU4F2	0
C0	POU4F3	0
C0	POU5F1	0
C0	POU6F1	0.215538
C0	PPARA	0.0560387
C0	PPARD	0.0221782
C0	PPARG	0.00390524
C0	PPARGC1A	0.00766666
C0	PRDM1	0.0224355
C0	PRDM14	0
C0	PRDM15	0.0568875
C0	PRDM4	0
C0	PROP1	0
C0	PRRX1	2.33374e-05
C0	PRRX2	1.91486e-05
C0	PSMD12	0.000116445
C0	PTPMT1	0
C0	PURA	0.00933411
C0	RAD21	0.00591595
C0	RARA	1.10705e-05
C0	RARB	0
C0	RARG	0.0115727
C0	RAX	0
C0	RAX2	0
C0	RBBP5	0.0131556
C0	RCOR1	0.00878222
C0	REL	0.00269891
C0	RELA	0.00759934
C0	RELB	0.000162744
C0	REST	0.0300657
C0	RFX1	0.00432764
C0	RFX2	0.00965183
C0	RFX3	0.0465725
C0	RFX4	0.00198998
C0	RFX7	0.0342076
C0	RFX8	0.00121689
C0	RFXANK	1.77809e-05
C0	RORA	0.0954342
C0	RORC	0
C0	RREB1	0.00346024
C0	RUNX1	0.00272161
C0	RUNX2	0.00289101
C0	RUNX3	0.000148108
C0	RXRA	0.0143596
C0	RXRB	0.000262
C0	RXRG	0.000120685
C0	SETBP1	0.0142916
C0	SETDB1	0.0325416
C0	SHOX2	3.57072e-05
C0	SIN3A	0.0346204
C0	SIX3	0
C0	SIX6	0
C0	SMAD1	0.000369375
C0	SMAD4	0
C0	SMAD7	0.0267021
C0	SMAD9	0
C0	SMARCC1	0.03838
C0	SNAI1	0
C0	SNAI2	0
C0	SNAI3	8.1166e-05
C0	SOX1	0
C0	SOX10	0.18619
C0	SOX11	0.00435702
C0	SOX12	0.00328246
C0	SOX17	0
C0	SOX18	0
C0	SOX2	0.051054
C0	SOX21	0
C0	SOX3	3.04012e-05
C0	SOX30	0
C0	SOX4	0.00139789
C0	SOX5	0.000629689
C0	SOX7	0.000951019
C0	SOX8	0.126011
C0	SOX9	0.00616054
C0	SP1	0.104371
C0	SP110	0
C0	SP2	0.0132763
C0	SP3	0.0373779
C0	SP4	0.193038
C0	SP5	0
C0	SP7	0
C0	SPI1	0.0016295
C0	SPIB	0
C0	SPIC	0
C0	SREBF1	0.149428
C0	SREBF2	0.112862
C0	SRF	3.25595e-05
C0	STAT1	0.0027431
C0	STAT2	0.122055
C0	STAT3	0.0211895
C0	STAT5A	0.0163872
C0	STAT6	0.00221818
C0	TAF1	0.121086
C0	TAF7	0.00280692
C0	TAL1	9.10059e-05
C0	TBL1XR1	0.120424
C0	TBP	0.02396
C0	TBPL1	0.00111644
C0	TBPL2	0
C0	TBX1	0
C0	TBX10	0
C0	TBX15	0
C0	TBX19	0
C0	TBX20	0
C0	TBX21	0
C0	TBX4	0
C0	TBX5	0
C0	TBX6	0.0492935
C0	TCF12	0.269194
C0	TCF21	0
C0	TCF23	0
C0	TCF24	0.0123748
C0	TCF7	0
C0	TCF7L1	0.00107908
C0	TCF7L2	0.0249659
C0	TEAD1	0.00526796
C0	TEAD2	0
C0	TEAD3	0.000274134
C0	TEAD4	2.92286e-05
C0	TEF	0.00380768
C0	TFAP2E	0.185437
C0	TFAP4	0
C0	TFCP2L1	0.000271312
C0	TFDP1	0.00284803
C0	TFDP2	0.0181655
C0	TFE3	0.00870773
C0	THAP1	0.000257277
C0	THAP11	0.00148262
C0	THRA	0.0357021
C0	TLX1	0
C0	TLX2	0
C0	TLX3	0
C0	TP63	0
C0	TP73	0
C0	TRAF4	0.01705
C0	TRIM21	1.05868e-05
C0	TRIM28	0.00658181
C0	TWIST1	0.00244975
C0	UBTF	0.0118505
C0	UGP2	0
C0	UNCX	1.1005e-06
C0	USF1	2.61093e-05
C0	USF2	0.00330533
C0	VAX1	0.00979171
C0	VAX2	8.77605e-06
C0	VDR	0
C0	VEZF1	0.0814689
C0	VSX1	0.0027574
C0	VSX2	0
C0	WRNIP1	0.0474628
C0	WT1	0
C0	YBX1	0.00202796
C0	YY1	0.0129793
C0	YY2	0
C0	ZBTB14	0.00148977
C0	ZBTB16	0.0180507
C0	ZBTB17	0.117677
C0	ZBTB48	0
C0	ZBTB7A	0.065481
C0	ZBTB7B	0.0179189
C0	ZFHX2	0.043184
C0	ZFP64	0.031953
C0	ZFP92	0
C0	ZFX	0.104183
C0	ZNF135	0.0654799
C0	ZNF143	0.000714739
C0	ZNF155	0.0551511
C0	ZNF157	0
C0	ZNF169	0.145036
C0	ZNF17	0
C0	ZNF182	0.00019886
C0	ZNF214	0.00494137
C0	ZNF219	0.00282484
C0	ZNF224	0.0189356
C0	ZNF227	0.0318281
C0	ZNF23	0
C0	ZNF230	0
C0	ZNF235	0.0433943
C0	ZNF250	0
C0	ZNF253	0
C0	ZNF26	0.000192147
C0	ZNF266	0.246126
C0	ZNF274	0.144483
C0	ZNF275	0
C0	ZNF296	0
C0	ZNF319	0
C0	ZNF333	0.119843
C0	ZNF34	0
C0	ZNF362	0.0161117
C0	ZNF407	0.161055
C0	ZNF41	0.0552939
C0	ZNF416	0
C0	ZNF420	0.0764955
C0	ZNF425	0.0676352
C0	ZNF443	0.0005384
C0	ZNF444	0.0469457
C0	ZNF454	0
C0	ZNF461	0.202353
C0	ZNF467	1.70518e-05
C0	ZNF471	0.196098
C0	ZNF526	0
C0	ZNF546	0.000699586
C0	ZNF554	0
C0	ZNF573	0.0404135
C0	ZNF583	0.0236129
C0	ZNF586	0.000109015
C0	ZNF613	8.12167e-05
C0	ZNF619	0
C0	ZNF623	0
C0	ZNF629	0.000521041
C0	ZNF658	0
C0	ZNF674	0.00584562
C0	ZNF680	0
C0	ZNF699	0
C0	ZNF71	0.0463166
C0	ZNF729	0
C0	ZNF740	0
C0	ZNF75A	0.0861734
C0	ZNF76	0.0301435
C0	ZNF77	0
C0	ZNF770	0.0572852
C0	ZNF80	0
C0	ZNF81	0
C0	ZNF816	0
C0	ZNF823	0.00172029
C0	ZNF84	0
C0	ZNF841	1.6214e-05
C0	ZNF846	0.0134295
C0	ZNF878	0
C0	ZNF880	0.00501394
C0	ZNF91	0.0503647
C0	ZSCAN4	0
C0	ZXDB	0
C1	ADNP2	0
C1	AIRE	0.00106523
C1	ALX1	0
C1	ALX3	0
C1	ARGFX	0
C1	ARID3A	0.0032772
C1	ARNT	0.0486534
C1	ARX	0.00755527
C1	ASCL2	0.000840024
C1	ATF3	0.000450766
C1	ATF4	0.00740694
C1	ATF5	0.000182035
C1	ATF6	0.0483949
C1	ATF6B	0.00901462
C1	ATOH7	0.00032996
C1	ATOH8	0.00260661
C1	BACH2	0.0914005
C1	BARHL1	8.66451e-07
C1	BARHL2	3.8122e-05
C1	BARX1	0
C1	BATF	0
C1	BATF3	0.0200686
C1	BCL11A	0.0708819
C1	BCL3	0.00174115
C1	BCL6	0.00216762
C1	BCL6B	0
C1	BCLAF1	0.0131267
C1	BHLHE22	0.00203082
C1	BHLHE23	0
C1	BHLHE40	0.0301578
C1	BHLHE41	0
C1	BORCS8.MEF2B	0
C1	BPTF	0.0641327
C1	BRCA1	0.00501619
C1	BSX	0
C1	CAT	0.0423174
C1	CDX1	0
C1	CDX2	0
C1	CDX4	0
C1	CEBPA	0.00258046
C1	CEBPB	0.00267341
C1	CEBPD	0.00238514
C1	CEBPE	0
C1	CEBPG	0.00657698
C1	CEBPZ	0.00176367
C1	CHD2	0.0700586
C1	CLOCK	0.0887119
C1	CREB1	0.013094
C1	CREB3L2	0.00216761
C1	CREB5	0.00866196
C1	CREBZF	0.000284985
C1	CREM	0.0589787
C1	CRX	0.000123901
C1	CTCF	0.0226013
C1	CTCFL	0
C1	CUX1	0.0866812
C1	DBX1	0
C1	DDIT3	0.00156831
C1	DLX1	0.00634152
C1	DLX2	0.00484684
C1	DLX3	0
C1	DLX4	0
C1	DLX5	0.00513274
C1	DLX6	0.0104746
C1	DMBX1	0
C1	DMRT1	0
C1	DPRX	0
C1	DRGX	0.0089657
C1	E2F1	3.9289e-05
C1	E2F2	0
C1	E2F3	0.110191
C1	E2F4	0.00225152
C1	E2F6	0.0217576
C1	E2F7	6.15635e-05
C1	E2F8	9.61565e-06
C1	E4F1	0.0022369
C1	EBF1	0
C1	EGR1	0.0173717
C1	EGR2	0.00986104
C1	EGR3	0.0545141
C1	EGR4	0.0189747
C1	EHF	0
C1	EIF5A2	0
C1	ELF2	0.0267122
C1	ELF3	0
C1	ELF4	1.6711e-05
C1	ELF5	0
C1	ELK1	0.00690323
C1	ELK3	0.0012094
C1	ELK4	0.0620111
C1	EMX1	0.0611004
C1	EMX2	0.0122741
C1	EN1	0
C1	EN2	0
C1	EOMES	2.93077e-05
C1	EP300	0.063905
C1	ERG	0.000459924
C1	ESR1	0.0110831
C1	ESRRA	0.0191302
C1	ESRRB	0
C1	ESRRG	0.0564195
C1	ESX1	0
C1	ETS2	0.018435
C1	ETV1	0.000247783
C1	ETV3	0.0158249
C1	ETV4	0
C1	ETV6	0.0153814
C1	ETV7	0.000268042
C1	EVX1	0.000385222
C1	EVX2	0.000397074
C1	EZH2	0.000581604
C1	FAAP24	3.08756e-05
C1	FEV	0
C1	FIGLA	0
C1	FLI1	0.000880841
C1	FOS	0.000373952
C1	FOSB	0.00227669
C1	FOSL1	4.87193e-07
C1	FOSL2	0.00561214
C1	FOXA1	6.06877e-06
C1	FOXA2	0
C1	FOXA3	0
C1	FOXB1	3.34828e-06
C1	FOXC2	0
C1	FOXD1	0
C1	FOXD4	0
C1	FOXD4L1	0
C1	FOXD4L3	0
C1	FOXD4L4	0
C1	FOXD4L5	0
C1	FOXD4L6	0
C1	FOXF1	0
C1	FOXF2	0
C1	FOXI1	0
C1	FOXJ1	0
C1	FOXJ3	0.0164166
C1	FOXK1	0
C1	FOXL1	0
C1	FOXL2	0
C1	FOXN2	0.0376615
C1	FOXO1	0.00921999
C1	FOXO3	0.0559857
C1	FOXO6	0.00511427
C1	FOXP2	0.0181978
C1	FOXP3	0
C1	FOXQ1	0
C1	GABPA	0.00791931
C1	GABPB1	0.0034831
C1	GATA1	0.000239751
C1	GATA2	0
C1	GATA3	0
C1	GATA4	0
C1	GATA5	0
C1	GATA6	1.04036e-05
C1	GBX1	0
C1	GBX2	0.00221103
C1	GCM1	0
C1	GCM2	0
C1	GFI1	0
C1	GLI1	0
C1	GLI2	3.845e-05
C1	GLIS1	0.161758
C1	GLIS2	0.00416533
C1	GLIS3	0.00529768
C1	GMEB2	0.0170511
C1	GSC	0
C1	GSC2	0
C1	GSX1	0
C1	GSX2	0.00033633
C1	GTF2F1	0.00415324
C1	GTF2I	0.0240455
C1	GTF3C2	0.0585728
C1	HAND1	0
C1	HCFC1	0.00169245
C1	HDAC2	0.0102812
C1	HDX	0.0123351
C1	HES4	0.000430354
C1	HES5	0.000295445
C1	HES6	0
C1	HESX1	0
C1	HIC1	0
C1	HIC2	0.0243649
C1	HIF1A	0.00789275
C1	HINFP	0.00280269
C1	HLF	0.151901
C1	HMBOX1	0.0480136
C1	HMGB3	0
C1	HMX1	0
C1	HMX2	0
C1	HMX3	0
C1	HNF1A	0
C1	HNF1B	0
C1	HNF4A	0.000158917
C1	HNF4G	0.00350083
C1	HOXA1	0
C1	HOXA13	0
C1	HOXA2	0.000380016
C1	HOXA3	0
C1	HOXA4	0
C1	HOXA5	0
C1	HOXA6	0
C1	HOXA7	0
C1	HOXA9	0
C1	HOXB1	0
C1	HOXB2	0
C1	HOXB3	0
C1	HOXB4	0
C1	HOXB5	0
C1	HOXB6	0
C1	HOXB7	0
C1	HOXB8	0
C1	HOXB9	0
C1	HOXC10	0
C1	HOXC12	0
C1	HOXC13	0
C1	HOXC4	0
C1	HOXC5	0
C1	HOXC6	0.000670633
C1	HOXD1	0.00173448
C1	HOXD10	0
C1	HOXD13	0
C1	HOXD3	0.000385862
C1	HOXD4	0
C1	HOXD8	0
C1	HOXD9	0
C1	HSF1	0.00012533
C1	HSF5	0
C1	HSFY1	0
C1	HSFY2	6.35135e-05
C1	IKZF1	0.000571493
C1	IL21	0
C1	IRF1	4.76482e-05
C1	IRF2	0.0149439
C1	IRF3	0.00871926
C1	IRF4	0
C1	IRF5	0.000595332
C1	IRF6	0
C1	IRF7	7.86591e-05
C1	IRF8	0.000424444
C1	IRF9	0
C1	IRX1	0
C1	ISL1	0
C1	ISL2	0
C1	ISX	0
C1	JUN	0.00271807
C1	JUNB	0.000234147
C1	JUND	0.00894683
C1	KDM4B	0.00623821
C1	KDM5A	0.0469621
C1	KLF1	0
C1	KLF10	0.0129911
C1	KLF11	0
C1	KLF13	0.037899
C1	KLF15	0.0013063
C1	KLF16	0.0106859
C1	KLF17	0
C1	KLF3	0.00148239
C1	KLF6	0.0067308
C1	KLF7	0.0267635
C1	KLF8	0.135482
C1	KLF9	0.0263474
C1	LBX1	0
C1	LBX2	0
C1	LEF1	0
C1	LHX1	0.000206389
C1	LHX2	0.0107526
C1	LHX3	0
C1	LHX4	2.27775e-05
C1	LHX5	4.46361e-05
C1	LHX6	0.019472
C1	LHX8	0
C1	LHX9	0.00454123
C1	LMX1A	0
C1	LMX1B	5.04976e-05
C1	LTF	0
C1	LYL1	0
C1	MAF	0.000323527
C1	MAFA	3.91636e-05
C1	MAFF	7.21497e-05
C1	MAFG	2.27357e-05
C1	MAFK	0.00917136
C1	MAX	0.0245423
C1	MAZ	0.0104564
C1	MECOM	0.0018201
C1	MEF2B	0
C1	MEF2C	0.428722
C1	MEF2D	0.0200058
C1	MEIS1	0.00660755
C1	MEOX1	0
C1	MEOX2	0.04404
C1	MESP2	0
C1	METTL14	0.0289705
C1	MIOS	0.00218765
C1	MIXL1	0.000722221
C1	MLX	0.00225872
C1	MLXIP	0.0657537
C1	MLXIPL	0.0380793
C1	MNT	0.0392139
C1	MNX1	0
C1	MSC	0.00776543
C1	MSX1	0
C1	MSX2	2.3492e-06
C1	MXI1	0.0211091
C1	MYB	0.00135399
C1	MYBL1	3.35262e-05
C1	MYC	0
C1	MYEF2	0.0263041
C1	MYLK	0.0188614
C1	MYOD1	0.000176201
C1	MYOG	0
C1	MYPOP	0.00174527
C1	MYRF	0
C1	MZF1	0.0625231
C1	NANOG	0
C1	NANOGP8	0
C1	NEUROD1	0.00521338
C1	NEUROG1	0
C1	NFATC1	0.00091695
C1	NFATC2	4.28636e-05
C1	NFATC3	0
C1	NFE2	0
C1	NFE2L1	0.0126446
C1	NFE2L2	0.00269276
C1	NFE2L3	0.00363703
C1	NFIA	0.0271293
C1	NFIC	0.0220249
C1	NFIL3	0.00178515
C1	NFIX	0.0845594
C1	NFKB2	5.37752e-05
C1	NFYA	0.00153953
C1	NFYB	0.0036948
C1	NFYC	0.0327775
C1	NKX1.1	0
C1	NKX1.2	0
C1	NKX2.2	0.000303142
C1	NKX2.3	0
C1	NKX2.4	0
C1	NKX2.5	0
C1	NKX2.8	0
C1	NKX3.2	0
C1	NKX6.1	0
C1	NKX6.2	0.00506912
C1	NKX6.3	0
C1	NOTO	0
C1	NR1D1	0.0272049
C1	NR1H2	0.000418771
C1	NR1H3	0.0116302
C1	NR1H4	0
C1	NR1I2	0
C1	NR1I3	0
C1	NR2C1	0.0316045
C1	NR2C2	0.0730295
C1	NR2E3	0.000306882
C1	NR2F1	0.00516832
C1	NR2F2	0.00316519
C1	NR2F6	0.00543069
C1	NR3C1	0.0833156
C1	NR5A2	0
C1	NRF1	0.159688
C1	NRL	0
C1	NXPH3	0.00270442
C1	OLIG2	0.000174388
C1	ONECUT1	0.000511294
C1	ONECUT2	0.0166009
C1	ONECUT3	0
C1	OSR2	0
C1	OTP	0
C1	OTX2	0
C1	OVOL2	0.0212579
C1	PATZ1	0.000619883
C1	PAX1	0
C1	PAX3	4.22175e-06
C1	PAX4	0
C1	PAX6	0.00187605
C1	PAX7	0
C1	PAX8	0
C1	PAX9	0
C1	PBX1	0.22683
C1	PBX3	0.001091
C1	PDX1	0
C1	PGR	0.00027874
C1	PHF8	0.0274642
C1	PHOX2A	0
C1	PHOX2B	0
C1	PIR	0.00914898
C1	PITX3	0
C1	PKNOX2	0.316036
C1	PLAG1	0.000739248
C1	PLAGL2	0
C1	POLE3	0
C1	POLR2A	0.0139782
C1	POLR3A	0.0495505
C1	POU1F1	0
C1	POU2F1	0.153505
C1	POU2F2	0.0313133
C1	POU2F3	0
C1	POU3F1	0.0261283
C1	POU3F2	0.0322098
C1	POU4F1	0.00803505
C1	POU4F2	0.000236988
C1	POU4F3	0
C1	POU5F1	0
C1	POU6F1	0.181679
C1	PPARA	0.00993241
C1	PPARD	0.0048489
C1	PPARG	0.0715847
C1	PPARGC1A	0.0481745
C1	PRDM1	0.0387017
C1	PRDM14	0
C1	PRDM15	0.0873526
C1	PRDM4	0
C1	PROP1	0
C1	PRRX1	6.19458e-05
C1	PRRX2	0.000123698
C1	PSMD12	0.00459058
C1	PTPMT1	0.00313096
C1	PURA	0.0270426
C1	RAD21	0.00637522
C1	RARA	0.00260896
C1	RARB	0.0105622
C1	RARG	0.0107539
C1	RAX	0
C1	RAX2	0
C1	RBBP5	0.0235601
C1	RCOR1	0.0575694
C1	REL	0.00663375
C1	RELA	9.95796e-05
C1	RELB	0.000649313
C1	REST	0.00248014
C1	RFX1	0.0238532
C1	RFX2	0.0282274
C1	RFX3	0.083471
C1	RFX4	0
C1	RFX7	0.10233
C1	RFX8	0.103692
C1	RFXANK	0.000322765
C1	RORA	0.0113431
C1	RORC	0
C1	RREB1	0.00379628
C1	RUNX1	0.0017541
C1	RUNX2	0.00254667
C1	RUNX3	4.56743e-06
C1	RXRA	0.0111035
C1	RXRB	0.00698979
C1	RXRG	0
C1	SETBP1	0.138294
C1	SETDB1	0.0116702
C1	SHOX2	0.00667135
C1	SIN3A	0.0437173
C1	SIX3	0
C1	SIX6	0
C1	SMAD1	0.0435293
C1	SMAD4	0.00194319
C1	SMAD7	0.000121573
C1	SMAD9	0
C1	SMARCC1	0.00855185
C1	SNAI1	0
C1	SNAI2	0
C1	SNAI3	0.00300714
C1	SOX1	0
C1	SOX10	0.00945987
C1	SOX11	0.00342124
C1	SOX12	0.0077256
C1	SOX17	0
C1	SOX18	0
C1	SOX2	0.000951241
C1	SOX21	0
C1	SOX3	6.27599e-06
C1	SOX30	0.000804037
C1	SOX4	0.00352553
C1	SOX5	0.0337982
C1	SOX7	0.0148435
C1	SOX8	0.0105906
C1	SOX9	0.000266101
C1	SP1	0.0108216
C1	SP110	0.000831865
C1	SP2	0.00197327
C1	SP3	0.0297555
C1	SP4	0.0914078
C1	SP5	0
C1	SP7	0
C1	SPI1	0.00162294
C1	SPIB	0
C1	SPIC	0
C1	SREBF1	0.0106595
C1	SREBF2	0.0233968
C1	SRF	0.00443456
C1	STAT1	0.00146991
C1	STAT2	0.0565905
C1	STAT3	0.00320515
C1	STAT5A	0.00110706
C1	STAT6	0.0133398
C1	TAF1	0.0937464
C1	TAF7	0.00218678
C1	TAL1	0.000325481
C1	TBL1XR1	0.0924001
C1	TBP	0.0151667
C1	TBPL1	0.0195065
C1	TBPL2	0
C1	TBX1	0
C1	TBX10	0.000250541
C1	TBX15	0
C1	TBX19	0
C1	TBX20	0
C1	TBX21	0
C1	TBX4	0
C1	TBX5	5.65303e-05
C1	TBX6	0.000158161
C1	TCF12	0.0381081
C1	TCF21	0
C1	TCF23	0
C1	TCF24	0.0213257
C1	TCF7	0
C1	TCF7L1	0.00242258
C1	TCF7L2	0.0252935
C1	TEAD1	0.000688852
C1	TEAD2	0
C1	TEAD3	0.00018497
C1	TEAD4	0.00118148
C1	TEF	0.0123234
C1	TFAP2E	0.134822
C1	TFAP4	0
C1	TFCP2L1	0.000367425
C1	TFDP1	0.0258952
C1	TFDP2	0.0472144
C1	TFE3	0.0099696
C1	THAP1	0.00228323
C1	THAP11	0.00132611
C1	THRA	0.0200344
C1	TLX1	0
C1	TLX2	0
C1	TLX3	0.000187096
C1	TP63	0.00292011
C1	TP73	2.45997e-05
C1	TRAF4	0.00211318
C1	TRIM21	2.58145e-05
C1	TRIM28	0.0040942
C1	TWIST1	0.0189681
C1	UBTF	0.00754317
C1	UGP2	0.000719726
C1	UNCX	0.00092514
C1	USF1	1.92424e-05
C1	USF2	0.0110308
C1	VAX1	0.00449274
C1	VAX2	0
C1	VDR	0
C1	VEZF1	5.09566e-05
C1	VSX1	0
C1	VSX2	0
C1	WRNIP1	0.0443859
C1	WT1	0
C1	YBX1	0.00293518
C1	YY1	0.00712014
C1	YY2	0.00023619
C1	ZBTB14	0.000892589
C1	ZBTB16	0.000529822
C1	ZBTB17	0.00684857
C1	ZBTB48	0
C1	ZBTB7A	0.0700926
C1	ZBTB7B	4.142e-05
C1	ZFHX2	0.174379
C1	ZFP64	0.0211791
C1	ZFP92	0
C1	ZFX	0.0428303
C1	ZNF135	0.00316665
C1	ZNF143	0.0014391
C1	ZNF155	0.0564615
C1	ZNF157	0
C1	ZNF169	0.180163
C1	ZNF17	0
C1	ZNF182	0
C1	ZNF214	0.0182566
C1	ZNF219	2.82816e-06
C1	ZNF224	0.0232033
C1	ZNF227	0.000342614
C1	ZNF23	0
C1	ZNF230	0
C1	ZNF235	0.0226867
C1	ZNF250	0.0058101
C1	ZNF253	0
C1	ZNF26	0
C1	ZNF266	0.161867
C1	ZNF274	0.00739334
C1	ZNF275	0
C1	ZNF296	0
C1	ZNF319	0
C1	ZNF333	0.0324229
C1	ZNF34	0
C1	ZNF362	0.026238
C1	ZNF407	0.117942
C1	ZNF41	0.000699122
C1	ZNF416	0
C1	ZNF420	0.149847
C1	ZNF425	0.07647
C1	ZNF443	0.00077917
C1	ZNF444	0.0271628
C1	ZNF454	0.00134587
C1	ZNF461	0.223302
C1	ZNF467	0.0001613
C1	ZNF471	0.0762016
C1	ZNF526	0
C1	ZNF546	0.000351692
C1	ZNF554	0.0023568
C1	ZNF573	0.0490461
C1	ZNF583	0.0673736
C1	ZNF586	0.00036235
C1	ZNF613	0
C1	ZNF619	0
C1	ZNF623	0
C1	ZNF629	0
C1	ZNF658	0
C1	ZNF674	0.0835094
C1	ZNF680	0
C1	ZNF699	0
C1	ZNF71	0.0766941
C1	ZNF729	0
C1	ZNF740	0
C1	ZNF75A	0.0316871
C1	ZNF76	0.041691
C1	ZNF77	0
C1	ZNF770	0.127458
C1	ZNF80	0
C1	ZNF81	0.000636396
C1	ZNF816	0
C1	ZNF823	0.000256422
C1	ZNF84	0.00086364
C1	ZNF841	0.00407663
C1	ZNF846	0.0180216
C1	ZNF878	0
C1	ZNF880	0.00207068
C1	ZNF91	0.0462425
C1	ZSCAN4	0
C1	ZXDB	0.000250803
C10	ADNP2	0
C10	AIRE	0.00366739
C10	ALX1	0
C10	ALX3	0
C10	ARGFX	0
C10	ARID3A	0.00196972
C10	ARNT	0.0473592
C10	ARX	0.0086414
C10	ASCL2	0.000801025
C10	ATF3	0
C10	ATF4	0.00835308
C10	ATF5	1.96565e-05
C10	ATF6	0.0464875
C10	ATF6B	0.00278244
C10	ATOH7	0.00102273
C10	ATOH8	0.000781845
C10	BACH2	0.139572
C10	BARHL1	4.28923e-05
C10	BARHL2	0.00665732
C10	BARX1	0
C10	BATF	0
C10	BATF3	0.0133295
C10	BCL11A	0.0961202
C10	BCL3	0.000867276
C10	BCL6	0.0010352
C10	BCL6B	0
C10	BCLAF1	0.0124886
C10	BHLHE22	0.00306151
C10	BHLHE23	0
C10	BHLHE40	0.0218191
C10	BHLHE41	0
C10	BORCS8.MEF2B	0
C10	BPTF	0.0630734
C10	BRCA1	0.00445592
C10	BSX	0
C10	CAT	0.00462624
C10	CDX1	0
C10	CDX2	0
C10	CDX4	0
C10	CEBPA	0.00116431
C10	CEBPB	0.00325828
C10	CEBPD	0.00110942
C10	CEBPE	0
C10	CEBPG	0.0087706
C10	CEBPZ	0.00183885
C10	CHD2	0.0652171
C10	CLOCK	0.0918525
C10	CREB1	0.0147753
C10	CREB3L2	0.010062
C10	CREB5	0.00787249
C10	CREBZF	0.000197816
C10	CREM	0.0451487
C10	CRX	0.000507763
C10	CTCF	0.0215218
C10	CTCFL	0
C10	CUX1	0.0650357
C10	DBX1	0
C10	DDIT3	0.0011087
C10	DLX1	0.00763555
C10	DLX2	0.00705247
C10	DLX3	0
C10	DLX4	0
C10	DLX5	0.00846473
C10	DLX6	0.01531
C10	DMBX1	0
C10	DMRT1	0
C10	DPRX	0
C10	DRGX	0.00762226
C10	E2F1	0
C10	E2F2	0
C10	E2F3	0.0879525
C10	E2F4	0.00217979
C10	E2F6	0.0214928
C10	E2F7	1.4598e-06
C10	E2F8	1.9561e-05
C10	E4F1	0.0012568
C10	EBF1	0
C10	EGR1	0.0169763
C10	EGR2	0.00814949
C10	EGR3	0.0513043
C10	EGR4	0.0183012
C10	EHF	0
C10	EIF5A2	0
C10	ELF2	0.0331901
C10	ELF3	0
C10	ELF4	1.29961e-05
C10	ELF5	0
C10	ELK1	0.00383693
C10	ELK3	0.0020963
C10	ELK4	0.0765877
C10	EMX1	0.0694033
C10	EMX2	0.00661333
C10	EN1	0
C10	EN2	0
C10	EOMES	0
C10	EP300	0.0644289
C10	ERG	0.00719871
C10	ESR1	0.025256
C10	ESRRA	0.0162974
C10	ESRRB	0
C10	ESRRG	0.0565652
C10	ESX1	0
C10	ETS2	0.0184426
C10	ETV1	0
C10	ETV3	0.0169977
C10	ETV4	0.000915552
C10	ETV6	0.0134694
C10	ETV7	0.000491602
C10	EVX1	0.00071153
C10	EVX2	0.000489248
C10	EZH2	0.00073171
C10	FAAP24	6.42375e-05
C10	FEV	0
C10	FIGLA	0
C10	FLI1	0.00188177
C10	FOS	5.40999e-05
C10	FOSB	0.0014265
C10	FOSL1	0
C10	FOSL2	0.00509168
C10	FOXA1	0
C10	FOXA2	0
C10	FOXA3	0
C10	FOXB1	0
C10	FOXC2	0
C10	FOXD1	0
C10	FOXD4	0
C10	FOXD4L1	0
C10	FOXD4L3	0
C10	FOXD4L4	0
C10	FOXD4L5	0
C10	FOXD4L6	0
C10	FOXF1	0
C10	FOXF2	0
C10	FOXI1	0
C10	FOXJ1	0
C10	FOXJ3	0.0134619
C10	FOXK1	4.30581e-05
C10	FOXL1	0
C10	FOXL2	0
C10	FOXN2	0.0357838
C10	FOXO1	0.0147947
C10	FOXO3	0.0538759
C10	FOXO6	0.00890917
C10	FOXP2	0.165999
C10	FOXP3	0
C10	FOXQ1	0
C10	GABPA	0.00790598
C10	GABPB1	0.00379547
C10	GATA1	0.000140274
C10	GATA2	0
C10	GATA3	0
C10	GATA4	0
C10	GATA5	0
C10	GATA6	0
C10	GBX1	0
C10	GBX2	0.00127034
C10	GCM1	0
C10	GCM2	0
C10	GFI1	0
C10	GLI1	0
C10	GLI2	9.5981e-05
C10	GLIS1	0.129199
C10	GLIS2	0.00792356
C10	GLIS3	0.00359153
C10	GMEB2	0.0101091
C10	GSC	0
C10	GSC2	0
C10	GSX1	0
C10	GSX2	0.00293726
C10	GTF2F1	0.00545157
C10	GTF2I	0.0211425
C10	GTF3C2	0.0526591
C10	HAND1	0
C10	HCFC1	0.00233487
C10	HDAC2	0.0153706
C10	HDX	0.000336695
C10	HES4	1.81297e-05
C10	HES5	0.000179031
C10	HES6	0
C10	HESX1	0
C10	HIC1	0
C10	HIC2	0.0245907
C10	HIF1A	0.0116687
C10	HINFP	0.00325143
C10	HLF	0.148212
C10	HMBOX1	0.0453275
C10	HMGB3	0.000211158
C10	HMX1	0
C10	HMX2	0
C10	HMX3	0
C10	HNF1A	0
C10	HNF1B	0
C10	HNF4A	6.43247e-05
C10	HNF4G	0.00187785
C10	HOXA1	0
C10	HOXA13	0
C10	HOXA2	0.000421884
C10	HOXA3	0
C10	HOXA4	0
C10	HOXA5	0
C10	HOXA6	0
C10	HOXA7	0
C10	HOXA9	0
C10	HOXB1	0
C10	HOXB2	0
C10	HOXB3	0
C10	HOXB4	0
C10	HOXB5	0
C10	HOXB6	0
C10	HOXB7	0
C10	HOXB8	0
C10	HOXB9	0
C10	HOXC10	0
C10	HOXC12	0
C10	HOXC13	0
C10	HOXC4	0
C10	HOXC5	0
C10	HOXC6	0
C10	HOXD1	0.0027391
C10	HOXD10	0
C10	HOXD13	0
C10	HOXD3	0.00032185
C10	HOXD4	0
C10	HOXD8	0
C10	HOXD9	0
C10	HSF1	9.79006e-05
C10	HSF5	0
C10	HSFY1	0
C10	HSFY2	0.000345014
C10	IKZF1	0.000841882
C10	IL21	0
C10	IRF1	0
C10	IRF2	0.0172918
C10	IRF3	0.00988259
C10	IRF4	0.000411746
C10	IRF5	0.00199523
C10	IRF6	0
C10	IRF7	0.000165988
C10	IRF8	0.00104243
C10	IRF9	3.2693e-05
C10	IRX1	0
C10	ISL1	0
C10	ISL2	0
C10	ISX	0
C10	JUN	0.000962896
C10	JUNB	0.000252961
C10	JUND	0.00783208
C10	KDM4B	0.00885755
C10	KDM5A	0.047513
C10	KLF1	0
C10	KLF10	0.018572
C10	KLF11	0.00302684
C10	KLF13	0.0360529
C10	KLF15	0.00286279
C10	KLF16	0.00943581
C10	KLF17	0
C10	KLF3	0.0166406
C10	KLF6	0.0144714
C10	KLF7	0.0422454
C10	KLF8	0.0767237
C10	KLF9	0.0319837
C10	LBX1	0
C10	LBX2	0
C10	LEF1	0
C10	LHX1	0.00595201
C10	LHX2	0.0178784
C10	LHX3	0
C10	LHX4	0
C10	LHX5	0
C10	LHX6	0.0192001
C10	LHX8	0
C10	LHX9	0.0015699
C10	LMX1A	0
C10	LMX1B	0
C10	LTF	0
C10	LYL1	0
C10	MAF	2.58996e-06
C10	MAFA	0
C10	MAFF	0.000231346
C10	MAFG	0
C10	MAFK	0.00364448
C10	MAX	0.0250063
C10	MAZ	0.0138749
C10	MECOM	0.00138262
C10	MEF2B	0
C10	MEF2C	0.436198
C10	MEF2D	0.0183979
C10	MEIS1	0.0109564
C10	MEOX1	0
C10	MEOX2	0.0506143
C10	MESP2	0
C10	METTL14	0.0307303
C10	MIOS	0.00158614
C10	MIXL1	0
C10	MLX	0.00209344
C10	MLXIP	0.0599317
C10	MLXIPL	0.043265
C10	MNT	0.0274713
C10	MNX1	0
C10	MSC	0.0333731
C10	MSX1	0
C10	MSX2	0
C10	MXI1	0.0291919
C10	MYB	0
C10	MYBL1	8.8949e-05
C10	MYC	0
C10	MYEF2	0.0379878
C10	MYLK	0.0465699
C10	MYOD1	0.000504611
C10	MYOG	0
C10	MYPOP	0.00145297
C10	MYRF	0
C10	MZF1	0.0495843
C10	NANOG	0
C10	NANOGP8	0
C10	NEUROD1	0.00378021
C10	NEUROG1	0
C10	NFATC1	0.00720781
C10	NFATC2	0
C10	NFATC3	0.000671754
C10	NFE2	0
C10	NFE2L1	0.0126774
C10	NFE2L2	0.00612359
C10	NFE2L3	0.00816331
C10	NFIA	0.00890688
C10	NFIC	0.0203852
C10	NFIL3	0.00203952
C10	NFIX	0.025234
C10	NFKB2	0
C10	NFYA	0.00311261
C10	NFYB	0.00473536
C10	NFYC	0.0333135
C10	NKX1.1	0
C10	NKX1.2	0
C10	NKX2.2	0
C10	NKX2.3	0
C10	NKX2.4	0
C10	NKX2.5	0
C10	NKX2.8	0
C10	NKX3.2	0
C10	NKX6.1	0
C10	NKX6.2	0.00676505
C10	NKX6.3	0
C10	NOTO	0
C10	NR1D1	0.0427899
C10	NR1H2	0.000450577
C10	NR1H3	0.0175794
C10	NR1H4	0
C10	NR1I2	0
C10	NR1I3	0
C10	NR2C1	0.0285623
C10	NR2C2	0.074642
C10	NR2E3	0.000661258
C10	NR2F1	0.0161444
C10	NR2F2	0.0043026
C10	NR2F6	0.00314156
C10	NR3C1	0.0872656
C10	NR5A2	0
C10	NRF1	0.150935
C10	NRL	0
C10	NXPH3	0.0309865
C10	OLIG2	0.00016655
C10	ONECUT1	0.000567626
C10	ONECUT2	0.0187611
C10	ONECUT3	0
C10	OSR2	0
C10	OTP	0
C10	OTX2	0
C10	OVOL2	0.0545108
C10	PATZ1	0.0011615
C10	PAX1	0
C10	PAX3	0.000719409
C10	PAX4	0
C10	PAX6	0.000391602
C10	PAX7	0
C10	PAX8	0
C10	PAX9	0
C10	PBX1	0.221508
C10	PBX3	0.00291284
C10	PDX1	0
C10	PGR	0.00040371
C10	PHF8	0.0293832
C10	PHOX2A	0
C10	PHOX2B	0
C10	PIR	0.00620581
C10	PITX3	0
C10	PKNOX2	0.434619
C10	PLAG1	0.00305098
C10	PLAGL2	0
C10	POLE3	0
C10	POLR2A	0.0117571
C10	POLR3A	0.0521369
C10	POU1F1	0
C10	POU2F1	0.166736
C10	POU2F2	0.0292354
C10	POU2F3	0
C10	POU3F1	0.0137613
C10	POU3F2	0.00054947
C10	POU4F1	0.00789943
C10	POU4F2	7.81593e-05
C10	POU4F3	0
C10	POU5F1	0
C10	POU6F1	0.173556
C10	PPARA	0.00833927
C10	PPARD	0.00723084
C10	PPARG	0.0552277
C10	PPARGC1A	0.0485581
C10	PRDM1	0.00595998
C10	PRDM14	0
C10	PRDM15	0.0681606
C10	PRDM4	0
C10	PROP1	0.00143628
C10	PRRX1	0
C10	PRRX2	0
C10	PSMD12	0.004174
C10	PTPMT1	0.00593322
C10	PURA	0.0209914
C10	RAD21	0.00742441
C10	RARA	0.00418063
C10	RARB	0.0547408
C10	RARG	0.0123288
C10	RAX	0
C10	RAX2	0
C10	RBBP5	0.0217852
C10	RCOR1	0.0303093
C10	REL	0.00630036
C10	RELA	0.000115294
C10	RELB	0.000311895
C10	REST	0.00176795
C10	RFX1	0.0250891
C10	RFX2	0.0199491
C10	RFX3	0.0688013
C10	RFX4	0.000850222
C10	RFX7	0.0872004
C10	RFX8	0.117608
C10	RFXANK	0
C10	RORA	0.0206387
C10	RORC	0
C10	RREB1	0.00379175
C10	RUNX1	0.00251332
C10	RUNX2	0.0248969
C10	RUNX3	0
C10	RXRA	0.00877756
C10	RXRB	0.00532103
C10	RXRG	0
C10	SETBP1	0.147482
C10	SETDB1	0.0124702
C10	SHOX2	0.000973399
C10	SIN3A	0.0327151
C10	SIX3	0
C10	SIX6	0
C10	SMAD1	0.0545739
C10	SMAD4	0
C10	SMAD7	0
C10	SMAD9	0
C10	SMARCC1	0.00864351
C10	SNAI1	9.10516e-05
C10	SNAI2	0
C10	SNAI3	0.00244949
C10	SOX1	0
C10	SOX10	0.0104024
C10	SOX11	0.0064998
C10	SOX12	0.0082416
C10	SOX17	0
C10	SOX18	0
C10	SOX2	0.000817324
C10	SOX21	2.23956e-05
C10	SOX3	0.000603418
C10	SOX30	0
C10	SOX4	0.00778852
C10	SOX5	0.0883265
C10	SOX7	0.0237941
C10	SOX8	0.00739886
C10	SOX9	0.00125208
C10	SP1	0.0106738
C10	SP110	0
C10	SP2	0.00168992
C10	SP3	0.0326706
C10	SP4	0.0878785
C10	SP5	0
C10	SP7	0
C10	SPI1	0.00228129
C10	SPIB	0
C10	SPIC	0
C10	SREBF1	0.0134673
C10	SREBF2	0.0255259
C10	SRF	0.00607659
C10	STAT1	0.00114163
C10	STAT2	0.0568976
C10	STAT3	0.0034616
C10	STAT5A	0.00134907
C10	STAT6	0.0101975
C10	TAF1	0.0891454
C10	TAF7	0.00267169
C10	TAL1	0.00190376
C10	TBL1XR1	0.1165
C10	TBP	0.0155462
C10	TBPL1	0.0197501
C10	TBPL2	0
C10	TBX1	0
C10	TBX10	0.0311707
C10	TBX15	0.000394225
C10	TBX19	0
C10	TBX20	0
C10	TBX21	0
C10	TBX4	0
C10	TBX5	0
C10	TBX6	0.000115084
C10	TCF12	0.0443696
C10	TCF21	0
C10	TCF23	0
C10	TCF24	0.0103389
C10	TCF7	0
C10	TCF7L1	0.00151336
C10	TCF7L2	0.0264751
C10	TEAD1	0.000902366
C10	TEAD2	0
C10	TEAD3	0.000345085
C10	TEAD4	0.00631179
C10	TEF	0.00827222
C10	TFAP2E	0.122861
C10	TFAP4	0
C10	TFCP2L1	0
C10	TFDP1	0.0259139
C10	TFDP2	0.0347283
C10	TFE3	0.00693016
C10	THAP1	0.00455717
C10	THAP11	0.00190094
C10	THRA	0.0122451
C10	TLX1	0
C10	TLX2	0
C10	TLX3	6.17047e-05
C10	TP63	8.79292e-05
C10	TP73	0
C10	TRAF4	0.00238051
C10	TRIM21	0
C10	TRIM28	0.00267111
C10	TWIST1	0.019019
C10	UBTF	0.00656726
C10	UGP2	0.000445085
C10	UNCX	0.00145817
C10	USF1	0
C10	USF2	0.00948105
C10	VAX1	0.00487086
C10	VAX2	0
C10	VDR	0
C10	VEZF1	4.62016e-05
C10	VSX1	0
C10	VSX2	0
C10	WRNIP1	0.0301929
C10	WT1	0
C10	YBX1	0.0043938
C10	YY1	0.00715375
C10	YY2	0
C10	ZBTB14	0.00125493
C10	ZBTB16	6.7339e-05
C10	ZBTB17	0.0124946
C10	ZBTB48	0
C10	ZBTB7A	0.0654007
C10	ZBTB7B	0
C10	ZFHX2	0.168296
C10	ZFP64	0.0438641
C10	ZFP92	0
C10	ZFX	0.0486206
C10	ZNF135	0.00917002
C10	ZNF143	0.000850494
C10	ZNF155	0.0274094
C10	ZNF157	0
C10	ZNF169	0.171804
C10	ZNF17	0
C10	ZNF182	0
C10	ZNF214	0.0223689
C10	ZNF219	0
C10	ZNF224	0.0162324
C10	ZNF227	0.000177269
C10	ZNF23	0
C10	ZNF230	0
C10	ZNF235	0.0175251
C10	ZNF250	0.00693064
C10	ZNF253	0
C10	ZNF26	0
C10	ZNF266	0.179522
C10	ZNF274	0.00636249
C10	ZNF275	0
C10	ZNF296	0
C10	ZNF319	0
C10	ZNF333	0.0457059
C10	ZNF34	0
C10	ZNF362	0.0270758
C10	ZNF407	0.124578
C10	ZNF41	0.0807245
C10	ZNF416	0
C10	ZNF420	0.167382
C10	ZNF425	0.0602612
C10	ZNF443	0.00212722
C10	ZNF444	0.0167606
C10	ZNF454	0
C10	ZNF461	0.230538
C10	ZNF467	9.06487e-05
C10	ZNF471	0.0849904
C10	ZNF526	0
C10	ZNF546	0
C10	ZNF554	0
C10	ZNF573	0.0823168
C10	ZNF583	0.064448
C10	ZNF586	0
C10	ZNF613	0
C10	ZNF619	0
C10	ZNF623	0
C10	ZNF629	0
C10	ZNF658	0
C10	ZNF674	0.0598152
C10	ZNF680	0
C10	ZNF699	0
C10	ZNF71	0.0655654
C10	ZNF729	0
C10	ZNF740	0
C10	ZNF75A	0.0367852
C10	ZNF76	0.0285365
C10	ZNF77	0
C10	ZNF770	0.13293
C10	ZNF80	0
C10	ZNF81	0
C10	ZNF816	0
C10	ZNF823	0
C10	ZNF84	0
C10	ZNF841	0.0348715
C10	ZNF846	0.00835781
C10	ZNF878	0
C10	ZNF880	0.00048346
C10	ZNF91	0.0505348
C10	ZSCAN4	0
C10	ZXDB	0.000382084
C11	ADNP2	0
C11	AIRE	0
C11	ALX1	0.0519196
C11	ALX3	0
C11	ARGFX	0
C11	ARID3A	0.00327118
C11	ARNT	0.023516
C11	ARX	0.010398
C11	ASCL2	0.00126831
C11	ATF3	0.000864918
C11	ATF4	0.0391628
C11	ATF5	0.00086862
C11	ATF6	0.0190273
C11	ATF6B	0.00123113
C11	ATOH7	0.00506751
C11	ATOH8	0.00177172
C11	BACH2	0.180478
C11	BARHL1	0.00536399
C11	BARHL2	0.0025092
C11	BARX1	0
C11	BATF	0
C11	BATF3	0
C11	BCL11A	0.10426
C11	BCL3	0.0128038
C11	BCL6	0.00306422
C11	BCL6B	0
C11	BCLAF1	0.0121683
C11	BHLHE22	0.0444981
C11	BHLHE23	0
C11	BHLHE40	0.000572153
C11	BHLHE41	0
C11	BORCS8.MEF2B	0
C11	BPTF	0.0749676
C11	BRCA1	0.0058305
C11	BSX	0
C11	CAT	0.076654
C11	CDX1	0
C11	CDX2	0
C11	CDX4	0
C11	CEBPA	0.000297266
C11	CEBPB	0.000242829
C11	CEBPD	0.000962664
C11	CEBPE	0
C11	CEBPG	0.0331155
C11	CEBPZ	0.0359354
C11	CHD2	0.0732756
C11	CLOCK	0.0325953
C11	CREB1	0.0394196
C11	CREB3L2	0.0228097
C11	CREB5	0.00195608
C11	CREBZF	8.65028e-05
C11	CREM	0.0114494
C11	CRX	0.0075945
C11	CTCF	0.0382984
C11	CTCFL	0
C11	CUX1	0.0306432
C11	DBX1	0.00677433
C11	DDIT3	0.00721696
C11	DLX1	0.00184216
C11	DLX2	0.00676107
C11	DLX3	0
C11	DLX4	0
C11	DLX5	0.0132319
C11	DLX6	0.006618
C11	DMBX1	0.000866615
C11	DMRT1	0
C11	DPRX	0
C11	DRGX	1.2282e-06
C11	E2F1	0.00450552
C11	E2F2	0.00495544
C11	E2F3	0.0359045
C11	E2F4	0.00733489
C11	E2F6	0.0176418
C11	E2F7	0.00450827
C11	E2F8	0.00506932
C11	E4F1	0.000125953
C11	EBF1	0.000775567
C11	EGR1	0.00521603
C11	EGR2	0.000401314
C11	EGR3	0.0094648
C11	EGR4	0.00227719
C11	EHF	0
C11	EIF5A2	0
C11	ELF2	0.0447555
C11	ELF3	0
C11	ELF4	0.000110366
C11	ELF5	0
C11	ELK1	0.00327972
C11	ELK3	0.000607713
C11	ELK4	0.0133569
C11	EMX1	0.0441924
C11	EMX2	0.0270596
C11	EN1	0.00118783
C11	EN2	0.00235312
C11	EOMES	0.0386408
C11	EP300	0.0491803
C11	ERG	0.00181272
C11	ESR1	0.00298467
C11	ESRRA	0.00296974
C11	ESRRB	9.12644e-05
[truncated: 22,688 more rows]

## Sheet: Supplementary Table 5b
Leiden	Pathway	Score
C0	REACTOME_ACTIVATED_PKN1_STIMULATES_TRANSCRIPTION_OF_AR_ANDROGEN_RECEPTOR_REGULATED_GENES_KLK2_AND_KLK3	-0.0146676
C1	REACTOME_ACTIVATED_PKN1_STIMULATES_TRANSCRIPTION_OF_AR_ANDROGEN_RECEPTOR_REGULATED_GENES_KLK2_AND_KLK3	-0.0359288
C2	REACTOME_ACTIVATED_PKN1_STIMULATES_TRANSCRIPTION_OF_AR_ANDROGEN_RECEPTOR_REGULATED_GENES_KLK2_AND_KLK3	-0.0286863
C3	REACTOME_ACTIVATED_PKN1_STIMULATES_TRANSCRIPTION_OF_AR_ANDROGEN_RECEPTOR_REGULATED_GENES_KLK2_AND_KLK3	0.0397978
C4	REACTOME_ACTIVATED_PKN1_STIMULATES_TRANSCRIPTION_OF_AR_ANDROGEN_RECEPTOR_REGULATED_GENES_KLK2_AND_KLK3	0.0396338
C5	REACTOME_ACTIVATED_PKN1_STIMULATES_TRANSCRIPTION_OF_AR_ANDROGEN_RECEPTOR_REGULATED_GENES_KLK2_AND_KLK3	-0.0377615
C6	REACTOME_ACTIVATED_PKN1_STIMULATES_TRANSCRIPTION_OF_AR_ANDROGEN_RECEPTOR_REGULATED_GENES_KLK2_AND_KLK3	-0.023257
C7	REACTOME_ACTIVATED_PKN1_STIMULATES_TRANSCRIPTION_OF_AR_ANDROGEN_RECEPTOR_REGULATED_GENES_KLK2_AND_KLK3	-0.032756
C8	REACTOME_ACTIVATED_PKN1_STIMULATES_TRANSCRIPTION_OF_AR_ANDROGEN_RECEPTOR_REGULATED_GENES_KLK2_AND_KLK3	-0.028538
C9	REACTOME_ACTIVATED_PKN1_STIMULATES_TRANSCRIPTION_OF_AR_ANDROGEN_RECEPTOR_REGULATED_GENES_KLK2_AND_KLK3	-0.0197926
C10	REACTOME_ACTIVATED_PKN1_STIMULATES_TRANSCRIPTION_OF_AR_ANDROGEN_RECEPTOR_REGULATED_GENES_KLK2_AND_KLK3	-0.0387452
C11	REACTOME_ACTIVATED_PKN1_STIMULATES_TRANSCRIPTION_OF_AR_ANDROGEN_RECEPTOR_REGULATED_GENES_KLK2_AND_KLK3	0.0319909
C12	REACTOME_ACTIVATED_PKN1_STIMULATES_TRANSCRIPTION_OF_AR_ANDROGEN_RECEPTOR_REGULATED_GENES_KLK2_AND_KLK3	-0.0197728
C13	REACTOME_ACTIVATED_PKN1_STIMULATES_TRANSCRIPTION_OF_AR_ANDROGEN_RECEPTOR_REGULATED_GENES_KLK2_AND_KLK3	-0.00144773
C14	REACTOME_ACTIVATED_PKN1_STIMULATES_TRANSCRIPTION_OF_AR_ANDROGEN_RECEPTOR_REGULATED_GENES_KLK2_AND_KLK3	-0.0347664
C15	REACTOME_ACTIVATED_PKN1_STIMULATES_TRANSCRIPTION_OF_AR_ANDROGEN_RECEPTOR_REGULATED_GENES_KLK2_AND_KLK3	-0.0427013
C16	REACTOME_ACTIVATED_PKN1_STIMULATES_TRANSCRIPTION_OF_AR_ANDROGEN_RECEPTOR_REGULATED_GENES_KLK2_AND_KLK3	-0.0401101
C17	REACTOME_ACTIVATED_PKN1_STIMULATES_TRANSCRIPTION_OF_AR_ANDROGEN_RECEPTOR_REGULATED_GENES_KLK2_AND_KLK3	-0.0255567
C18	REACTOME_ACTIVATED_PKN1_STIMULATES_TRANSCRIPTION_OF_AR_ANDROGEN_RECEPTOR_REGULATED_GENES_KLK2_AND_KLK3	0.0253413
C19	REACTOME_ACTIVATED_PKN1_STIMULATES_TRANSCRIPTION_OF_AR_ANDROGEN_RECEPTOR_REGULATED_GENES_KLK2_AND_KLK3	-0.0312976
C20	REACTOME_ACTIVATED_PKN1_STIMULATES_TRANSCRIPTION_OF_AR_ANDROGEN_RECEPTOR_REGULATED_GENES_KLK2_AND_KLK3	0.0407455
C21	REACTOME_ACTIVATED_PKN1_STIMULATES_TRANSCRIPTION_OF_AR_ANDROGEN_RECEPTOR_REGULATED_GENES_KLK2_AND_KLK3	-0.0335198
C22	REACTOME_ACTIVATED_PKN1_STIMULATES_TRANSCRIPTION_OF_AR_ANDROGEN_RECEPTOR_REGULATED_GENES_KLK2_AND_KLK3	-0.0364784
C23	REACTOME_ACTIVATED_PKN1_STIMULATES_TRANSCRIPTION_OF_AR_ANDROGEN_RECEPTOR_REGULATED_GENES_KLK2_AND_KLK3	0.0233012
C24	REACTOME_ACTIVATED_PKN1_STIMULATES_TRANSCRIPTION_OF_AR_ANDROGEN_RECEPTOR_REGULATED_GENES_KLK2_AND_KLK3	0.058497
C25	REACTOME_ACTIVATED_PKN1_STIMULATES_TRANSCRIPTION_OF_AR_ANDROGEN_RECEPTOR_REGULATED_GENES_KLK2_AND_KLK3	-0.0369273
C26	REACTOME_ACTIVATED_PKN1_STIMULATES_TRANSCRIPTION_OF_AR_ANDROGEN_RECEPTOR_REGULATED_GENES_KLK2_AND_KLK3	0.024005
C27	REACTOME_ACTIVATED_PKN1_STIMULATES_TRANSCRIPTION_OF_AR_ANDROGEN_RECEPTOR_REGULATED_GENES_KLK2_AND_KLK3	-0.0340183
C28	REACTOME_ACTIVATED_PKN1_STIMULATES_TRANSCRIPTION_OF_AR_ANDROGEN_RECEPTOR_REGULATED_GENES_KLK2_AND_KLK3	-0.0351547
C29	REACTOME_ACTIVATED_PKN1_STIMULATES_TRANSCRIPTION_OF_AR_ANDROGEN_RECEPTOR_REGULATED_GENES_KLK2_AND_KLK3	0.00840158
C30	REACTOME_ACTIVATED_PKN1_STIMULATES_TRANSCRIPTION_OF_AR_ANDROGEN_RECEPTOR_REGULATED_GENES_KLK2_AND_KLK3	-0.00836663
C31	REACTOME_ACTIVATED_PKN1_STIMULATES_TRANSCRIPTION_OF_AR_ANDROGEN_RECEPTOR_REGULATED_GENES_KLK2_AND_KLK3	-0.0276142
C32	REACTOME_ACTIVATED_PKN1_STIMULATES_TRANSCRIPTION_OF_AR_ANDROGEN_RECEPTOR_REGULATED_GENES_KLK2_AND_KLK3	-0.018819
C33	REACTOME_ACTIVATED_PKN1_STIMULATES_TRANSCRIPTION_OF_AR_ANDROGEN_RECEPTOR_REGULATED_GENES_KLK2_AND_KLK3	0.0338913
C34	REACTOME_ACTIVATED_PKN1_STIMULATES_TRANSCRIPTION_OF_AR_ANDROGEN_RECEPTOR_REGULATED_GENES_KLK2_AND_KLK3	-0.0444543
C35	REACTOME_ACTIVATED_PKN1_STIMULATES_TRANSCRIPTION_OF_AR_ANDROGEN_RECEPTOR_REGULATED_GENES_KLK2_AND_KLK3	-0.02947
C36	REACTOME_ACTIVATED_PKN1_STIMULATES_TRANSCRIPTION_OF_AR_ANDROGEN_RECEPTOR_REGULATED_GENES_KLK2_AND_KLK3	-0.043034
C37	REACTOME_ACTIVATED_PKN1_STIMULATES_TRANSCRIPTION_OF_AR_ANDROGEN_RECEPTOR_REGULATED_GENES_KLK2_AND_KLK3	-0.002088
C38	REACTOME_ACTIVATED_PKN1_STIMULATES_TRANSCRIPTION_OF_AR_ANDROGEN_RECEPTOR_REGULATED_GENES_KLK2_AND_KLK3	-0.0122492
C39	REACTOME_ACTIVATED_PKN1_STIMULATES_TRANSCRIPTION_OF_AR_ANDROGEN_RECEPTOR_REGULATED_GENES_KLK2_AND_KLK3	0.0273312
C40	REACTOME_ACTIVATED_PKN1_STIMULATES_TRANSCRIPTION_OF_AR_ANDROGEN_RECEPTOR_REGULATED_GENES_KLK2_AND_KLK3	0.0216828
C0	REACTOME_ACTIVATED_TAK1_MEDIATES_P38_MAPK_ACTIVATION	0.00486054
C1	REACTOME_ACTIVATED_TAK1_MEDIATES_P38_MAPK_ACTIVATION	-0.0195685
C2	REACTOME_ACTIVATED_TAK1_MEDIATES_P38_MAPK_ACTIVATION	-0.00661786
C3	REACTOME_ACTIVATED_TAK1_MEDIATES_P38_MAPK_ACTIVATION	0.211226
C4	REACTOME_ACTIVATED_TAK1_MEDIATES_P38_MAPK_ACTIVATION	0.251137
C5	REACTOME_ACTIVATED_TAK1_MEDIATES_P38_MAPK_ACTIVATION	-0.0134154
C6	REACTOME_ACTIVATED_TAK1_MEDIATES_P38_MAPK_ACTIVATION	-0.0191926
C7	REACTOME_ACTIVATED_TAK1_MEDIATES_P38_MAPK_ACTIVATION	-0.0286927
C8	REACTOME_ACTIVATED_TAK1_MEDIATES_P38_MAPK_ACTIVATION	-0.0176549
C9	REACTOME_ACTIVATED_TAK1_MEDIATES_P38_MAPK_ACTIVATION	-0.0364605
C10	REACTOME_ACTIVATED_TAK1_MEDIATES_P38_MAPK_ACTIVATION	-0.0138521
C11	REACTOME_ACTIVATED_TAK1_MEDIATES_P38_MAPK_ACTIVATION	0.183439
C12	REACTOME_ACTIVATED_TAK1_MEDIATES_P38_MAPK_ACTIVATION	0.000995442
C13	REACTOME_ACTIVATED_TAK1_MEDIATES_P38_MAPK_ACTIVATION	0.0589548
C14	REACTOME_ACTIVATED_TAK1_MEDIATES_P38_MAPK_ACTIVATION	-0.00162969
C15	REACTOME_ACTIVATED_TAK1_MEDIATES_P38_MAPK_ACTIVATION	-0.0247262
C16	REACTOME_ACTIVATED_TAK1_MEDIATES_P38_MAPK_ACTIVATION	-0.0185376
C17	REACTOME_ACTIVATED_TAK1_MEDIATES_P38_MAPK_ACTIVATION	-0.00507671
C18	REACTOME_ACTIVATED_TAK1_MEDIATES_P38_MAPK_ACTIVATION	0.214126
C19	REACTOME_ACTIVATED_TAK1_MEDIATES_P38_MAPK_ACTIVATION	-0.0311194
C20	REACTOME_ACTIVATED_TAK1_MEDIATES_P38_MAPK_ACTIVATION	0.0737609
C21	REACTOME_ACTIVATED_TAK1_MEDIATES_P38_MAPK_ACTIVATION	-0.0177995
C22	REACTOME_ACTIVATED_TAK1_MEDIATES_P38_MAPK_ACTIVATION	-0.0234253
C23	REACTOME_ACTIVATED_TAK1_MEDIATES_P38_MAPK_ACTIVATION	0.0741504
C24	REACTOME_ACTIVATED_TAK1_MEDIATES_P38_MAPK_ACTIVATION	0.227592
C25	REACTOME_ACTIVATED_TAK1_MEDIATES_P38_MAPK_ACTIVATION	-0.0241019
C26	REACTOME_ACTIVATED_TAK1_MEDIATES_P38_MAPK_ACTIVATION	0.122879
C27	REACTOME_ACTIVATED_TAK1_MEDIATES_P38_MAPK_ACTIVATION	0.0476456
C28	REACTOME_ACTIVATED_TAK1_MEDIATES_P38_MAPK_ACTIVATION	-0.028272
C29	REACTOME_ACTIVATED_TAK1_MEDIATES_P38_MAPK_ACTIVATION	0.0751887
C30	REACTOME_ACTIVATED_TAK1_MEDIATES_P38_MAPK_ACTIVATION	0.0894718
C31	REACTOME_ACTIVATED_TAK1_MEDIATES_P38_MAPK_ACTIVATION	-0.0372934
C32	REACTOME_ACTIVATED_TAK1_MEDIATES_P38_MAPK_ACTIVATION	-0.0313243
C33	REACTOME_ACTIVATED_TAK1_MEDIATES_P38_MAPK_ACTIVATION	0.213537
C34	REACTOME_ACTIVATED_TAK1_MEDIATES_P38_MAPK_ACTIVATION	-0.0152939
C35	REACTOME_ACTIVATED_TAK1_MEDIATES_P38_MAPK_ACTIVATION	0.118035
C36	REACTOME_ACTIVATED_TAK1_MEDIATES_P38_MAPK_ACTIVATION	-0.0172659
C37	REACTOME_ACTIVATED_TAK1_MEDIATES_P38_MAPK_ACTIVATION	0.0383971
C38	REACTOME_ACTIVATED_TAK1_MEDIATES_P38_MAPK_ACTIVATION	-0.0182629
C39	REACTOME_ACTIVATED_TAK1_MEDIATES_P38_MAPK_ACTIVATION	0.340219
C40	REACTOME_ACTIVATED_TAK1_MEDIATES_P38_MAPK_ACTIVATION	0.243282
C0	REACTOME_ANDROGEN_BIOSYNTHESIS	-0.0106491
C1	REACTOME_ANDROGEN_BIOSYNTHESIS	-0.045487
C2	REACTOME_ANDROGEN_BIOSYNTHESIS	-0.011771
C3	REACTOME_ANDROGEN_BIOSYNTHESIS	-0.0284736
C4	REACTOME_ANDROGEN_BIOSYNTHESIS	-0.0305423
C5	REACTOME_ANDROGEN_BIOSYNTHESIS	-0.0273913
C6	REACTOME_ANDROGEN_BIOSYNTHESIS	-0.0344428
C7	REACTOME_ANDROGEN_BIOSYNTHESIS	-0.019472
C8	REACTOME_ANDROGEN_BIOSYNTHESIS	-0.0243324
C9	REACTOME_ANDROGEN_BIOSYNTHESIS	-0.0352072
C10	REACTOME_ANDROGEN_BIOSYNTHESIS	-0.0341015
C11	REACTOME_ANDROGEN_BIOSYNTHESIS	-0.0452597
C12	REACTOME_ANDROGEN_BIOSYNTHESIS	-0.0168428
C13	REACTOME_ANDROGEN_BIOSYNTHESIS	-0.0277537
C14	REACTOME_ANDROGEN_BIOSYNTHESIS	-0.035244
C15	REACTOME_ANDROGEN_BIOSYNTHESIS	-0.0336557
C16	REACTOME_ANDROGEN_BIOSYNTHESIS	-0.0337211
C17	REACTOME_ANDROGEN_BIOSYNTHESIS	-0.0414613
C18	REACTOME_ANDROGEN_BIOSYNTHESIS	-0.0409048
C19	REACTOME_ANDROGEN_BIOSYNTHESIS	-0.00781419
C20	REACTOME_ANDROGEN_BIOSYNTHESIS	-0.0531021
C21	REACTOME_ANDROGEN_BIOSYNTHESIS	0.00526569
C22	REACTOME_ANDROGEN_BIOSYNTHESIS	-0.041376
C23	REACTOME_ANDROGEN_BIOSYNTHESIS	-0.042353
C24	REACTOME_ANDROGEN_BIOSYNTHESIS	-0.0321984
C25	REACTOME_ANDROGEN_BIOSYNTHESIS	-0.0251896
C26	REACTOME_ANDROGEN_BIOSYNTHESIS	-0.0550493
C27	REACTOME_ANDROGEN_BIOSYNTHESIS	-0.00719911
C28	REACTOME_ANDROGEN_BIOSYNTHESIS	-0.0091681
C29	REACTOME_ANDROGEN_BIOSYNTHESIS	-0.0678347
C30	REACTOME_ANDROGEN_BIOSYNTHESIS	-0.0301926
C31	REACTOME_ANDROGEN_BIOSYNTHESIS	-0.02362
C32	REACTOME_ANDROGEN_BIOSYNTHESIS	-0.0166376
C33	REACTOME_ANDROGEN_BIOSYNTHESIS	-0.0423519
C34	REACTOME_ANDROGEN_BIOSYNTHESIS	-0.016238
C35	REACTOME_ANDROGEN_BIOSYNTHESIS	-0.0229505
C36	REACTOME_ANDROGEN_BIOSYNTHESIS	-0.0465394
C37	REACTOME_ANDROGEN_BIOSYNTHESIS	-0.0584304
C38	REACTOME_ANDROGEN_BIOSYNTHESIS	-0.024781
C39	REACTOME_ANDROGEN_BIOSYNTHESIS	-0.0335359
C40	REACTOME_ANDROGEN_BIOSYNTHESIS	-0.0211644
C0	REACTOME_CHEMOKINE_RECEPTORS_BIND_CHEMOKINES	-0.0129146
C1	REACTOME_CHEMOKINE_RECEPTORS_BIND_CHEMOKINES	-0.0114082
C2	REACTOME_CHEMOKINE_RECEPTORS_BIND_CHEMOKINES	-0.00864492
C3	REACTOME_CHEMOKINE_RECEPTORS_BIND_CHEMOKINES	-0.0148909
C4	REACTOME_CHEMOKINE_RECEPTORS_BIND_CHEMOKINES	-0.00728438
C5	REACTOME_CHEMOKINE_RECEPTORS_BIND_CHEMOKINES	-0.0138135
C6	REACTOME_CHEMOKINE_RECEPTORS_BIND_CHEMOKINES	-0.0100324
C7	REACTOME_CHEMOKINE_RECEPTORS_BIND_CHEMOKINES	-0.0111952
C8	REACTOME_CHEMOKINE_RECEPTORS_BIND_CHEMOKINES	-0.0118243
C9	REACTOME_CHEMOKINE_RECEPTORS_BIND_CHEMOKINES	-0.00812682
C10	REACTOME_CHEMOKINE_RECEPTORS_BIND_CHEMOKINES	-0.0129202
C11	REACTOME_CHEMOKINE_RECEPTORS_BIND_CHEMOKINES	-0.0144204
C12	REACTOME_CHEMOKINE_RECEPTORS_BIND_CHEMOKINES	-0.0107736
C13	REACTOME_CHEMOKINE_RECEPTORS_BIND_CHEMOKINES	0.00678988
C14	REACTOME_CHEMOKINE_RECEPTORS_BIND_CHEMOKINES	-0.0118508
C15	REACTOME_CHEMOKINE_RECEPTORS_BIND_CHEMOKINES	-0.0150842
C16	REACTOME_CHEMOKINE_RECEPTORS_BIND_CHEMOKINES	-0.0115594
C17	REACTOME_CHEMOKINE_RECEPTORS_BIND_CHEMOKINES	-0.0108035
C18	REACTOME_CHEMOKINE_RECEPTORS_BIND_CHEMOKINES	-0.0136229
C19	REACTOME_CHEMOKINE_RECEPTORS_BIND_CHEMOKINES	-0.0130163
C20	REACTOME_CHEMOKINE_RECEPTORS_BIND_CHEMOKINES	-0.00268898
C21	REACTOME_CHEMOKINE_RECEPTORS_BIND_CHEMOKINES	-0.0145525
C22	REACTOME_CHEMOKINE_RECEPTORS_BIND_CHEMOKINES	-0.0150964
C23	REACTOME_CHEMOKINE_RECEPTORS_BIND_CHEMOKINES	-0.00699564
C24	REACTOME_CHEMOKINE_RECEPTORS_BIND_CHEMOKINES	-0.0111778
C25	REACTOME_CHEMOKINE_RECEPTORS_BIND_CHEMOKINES	-0.0133605
C26	REACTOME_CHEMOKINE_RECEPTORS_BIND_CHEMOKINES	-0.0145657
C27	REACTOME_CHEMOKINE_RECEPTORS_BIND_CHEMOKINES	-0.00837174
C28	REACTOME_CHEMOKINE_RECEPTORS_BIND_CHEMOKINES	-0.0139866
C29	REACTOME_CHEMOKINE_RECEPTORS_BIND_CHEMOKINES	-0.0110197
C30	REACTOME_CHEMOKINE_RECEPTORS_BIND_CHEMOKINES	-0.00890062
C31	REACTOME_CHEMOKINE_RECEPTORS_BIND_CHEMOKINES	-0.00912639
C32	REACTOME_CHEMOKINE_RECEPTORS_BIND_CHEMOKINES	-0.0116002
C33	REACTOME_CHEMOKINE_RECEPTORS_BIND_CHEMOKINES	-0.0129732
C34	REACTOME_CHEMOKINE_RECEPTORS_BIND_CHEMOKINES	-0.0149626
C35	REACTOME_CHEMOKINE_RECEPTORS_BIND_CHEMOKINES	-0.0117998
C36	REACTOME_CHEMOKINE_RECEPTORS_BIND_CHEMOKINES	-0.0135707
C37	REACTOME_CHEMOKINE_RECEPTORS_BIND_CHEMOKINES	-0.00965014
C38	REACTOME_CHEMOKINE_RECEPTORS_BIND_CHEMOKINES	-0.0115834
C39	REACTOME_CHEMOKINE_RECEPTORS_BIND_CHEMOKINES	0.0798183
C40	REACTOME_CHEMOKINE_RECEPTORS_BIND_CHEMOKINES	-0.00691758
C0	REACTOME_CREB1_PHOSPHORYLATION_THROUGH_NMDA_RECEPTOR_MEDIATED_ACTIVATION_OF_RAS_SIGNALING	0.06455
C1	REACTOME_CREB1_PHOSPHORYLATION_THROUGH_NMDA_RECEPTOR_MEDIATED_ACTIVATION_OF_RAS_SIGNALING	0.399274
C2	REACTOME_CREB1_PHOSPHORYLATION_THROUGH_NMDA_RECEPTOR_MEDIATED_ACTIVATION_OF_RAS_SIGNALING	0.10938
C3	REACTOME_CREB1_PHOSPHORYLATION_THROUGH_NMDA_RECEPTOR_MEDIATED_ACTIVATION_OF_RAS_SIGNALING	0.0315579
C4	REACTOME_CREB1_PHOSPHORYLATION_THROUGH_NMDA_RECEPTOR_MEDIATED_ACTIVATION_OF_RAS_SIGNALING	-0.0227815
C5	REACTOME_CREB1_PHOSPHORYLATION_THROUGH_NMDA_RECEPTOR_MEDIATED_ACTIVATION_OF_RAS_SIGNALING	0.343254
C6	REACTOME_CREB1_PHOSPHORYLATION_THROUGH_NMDA_RECEPTOR_MEDIATED_ACTIVATION_OF_RAS_SIGNALING	0.371585
C7	REACTOME_CREB1_PHOSPHORYLATION_THROUGH_NMDA_RECEPTOR_MEDIATED_ACTIVATION_OF_RAS_SIGNALING	0.320221
C8	REACTOME_CREB1_PHOSPHORYLATION_THROUGH_NMDA_RECEPTOR_MEDIATED_ACTIVATION_OF_RAS_SIGNALING	0.329835
C9	REACTOME_CREB1_PHOSPHORYLATION_THROUGH_NMDA_RECEPTOR_MEDIATED_ACTIVATION_OF_RAS_SIGNALING	0.137996
C10	REACTOME_CREB1_PHOSPHORYLATION_THROUGH_NMDA_RECEPTOR_MEDIATED_ACTIVATION_OF_RAS_SIGNALING	0.317211
C11	REACTOME_CREB1_PHOSPHORYLATION_THROUGH_NMDA_RECEPTOR_MEDIATED_ACTIVATION_OF_RAS_SIGNALING	0.0600626
C12	REACTOME_CREB1_PHOSPHORYLATION_THROUGH_NMDA_RECEPTOR_MEDIATED_ACTIVATION_OF_RAS_SIGNALING	0.224038
C13	REACTOME_CREB1_PHOSPHORYLATION_THROUGH_NMDA_RECEPTOR_MEDIATED_ACTIVATION_OF_RAS_SIGNALING	0.0801854
C14	REACTOME_CREB1_PHOSPHORYLATION_THROUGH_NMDA_RECEPTOR_MEDIATED_ACTIVATION_OF_RAS_SIGNALING	0.325149
C15	REACTOME_CREB1_PHOSPHORYLATION_THROUGH_NMDA_RECEPTOR_MEDIATED_ACTIVATION_OF_RAS_SIGNALING	0.344852
C16	REACTOME_CREB1_PHOSPHORYLATION_THROUGH_NMDA_RECEPTOR_MEDIATED_ACTIVATION_OF_RAS_SIGNALING	0.347087
C17	REACTOME_CREB1_PHOSPHORYLATION_THROUGH_NMDA_RECEPTOR_MEDIATED_ACTIVATION_OF_RAS_SIGNALING	0.349636
C18	REACTOME_CREB1_PHOSPHORYLATION_THROUGH_NMDA_RECEPTOR_MEDIATED_ACTIVATION_OF_RAS_SIGNALING	-0.011568
C19	REACTOME_CREB1_PHOSPHORYLATION_THROUGH_NMDA_RECEPTOR_MEDIATED_ACTIVATION_OF_RAS_SIGNALING	0.297043
C20	REACTOME_CREB1_PHOSPHORYLATION_THROUGH_NMDA_RECEPTOR_MEDIATED_ACTIVATION_OF_RAS_SIGNALING	0.0596479
C21	REACTOME_CREB1_PHOSPHORYLATION_THROUGH_NMDA_RECEPTOR_MEDIATED_ACTIVATION_OF_RAS_SIGNALING	0.358614
C22	REACTOME_CREB1_PHOSPHORYLATION_THROUGH_NMDA_RECEPTOR_MEDIATED_ACTIVATION_OF_RAS_SIGNALING	0.327743
C23	REACTOME_CREB1_PHOSPHORYLATION_THROUGH_NMDA_RECEPTOR_MEDIATED_ACTIVATION_OF_RAS_SIGNALING	0.0933059
C24	REACTOME_CREB1_PHOSPHORYLATION_THROUGH_NMDA_RECEPTOR_MEDIATED_ACTIVATION_OF_RAS_SIGNALING	0.0235553
C25	REACTOME_CREB1_PHOSPHORYLATION_THROUGH_NMDA_RECEPTOR_MEDIATED_ACTIVATION_OF_RAS_SIGNALING	0.330485
C26	REACTOME_CREB1_PHOSPHORYLATION_THROUGH_NMDA_RECEPTOR_MEDIATED_ACTIVATION_OF_RAS_SIGNALING	-0.0249743
C27	REACTOME_CREB1_PHOSPHORYLATION_THROUGH_NMDA_RECEPTOR_MEDIATED_ACTIVATION_OF_RAS_SIGNALING	0.0536778
C28	REACTOME_CREB1_PHOSPHORYLATION_THROUGH_NMDA_RECEPTOR_MEDIATED_ACTIVATION_OF_RAS_SIGNALING	0.366325
C29	REACTOME_CREB1_PHOSPHORYLATION_THROUGH_NMDA_RECEPTOR_MEDIATED_ACTIVATION_OF_RAS_SIGNALING	0.164242
C30	REACTOME_CREB1_PHOSPHORYLATION_THROUGH_NMDA_RECEPTOR_MEDIATED_ACTIVATION_OF_RAS_SIGNALING	0.0812141
C31	REACTOME_CREB1_PHOSPHORYLATION_THROUGH_NMDA_RECEPTOR_MEDIATED_ACTIVATION_OF_RAS_SIGNALING	0.313378
C32	REACTOME_CREB1_PHOSPHORYLATION_THROUGH_NMDA_RECEPTOR_MEDIATED_ACTIVATION_OF_RAS_SIGNALING	0.216521
C33	REACTOME_CREB1_PHOSPHORYLATION_THROUGH_NMDA_RECEPTOR_MEDIATED_ACTIVATION_OF_RAS_SIGNALING	0.0634637
C34	REACTOME_CREB1_PHOSPHORYLATION_THROUGH_NMDA_RECEPTOR_MEDIATED_ACTIVATION_OF_RAS_SIGNALING	0.30824
C35	REACTOME_CREB1_PHOSPHORYLATION_THROUGH_NMDA_RECEPTOR_MEDIATED_ACTIVATION_OF_RAS_SIGNALING	0.508894
C36	REACTOME_CREB1_PHOSPHORYLATION_THROUGH_NMDA_RECEPTOR_MEDIATED_ACTIVATION_OF_RAS_SIGNALING	0.31432
C37	REACTOME_CREB1_PHOSPHORYLATION_THROUGH_NMDA_RECEPTOR_MEDIATED_ACTIVATION_OF_RAS_SIGNALING	0.118756
C38	REACTOME_CREB1_PHOSPHORYLATION_THROUGH_NMDA_RECEPTOR_MEDIATED_ACTIVATION_OF_RAS_SIGNALING	0.0543681
C39	REACTOME_CREB1_PHOSPHORYLATION_THROUGH_NMDA_RECEPTOR_MEDIATED_ACTIVATION_OF_RAS_SIGNALING	0.0098858
C40	REACTOME_CREB1_PHOSPHORYLATION_THROUGH_NMDA_RECEPTOR_MEDIATED_ACTIVATION_OF_RAS_SIGNALING	-0.00779328
C0	REACTOME_ERK_MAPK_TARGETS	0.015667
C1	REACTOME_ERK_MAPK_TARGETS	0.126678
C2	REACTOME_ERK_MAPK_TARGETS	0.0513367
C3	REACTOME_ERK_MAPK_TARGETS	-0.0101998
C4	REACTOME_ERK_MAPK_TARGETS	-0.0202636
C5	REACTOME_ERK_MAPK_TARGETS	0.11341
C6	REACTOME_ERK_MAPK_TARGETS	0.124086
C7	REACTOME_ERK_MAPK_TARGETS	0.0990036
C8	REACTOME_ERK_MAPK_TARGETS	0.142076
C9	REACTOME_ERK_MAPK_TARGETS	0.0339711
C10	REACTOME_ERK_MAPK_TARGETS	0.145499
C11	REACTOME_ERK_MAPK_TARGETS	0.00706057
C12	REACTOME_ERK_MAPK_TARGETS	0.139195
C13	REACTOME_ERK_MAPK_TARGETS	0.260731
C14	REACTOME_ERK_MAPK_TARGETS	0.135894
C15	REACTOME_ERK_MAPK_TARGETS	0.121468
C16	REACTOME_ERK_MAPK_TARGETS	0.11493
C17	REACTOME_ERK_MAPK_TARGETS	0.114928
C18	REACTOME_ERK_MAPK_TARGETS	-0.0051105
C19	REACTOME_ERK_MAPK_TARGETS	0.100393
C20	REACTOME_ERK_MAPK_TARGETS	0.0557817
C21	REACTOME_ERK_MAPK_TARGETS	0.118795
C22	REACTOME_ERK_MAPK_TARGETS	0.109509
C23	REACTOME_ERK_MAPK_TARGETS	0.0376785
C24	REACTOME_ERK_MAPK_TARGETS	-0.0297688
C25	REACTOME_ERK_MAPK_TARGETS	0.108075
C26	REACTOME_ERK_MAPK_TARGETS	-0.0121641
C27	REACTOME_ERK_MAPK_TARGETS	0.0526675
C28	REACTOME_ERK_MAPK_TARGETS	0.113139
C29	REACTOME_ERK_MAPK_TARGETS	0.100868
C30	REACTOME_ERK_MAPK_TARGETS	0.0930393
C31	REACTOME_ERK_MAPK_TARGETS	0.135681
C32	REACTOME_ERK_MAPK_TARGETS	0.0573771
C33	REACTOME_ERK_MAPK_TARGETS	-0.0194454
C34	REACTOME_ERK_MAPK_TARGETS	0.0616612
C35	REACTOME_ERK_MAPK_TARGETS	0.201103
C36	REACTOME_ERK_MAPK_TARGETS	0.166746
C37	REACTOME_ERK_MAPK_TARGETS	0.0202476
C38	REACTOME_ERK_MAPK_TARGETS	0.016124
C39	REACTOME_ERK_MAPK_TARGETS	0.148006
C40	REACTOME_ERK_MAPK_TARGETS	-0.0210419
C0	REACTOME_ERYTHROPOIETIN_ACTIVATES_RAS	-0.0481469
C1	REACTOME_ERYTHROPOIETIN_ACTIVATES_RAS	-0.00351955
C2	REACTOME_ERYTHROPOIETIN_ACTIVATES_RAS	0.00877653
C3	REACTOME_ERYTHROPOIETIN_ACTIVATES_RAS	0.00220179
C4	REACTOME_ERYTHROPOIETIN_ACTIVATES_RAS	-0.0184202
C5	REACTOME_ERYTHROPOIETIN_ACTIVATES_RAS	0.0134702
C6	REACTOME_ERYTHROPOIETIN_ACTIVATES_RAS	0.0275114
C7	REACTOME_ERYTHROPOIETIN_ACTIVATES_RAS	-7.94661e-05
C8	REACTOME_ERYTHROPOIETIN_ACTIVATES_RAS	0.0131518
C9	REACTOME_ERYTHROPOIETIN_ACTIVATES_RAS	0.00603099
C10	REACTOME_ERYTHROPOIETIN_ACTIVATES_RAS	-0.00125879
C11	REACTOME_ERYTHROPOIETIN_ACTIVATES_RAS	-0.0115395
C12	REACTOME_ERYTHROPOIETIN_ACTIVATES_RAS	0.0343685
C13	REACTOME_ERYTHROPOIETIN_ACTIVATES_RAS	0.351666
C14	REACTOME_ERYTHROPOIETIN_ACTIVATES_RAS	0.0247903
C15	REACTOME_ERYTHROPOIETIN_ACTIVATES_RAS	0.0145945
C16	REACTOME_ERYTHROPOIETIN_ACTIVATES_RAS	0.0220422
C17	REACTOME_ERYTHROPOIETIN_ACTIVATES_RAS	-0.00375889
C18	REACTOME_ERYTHROPOIETIN_ACTIVATES_RAS	-0.0180307
C19	REACTOME_ERYTHROPOIETIN_ACTIVATES_RAS	0.0187243
C20	REACTOME_ERYTHROPOIETIN_ACTIVATES_RAS	-0.0395399
C21	REACTOME_ERYTHROPOIETIN_ACTIVATES_RAS	0.028965
C22	REACTOME_ERYTHROPOIETIN_ACTIVATES_RAS	-0.0127867
C23	REACTOME_ERYTHROPOIETIN_ACTIVATES_RAS	-0.0353596
C24	REACTOME_ERYTHROPOIETIN_ACTIVATES_RAS	-0.0116905
C25	REACTOME_ERYTHROPOIETIN_ACTIVATES_RAS	0.00199976
C26	REACTOME_ERYTHROPOIETIN_ACTIVATES_RAS	-0.0461262
C27	REACTOME_ERYTHROPOIETIN_ACTIVATES_RAS	0.0749221
C28	REACTOME_ERYTHROPOIETIN_ACTIVATES_RAS	0.0163615
C29	REACTOME_ERYTHROPOIETIN_ACTIVATES_RAS	-0.0535568
C30	REACTOME_ERYTHROPOIETIN_ACTIVATES_RAS	0.0482253
C31	REACTOME_ERYTHROPOIETIN_ACTIVATES_RAS	-0.0113413
C32	REACTOME_ERYTHROPOIETIN_ACTIVATES_RAS	0.00617439
C33	REACTOME_ERYTHROPOIETIN_ACTIVATES_RAS	0.0142476
C34	REACTOME_ERYTHROPOIETIN_ACTIVATES_RAS	0.0405102
C35	REACTOME_ERYTHROPOIETIN_ACTIVATES_RAS	0.0179498
C36	REACTOME_ERYTHROPOIETIN_ACTIVATES_RAS	0.0100598
C37	REACTOME_ERYTHROPOIETIN_ACTIVATES_RAS	-0.0520899
C38	REACTOME_ERYTHROPOIETIN_ACTIVATES_RAS	0.0724536
C39	REACTOME_ERYTHROPOIETIN_ACTIVATES_RAS	0.213107
C40	REACTOME_ERYTHROPOIETIN_ACTIVATES_RAS	-0.00583441
C0	REACTOME_ESR_MEDIATED_SIGNALING	0.112913
C1	REACTOME_ESR_MEDIATED_SIGNALING	0.0820655
C2	REACTOME_ESR_MEDIATED_SIGNALING	0.0950773
C3	REACTOME_ESR_MEDIATED_SIGNALING	0.152222
C4	REACTOME_ESR_MEDIATED_SIGNALING	0.171769
C5	REACTOME_ESR_MEDIATED_SIGNALING	0.0832866
C6	REACTOME_ESR_MEDIATED_SIGNALING	0.0822376
C7	REACTOME_ESR_MEDIATED_SIGNALING	0.108638
C8	REACTOME_ESR_MEDIATED_SIGNALING	0.0908293
C9	REACTOME_ESR_MEDIATED_SIGNALING	0.106426
C10	REACTOME_ESR_MEDIATED_SIGNALING	0.0832793
C11	REACTOME_ESR_MEDIATED_SIGNALING	0.148592
C12	REACTOME_ESR_MEDIATED_SIGNALING	0.100624
C13	REACTOME_ESR_MEDIATED_SIGNALING	0.111155
C14	REACTOME_ESR_MEDIATED_SIGNALING	0.0872322
C15	REACTOME_ESR_MEDIATED_SIGNALING	0.0766543
C16	REACTOME_ESR_MEDIATED_SIGNALING	0.0849576
C17	REACTOME_ESR_MEDIATED_SIGNALING	0.0873311
C18	REACTOME_ESR_MEDIATED_SIGNALING	0.165537
C19	REACTOME_ESR_MEDIATED_SIGNALING	0.104129
C20	REACTOME_ESR_MEDIATED_SIGNALING	0.150972
C21	REACTOME_ESR_MEDIATED_SIGNALING	0.105465
C22	REACTOME_ESR_MEDIATED_SIGNALING	0.0787379
C23	REACTOME_ESR_MEDIATED_SIGNALING	0.144358
C24	REACTOME_ESR_MEDIATED_SIGNALING	0.168015
C25	REACTOME_ESR_MEDIATED_SIGNALING	0.0793249
C26	REACTOME_ESR_MEDIATED_SIGNALING	0.15953
C27	REACTOME_ESR_MEDIATED_SIGNALING	0.107062
C28	REACTOME_ESR_MEDIATED_SIGNALING	0.0981585
C29	REACTOME_ESR_MEDIATED_SIGNALING	0.123787
C30	REACTOME_ESR_MEDIATED_SIGNALING	0.118688
C31	REACTOME_ESR_MEDIATED_SIGNALING	0.0888691
C32	REACTOME_ESR_MEDIATED_SIGNALING	0.14308
C33	REACTOME_ESR_MEDIATED_SIGNALING	0.168391
C34	REACTOME_ESR_MEDIATED_SIGNALING	0.0788759
C35	REACTOME_ESR_MEDIATED_SIGNALING	0.110582
C36	REACTOME_ESR_MEDIATED_SIGNALING	0.0889868
C37	REACTOME_ESR_MEDIATED_SIGNALING	0.0973031
C38	REACTOME_ESR_MEDIATED_SIGNALING	0.117826
C39	REACTOME_ESR_MEDIATED_SIGNALING	0.156412
C40	REACTOME_ESR_MEDIATED_SIGNALING	0.045966
C0	REACTOME_ESTROGEN_DEPENDENT_GENE_EXPRESSION	0.102271
C1	REACTOME_ESTROGEN_DEPENDENT_GENE_EXPRESSION	0.0357698
C2	REACTOME_ESTROGEN_DEPENDENT_GENE_EXPRESSION	0.0908977
C3	REACTOME_ESTROGEN_DEPENDENT_GENE_EXPRESSION	0.152855
C4	REACTOME_ESTROGEN_DEPENDENT_GENE_EXPRESSION	0.187026
C5	REACTOME_ESTROGEN_DEPENDENT_GENE_EXPRESSION	0.035112
C6	REACTOME_ESTROGEN_DEPENDENT_GENE_EXPRESSION	0.0561452
C7	REACTOME_ESTROGEN_DEPENDENT_GENE_EXPRESSION	0.0775103
C8	REACTOME_ESTROGEN_DEPENDENT_GENE_EXPRESSION	0.0687179
C9	REACTOME_ESTROGEN_DEPENDENT_GENE_EXPRESSION	0.0909922
C10	REACTOME_ESTROGEN_DEPENDENT_GENE_EXPRESSION	0.0427115
C11	REACTOME_ESTROGEN_DEPENDENT_GENE_EXPRESSION	0.138536
C12	REACTOME_ESTROGEN_DEPENDENT_GENE_EXPRESSION	0.0644091
C13	REACTOME_ESTROGEN_DEPENDENT_GENE_EXPRESSION	0.104196
C14	REACTOME_ESTROGEN_DEPENDENT_GENE_EXPRESSION	0.0425828
C15	REACTOME_ESTROGEN_DEPENDENT_GENE_EXPRESSION	0.0233999
C16	REACTOME_ESTROGEN_DEPENDENT_GENE_EXPRESSION	0.0366865
C17	REACTOME_ESTROGEN_DEPENDENT_GENE_EXPRESSION	0.0467186
C18	REACTOME_ESTROGEN_DEPENDENT_GENE_EXPRESSION	0.173033
C19	REACTOME_ESTROGEN_DEPENDENT_GENE_EXPRESSION	0.0733137
C20	REACTOME_ESTROGEN_DEPENDENT_GENE_EXPRESSION	0.141571
C21	REACTOME_ESTROGEN_DEPENDENT_GENE_EXPRESSION	0.0725459
C22	REACTOME_ESTROGEN_DEPENDENT_GENE_EXPRESSION	0.0320111
C23	REACTOME_ESTROGEN_DEPENDENT_GENE_EXPRESSION	0.127676
C24	REACTOME_ESTROGEN_DEPENDENT_GENE_EXPRESSION	0.172587
C25	REACTOME_ESTROGEN_DEPENDENT_GENE_EXPRESSION	0.0375104
C26	REACTOME_ESTROGEN_DEPENDENT_GENE_EXPRESSION	0.154939
C27	REACTOME_ESTROGEN_DEPENDENT_GENE_EXPRESSION	0.0970546
C28	REACTOME_ESTROGEN_DEPENDENT_GENE_EXPRESSION	0.0700319
C29	REACTOME_ESTROGEN_DEPENDENT_GENE_EXPRESSION	0.0933621
C30	REACTOME_ESTROGEN_DEPENDENT_GENE_EXPRESSION	0.100479
C31	REACTOME_ESTROGEN_DEPENDENT_GENE_EXPRESSION	0.068686
C32	REACTOME_ESTROGEN_DEPENDENT_GENE_EXPRESSION	0.118742
C33	REACTOME_ESTROGEN_DEPENDENT_GENE_EXPRESSION	0.165749
C34	REACTOME_ESTROGEN_DEPENDENT_GENE_EXPRESSION	0.026647
C35	REACTOME_ESTROGEN_DEPENDENT_GENE_EXPRESSION	0.0571388
C36	REACTOME_ESTROGEN_DEPENDENT_GENE_EXPRESSION	0.0345851
C37	REACTOME_ESTROGEN_DEPENDENT_GENE_EXPRESSION	0.0805471
C38	REACTOME_ESTROGEN_DEPENDENT_GENE_EXPRESSION	0.0880844
C39	REACTOME_ESTROGEN_DEPENDENT_GENE_EXPRESSION	0.161278
C40	REACTOME_ESTROGEN_DEPENDENT_GENE_EXPRESSION	0.050983
C0	REACTOME_ESTROGEN_DEPENDENT_NUCLEAR_EVENTS_DOWNSTREAM_OF_ESR_MEMBRANE_SIGNALING	0.152737
C1	REACTOME_ESTROGEN_DEPENDENT_NUCLEAR_EVENTS_DOWNSTREAM_OF_ESR_MEMBRANE_SIGNALING	0.124894
C2	REACTOME_ESTROGEN_DEPENDENT_NUCLEAR_EVENTS_DOWNSTREAM_OF_ESR_MEMBRANE_SIGNALING	0.181057
C3	REACTOME_ESTROGEN_DEPENDENT_NUCLEAR_EVENTS_DOWNSTREAM_OF_ESR_MEMBRANE_SIGNALING	0.0567197
C4	REACTOME_ESTROGEN_DEPENDENT_NUCLEAR_EVENTS_DOWNSTREAM_OF_ESR_MEMBRANE_SIGNALING	0.105242
C5	REACTOME_ESTROGEN_DEPENDENT_NUCLEAR_EVENTS_DOWNSTREAM_OF_ESR_MEMBRANE_SIGNALING	0.116687
C6	REACTOME_ESTROGEN_DEPENDENT_NUCLEAR_EVENTS_DOWNSTREAM_OF_ESR_MEMBRANE_SIGNALING	0.0970785
C7	REACTOME_ESTROGEN_DEPENDENT_NUCLEAR_EVENTS_DOWNSTREAM_OF_ESR_MEMBRANE_SIGNALING	0.14411
C8	REACTOME_ESTROGEN_DEPENDENT_NUCLEAR_EVENTS_DOWNSTREAM_OF_ESR_MEMBRANE_SIGNALING	0.0871954
C9	REACTOME_ESTROGEN_DEPENDENT_NUCLEAR_EVENTS_DOWNSTREAM_OF_ESR_MEMBRANE_SIGNALING	0.139058
C10	REACTOME_ESTROGEN_DEPENDENT_NUCLEAR_EVENTS_DOWNSTREAM_OF_ESR_MEMBRANE_SIGNALING	0.119265
C11	REACTOME_ESTROGEN_DEPENDENT_NUCLEAR_EVENTS_DOWNSTREAM_OF_ESR_MEMBRANE_SIGNALING	0.125387
C12	REACTOME_ESTROGEN_DEPENDENT_NUCLEAR_EVENTS_DOWNSTREAM_OF_ESR_MEMBRANE_SIGNALING	0.0983478
C13	REACTOME_ESTROGEN_DEPENDENT_NUCLEAR_EVENTS_DOWNSTREAM_OF_ESR_MEMBRANE_SIGNALING	0.128928
C14	REACTOME_ESTROGEN_DEPENDENT_NUCLEAR_EVENTS_DOWNSTREAM_OF_ESR_MEMBRANE_SIGNALING	0.105507
C15	REACTOME_ESTROGEN_DEPENDENT_NUCLEAR_EVENTS_DOWNSTREAM_OF_ESR_MEMBRANE_SIGNALING	0.117136
C16	REACTOME_ESTROGEN_DEPENDENT_NUCLEAR_EVENTS_DOWNSTREAM_OF_ESR_MEMBRANE_SIGNALING	0.119186
C17	REACTOME_ESTROGEN_DEPENDENT_NUCLEAR_EVENTS_DOWNSTREAM_OF_ESR_MEMBRANE_SIGNALING	0.104054
C18	REACTOME_ESTROGEN_DEPENDENT_NUCLEAR_EVENTS_DOWNSTREAM_OF_ESR_MEMBRANE_SIGNALING	0.148816
C19	REACTOME_ESTROGEN_DEPENDENT_NUCLEAR_EVENTS_DOWNSTREAM_OF_ESR_MEMBRANE_SIGNALING	0.151057
C20	REACTOME_ESTROGEN_DEPENDENT_NUCLEAR_EVENTS_DOWNSTREAM_OF_ESR_MEMBRANE_SIGNALING	0.116324
C21	REACTOME_ESTROGEN_DEPENDENT_NUCLEAR_EVENTS_DOWNSTREAM_OF_ESR_MEMBRANE_SIGNALING	0.156378
C22	REACTOME_ESTROGEN_DEPENDENT_NUCLEAR_EVENTS_DOWNSTREAM_OF_ESR_MEMBRANE_SIGNALING	0.11567
C23	REACTOME_ESTROGEN_DEPENDENT_NUCLEAR_EVENTS_DOWNSTREAM_OF_ESR_MEMBRANE_SIGNALING	0.139949
C24	REACTOME_ESTROGEN_DEPENDENT_NUCLEAR_EVENTS_DOWNSTREAM_OF_ESR_MEMBRANE_SIGNALING	0.0675027
C25	REACTOME_ESTROGEN_DEPENDENT_NUCLEAR_EVENTS_DOWNSTREAM_OF_ESR_MEMBRANE_SIGNALING	0.114485
C26	REACTOME_ESTROGEN_DEPENDENT_NUCLEAR_EVENTS_DOWNSTREAM_OF_ESR_MEMBRANE_SIGNALING	0.196899
C27	REACTOME_ESTROGEN_DEPENDENT_NUCLEAR_EVENTS_DOWNSTREAM_OF_ESR_MEMBRANE_SIGNALING	0.207249
C28	REACTOME_ESTROGEN_DEPENDENT_NUCLEAR_EVENTS_DOWNSTREAM_OF_ESR_MEMBRANE_SIGNALING	0.12532
C29	REACTOME_ESTROGEN_DEPENDENT_NUCLEAR_EVENTS_DOWNSTREAM_OF_ESR_MEMBRANE_SIGNALING	0.20523
C30	REACTOME_ESTROGEN_DEPENDENT_NUCLEAR_EVENTS_DOWNSTREAM_OF_ESR_MEMBRANE_SIGNALING	0.151278
C31	REACTOME_ESTROGEN_DEPENDENT_NUCLEAR_EVENTS_DOWNSTREAM_OF_ESR_MEMBRANE_SIGNALING	0.0748285
C32	REACTOME_ESTROGEN_DEPENDENT_NUCLEAR_EVENTS_DOWNSTREAM_OF_ESR_MEMBRANE_SIGNALING	0.178811
C33	REACTOME_ESTROGEN_DEPENDENT_NUCLEAR_EVENTS_DOWNSTREAM_OF_ESR_MEMBRANE_SIGNALING	0.0779128
C34	REACTOME_ESTROGEN_DEPENDENT_NUCLEAR_EVENTS_DOWNSTREAM_OF_ESR_MEMBRANE_SIGNALING	0.111345
C35	REACTOME_ESTROGEN_DEPENDENT_NUCLEAR_EVENTS_DOWNSTREAM_OF_ESR_MEMBRANE_SIGNALING	0.0972033
C36	REACTOME_ESTROGEN_DEPENDENT_NUCLEAR_EVENTS_DOWNSTREAM_OF_ESR_MEMBRANE_SIGNALING	0.107929
C37	REACTOME_ESTROGEN_DEPENDENT_NUCLEAR_EVENTS_DOWNSTREAM_OF_ESR_MEMBRANE_SIGNALING	0.15368
C38	REACTOME_ESTROGEN_DEPENDENT_NUCLEAR_EVENTS_DOWNSTREAM_OF_ESR_MEMBRANE_SIGNALING	0.120675
C39	REACTOME_ESTROGEN_DEPENDENT_NUCLEAR_EVENTS_DOWNSTREAM_OF_ESR_MEMBRANE_SIGNALING	0.0636322
C40	REACTOME_ESTROGEN_DEPENDENT_NUCLEAR_EVENTS_DOWNSTREAM_OF_ESR_MEMBRANE_SIGNALING	0.00666955
C0	REACTOME_EXTRA_NUCLEAR_ESTROGEN_SIGNALING	0.108036
C1	REACTOME_EXTRA_NUCLEAR_ESTROGEN_SIGNALING	0.105867
C2	REACTOME_EXTRA_NUCLEAR_ESTROGEN_SIGNALING	0.0975443
C3	REACTOME_EXTRA_NUCLEAR_ESTROGEN_SIGNALING	0.11786
C4	REACTOME_EXTRA_NUCLEAR_ESTROGEN_SIGNALING	0.130589
C5	REACTOME_EXTRA_NUCLEAR_ESTROGEN_SIGNALING	0.104737
C6	REACTOME_EXTRA_NUCLEAR_ESTROGEN_SIGNALING	0.0903765
C7	REACTOME_EXTRA_NUCLEAR_ESTROGEN_SIGNALING	0.114516
C8	REACTOME_EXTRA_NUCLEAR_ESTROGEN_SIGNALING	0.0754729
C9	REACTOME_EXTRA_NUCLEAR_ESTROGEN_SIGNALING	0.109623
C10	REACTOME_EXTRA_NUCLEAR_ESTROGEN_SIGNALING	0.0970808
C11	REACTOME_EXTRA_NUCLEAR_ESTROGEN_SIGNALING	0.140146
C12	REACTOME_EXTRA_NUCLEAR_ESTROGEN_SIGNALING	0.114679
C13	REACTOME_EXTRA_NUCLEAR_ESTROGEN_SIGNALING	0.108701
C14	REACTOME_EXTRA_NUCLEAR_ESTROGEN_SIGNALING	0.10814
C15	REACTOME_EXTRA_NUCLEAR_ESTROGEN_SIGNALING	0.101973
C16	REACTOME_EXTRA_NUCLEAR_ESTROGEN_SIGNALING	0.102253
C17	REACTOME_EXTRA_NUCLEAR_ESTROGEN_SIGNALING	0.102668
C18	REACTOME_EXTRA_NUCLEAR_ESTROGEN_SIGNALING	0.145305
C19	REACTOME_EXTRA_NUCLEAR_ESTROGEN_SIGNALING	0.112734
C20	REACTOME_EXTRA_NUCLEAR_ESTROGEN_SIGNALING	0.11822
C21	REACTOME_EXTRA_NUCLEAR_ESTROGEN_SIGNALING	0.120886
C22	REACTOME_EXTRA_NUCLEAR_ESTROGEN_SIGNALING	0.10342
C23	REACTOME_EXTRA_NUCLEAR_ESTROGEN_SIGNALING	0.130995
C24	REACTOME_EXTRA_NUCLEAR_ESTROGEN_SIGNALING	0.136451
C25	REACTOME_EXTRA_NUCLEAR_ESTROGEN_SIGNALING	0.0895567
C26	REACTOME_EXTRA_NUCLEAR_ESTROGEN_SIGNALING	0.152615
C27	REACTOME_EXTRA_NUCLEAR_ESTROGEN_SIGNALING	0.107512
C28	REACTOME_EXTRA_NUCLEAR_ESTROGEN_SIGNALING	0.100649
C29	REACTOME_EXTRA_NUCLEAR_ESTROGEN_SIGNALING	0.138734
C30	REACTOME_EXTRA_NUCLEAR_ESTROGEN_SIGNALING	0.131554
C31	REACTOME_EXTRA_NUCLEAR_ESTROGEN_SIGNALING	0.07251
C32	REACTOME_EXTRA_NUCLEAR_ESTROGEN_SIGNALING	0.13449
C33	REACTOME_EXTRA_NUCLEAR_ESTROGEN_SIGNALING	0.138385
C34	REACTOME_EXTRA_NUCLEAR_ESTROGEN_SIGNALING	0.103486
C35	REACTOME_EXTRA_NUCLEAR_ESTROGEN_SIGNALING	0.166603
C36	REACTOME_EXTRA_NUCLEAR_ESTROGEN_SIGNALING	0.121424
C37	REACTOME_EXTRA_NUCLEAR_ESTROGEN_SIGNALING	0.102296
C38	REACTOME_EXTRA_NUCLEAR_ESTROGEN_SIGNALING	0.136224
C39	REACTOME_EXTRA_NUCLEAR_ESTROGEN_SIGNALING	0.148711
C40	REACTOME_EXTRA_NUCLEAR_ESTROGEN_SIGNALING	0.0205062
C0	REACTOME_FCERI_MEDIATED_MAPK_ACTIVATION	-0.012857
C1	REACTOME_FCERI_MEDIATED_MAPK_ACTIVATION	-0.0105551
C2	REACTOME_FCERI_MEDIATED_MAPK_ACTIVATION	0.0141022
C3	REACTOME_FCERI_MEDIATED_MAPK_ACTIVATION	0.00403556
C4	REACTOME_FCERI_MEDIATED_MAPK_ACTIVATION	-0.00345302
C5	REACTOME_FCERI_MEDIATED_MAPK_ACTIVATION	-0.00222454
C6	REACTOME_FCERI_MEDIATED_MAPK_ACTIVATION	-0.00366524
C7	REACTOME_FCERI_MEDIATED_MAPK_ACTIVATION	-0.0104743
C8	REACTOME_FCERI_MEDIATED_MAPK_ACTIVATION	-0.00963205
C9	REACTOME_FCERI_MEDIATED_MAPK_ACTIVATION	-0.000448599
C10	REACTOME_FCERI_MEDIATED_MAPK_ACTIVATION	-0.00422333
C11	REACTOME_FCERI_MEDIATED_MAPK_ACTIVATION	-0.00861933
C12	REACTOME_FCERI_MEDIATED_MAPK_ACTIVATION	0.00796831
C13	REACTOME_FCERI_MEDIATED_MAPK_ACTIVATION	0.0589913
C14	REACTOME_FCERI_MEDIATED_MAPK_ACTIVATION	-0.00201935
C15	REACTOME_FCERI_MEDIATED_MAPK_ACTIVATION	-0.0143751
C16	REACTOME_FCERI_MEDIATED_MAPK_ACTIVATION	-0.00613272
C17	REACTOME_FCERI_MEDIATED_MAPK_ACTIVATION	-0.0100883
C18	REACTOME_FCERI_MEDIATED_MAPK_ACTIVATION	0.00116106
C19	REACTOME_FCERI_MEDIATED_MAPK_ACTIVATION	-0.0134721
C20	REACTOME_FCERI_MEDIATED_MAPK_ACTIVATION	0.00694769
C21	REACTOME_FCERI_MEDIATED_MAPK_ACTIVATION	-0.00836824
C22	REACTOME_FCERI_MEDIATED_MAPK_ACTIVATION	0.00488337
C23	REACTOME_FCERI_MEDIATED_MAPK_ACTIVATION	0.00222422
C24	REACTOME_FCERI_MEDIATED_MAPK_ACTIVATION	-0.00848592
C25	REACTOME_FCERI_MEDIATED_MAPK_ACTIVATION	-0.000373884
C26	REACTOME_FCERI_MEDIATED_MAPK_ACTIVATION	-0.0108317
C27	REACTOME_FCERI_MEDIATED_MAPK_ACTIVATION	0.00876965
C28	REACTOME_FCERI_MEDIATED_MAPK_ACTIVATION	-0.00347701
C29	REACTOME_FCERI_MEDIATED_MAPK_ACTIVATION	-0.0144184
C30	REACTOME_FCERI_MEDIATED_MAPK_ACTIVATION	0.00500239
C31	REACTOME_FCERI_MEDIATED_MAPK_ACTIVATION	-0.0129876
C32	REACTOME_FCERI_MEDIATED_MAPK_ACTIVATION	0.00415579
C33	REACTOME_FCERI_MEDIATED_MAPK_ACTIVATION	0.000953931
C34	REACTOME_FCERI_MEDIATED_MAPK_ACTIVATION	-0.00797473
C35	REACTOME_FCERI_MEDIATED_MAPK_ACTIVATION	-0.000974706
C36	REACTOME_FCERI_MEDIATED_MAPK_ACTIVATION	-0.00880115
C37	REACTOME_FCERI_MEDIATED_MAPK_ACTIVATION	-0.00374214
C38	REACTOME_FCERI_MEDIATED_MAPK_ACTIVATION	-0.0170081
C39	REACTOME_FCERI_MEDIATED_MAPK_ACTIVATION	0.0526936
C40	REACTOME_FCERI_MEDIATED_MAPK_ACTIVATION	-0.0108835
C0	REACTOME_FCGR3A_MEDIATED_IL10_SYNTHESIS	-0.00653278
C1	REACTOME_FCGR3A_MEDIATED_IL10_SYNTHESIS	0.0454548
C2	REACTOME_FCGR3A_MEDIATED_IL10_SYNTHESIS	0.0329164
C3	REACTOME_FCGR3A_MEDIATED_IL10_SYNTHESIS	-0.00197118
C4	REACTOME_FCGR3A_MEDIATED_IL10_SYNTHESIS	-0.0213701
C5	REACTOME_FCGR3A_MEDIATED_IL10_SYNTHESIS	0.032982
C6	REACTOME_FCGR3A_MEDIATED_IL10_SYNTHESIS	0.0294033
C7	REACTOME_FCGR3A_MEDIATED_IL10_SYNTHESIS	0.0279453
C8	REACTOME_FCGR3A_MEDIATED_IL10_SYNTHESIS	0.0291297
C9	REACTOME_FCGR3A_MEDIATED_IL10_SYNTHESIS	0.0183583
C10	REACTOME_FCGR3A_MEDIATED_IL10_SYNTHESIS	0.0340698
C11	REACTOME_FCGR3A_MEDIATED_IL10_SYNTHESIS	0.00152857
C12	REACTOME_FCGR3A_MEDIATED_IL10_SYNTHESIS	0.045771
C13	REACTOME_FCGR3A_MEDIATED_IL10_SYNTHESIS	0.0556485
C14	REACTOME_FCGR3A_MEDIATED_IL10_SYNTHESIS	0.0385663
C15	REACTOME_FCGR3A_MEDIATED_IL10_SYNTHESIS	0.0489685
C16	REACTOME_FCGR3A_MEDIATED_IL10_SYNTHESIS	0.0431822
C17	REACTOME_FCGR3A_MEDIATED_IL10_SYNTHESIS	0.0410239
C18	REACTOME_FCGR3A_MEDIATED_IL10_SYNTHESIS	-0.0206367
C19	REACTOME_FCGR3A_MEDIATED_IL10_SYNTHESIS	0.0237631
C20	REACTOME_FCGR3A_MEDIATED_IL10_SYNTHESIS	-0.00204321
C21	REACTOME_FCGR3A_MEDIATED_IL10_SYNTHESIS	0.0238738
C22	REACTOME_FCGR3A_MEDIATED_IL10_SYNTHESIS	0.0362858
C23	REACTOME_FCGR3A_MEDIATED_IL10_SYNTHESIS	0.00236573
C24	REACTOME_FCGR3A_MEDIATED_IL10_SYNTHESIS	-0.00467728
C25	REACTOME_FCGR3A_MEDIATED_IL10_SYNTHESIS	0.0298838
C26	REACTOME_FCGR3A_MEDIATED_IL10_SYNTHESIS	-0.0208774
C27	REACTOME_FCGR3A_MEDIATED_IL10_SYNTHESIS	0.065534
C28	REACTOME_FCGR3A_MEDIATED_IL10_SYNTHESIS	0.0272018
C29	REACTOME_FCGR3A_MEDIATED_IL10_SYNTHESIS	0.0175612
C30	REACTOME_FCGR3A_MEDIATED_IL10_SYNTHESIS	0.0175092
C31	REACTOME_FCGR3A_MEDIATED_IL10_SYNTHESIS	0.0295058
C32	REACTOME_FCGR3A_MEDIATED_IL10_SYNTHESIS	0.0286928
C33	REACTOME_FCGR3A_MEDIATED_IL10_SYNTHESIS	0.000144548
C34	REACTOME_FCGR3A_MEDIATED_IL10_SYNTHESIS	0.0373883
C35	REACTOME_FCGR3A_MEDIATED_IL10_SYNTHESIS	0.0650391
C36	REACTOME_FCGR3A_MEDIATED_IL10_SYNTHESIS	0.0396555
C37	REACTOME_FCGR3A_MEDIATED_IL10_SYNTHESIS	0.0118173
C38	REACTOME_FCGR3A_MEDIATED_IL10_SYNTHESIS	0.0423199
C39	REACTOME_FCGR3A_MEDIATED_IL10_SYNTHESIS	0.0239039
C40	REACTOME_FCGR3A_MEDIATED_IL10_SYNTHESIS	-0.0139683
C0	REACTOME_GRB2_SOS_PROVIDES_LINKAGE_TO_MAPK_SIGNALING_FOR_INTEGRINS	0.156737
C1	REACTOME_GRB2_SOS_PROVIDES_LINKAGE_TO_MAPK_SIGNALING_FOR_INTEGRINS	0.0973084
C2	REACTOME_GRB2_SOS_PROVIDES_LINKAGE_TO_MAPK_SIGNALING_FOR_INTEGRINS	0.0801259
C3	REACTOME_GRB2_SOS_PROVIDES_LINKAGE_TO_MAPK_SIGNALING_FOR_INTEGRINS	0.0483047
C4	REACTOME_GRB2_SOS_PROVIDES_LINKAGE_TO_MAPK_SIGNALING_FOR_INTEGRINS	0.0436092
C5	REACTOME_GRB2_SOS_PROVIDES_LINKAGE_TO_MAPK_SIGNALING_FOR_INTEGRINS	0.083409
C6	REACTOME_GRB2_SOS_PROVIDES_LINKAGE_TO_MAPK_SIGNALING_FOR_INTEGRINS	0.0702643
C7	REACTOME_GRB2_SOS_PROVIDES_LINKAGE_TO_MAPK_SIGNALING_FOR_INTEGRINS	0.0595341
C8	REACTOME_GRB2_SOS_PROVIDES_LINKAGE_TO_MAPK_SIGNALING_FOR_INTEGRINS	0.0733253
C9	REACTOME_GRB2_SOS_PROVIDES_LINKAGE_TO_MAPK_SIGNALING_FOR_INTEGRINS	0.0703768
C10	REACTOME_GRB2_SOS_PROVIDES_LINKAGE_TO_MAPK_SIGNALING_FOR_INTEGRINS	0.0846236
C11	REACTOME_GRB2_SOS_PROVIDES_LINKAGE_TO_MAPK_SIGNALING_FOR_INTEGRINS	0.0629463
C12	REACTOME_GRB2_SOS_PROVIDES_LINKAGE_TO_MAPK_SIGNALING_FOR_INTEGRINS	0.0931984
C13	REACTOME_GRB2_SOS_PROVIDES_LINKAGE_TO_MAPK_SIGNALING_FOR_INTEGRINS	0.34402
C14	REACTOME_GRB2_SOS_PROVIDES_LINKAGE_TO_MAPK_SIGNALING_FOR_INTEGRINS	0.10323
C15	REACTOME_GRB2_SOS_PROVIDES_LINKAGE_TO_MAPK_SIGNALING_FOR_INTEGRINS	0.121538
C16	REACTOME_GRB2_SOS_PROVIDES_LINKAGE_TO_MAPK_SIGNALING_FOR_INTEGRINS	0.107258
C17	REACTOME_GRB2_SOS_PROVIDES_LINKAGE_TO_MAPK_SIGNALING_FOR_INTEGRINS	0.0654303
C18	REACTOME_GRB2_SOS_PROVIDES_LINKAGE_TO_MAPK_SIGNALING_FOR_INTEGRINS	0.0496777
C19	REACTOME_GRB2_SOS_PROVIDES_LINKAGE_TO_MAPK_SIGNALING_FOR_INTEGRINS	0.0633231
C20	REACTOME_GRB2_SOS_PROVIDES_LINKAGE_TO_MAPK_SIGNALING_FOR_INTEGRINS	0.0575852
C21	REACTOME_GRB2_SOS_PROVIDES_LINKAGE_TO_MAPK_SIGNALING_FOR_INTEGRINS	0.0723804
C22	REACTOME_GRB2_SOS_PROVIDES_LINKAGE_TO_MAPK_SIGNALING_FOR_INTEGRINS	0.0812231
C23	REACTOME_GRB2_SOS_PROVIDES_LINKAGE_TO_MAPK_SIGNALING_FOR_INTEGRINS	0.0504052
C24	REACTOME_GRB2_SOS_PROVIDES_LINKAGE_TO_MAPK_SIGNALING_FOR_INTEGRINS	0.0306329
C25	REACTOME_GRB2_SOS_PROVIDES_LINKAGE_TO_MAPK_SIGNALING_FOR_INTEGRINS	0.0743618
C26	REACTOME_GRB2_SOS_PROVIDES_LINKAGE_TO_MAPK_SIGNALING_FOR_INTEGRINS	0.0716042
C27	REACTOME_GRB2_SOS_PROVIDES_LINKAGE_TO_MAPK_SIGNALING_FOR_INTEGRINS	0.123202
C28	REACTOME_GRB2_SOS_PROVIDES_LINKAGE_TO_MAPK_SIGNALING_FOR_INTEGRINS	0.0733225
C29	REACTOME_GRB2_SOS_PROVIDES_LINKAGE_TO_MAPK_SIGNALING_FOR_INTEGRINS	0.0323478
C30	REACTOME_GRB2_SOS_PROVIDES_LINKAGE_TO_MAPK_SIGNALING_FOR_INTEGRINS	0.252789
C31	REACTOME_GRB2_SOS_PROVIDES_LINKAGE_TO_MAPK_SIGNALING_FOR_INTEGRINS	0.0829392
C32	REACTOME_GRB2_SOS_PROVIDES_LINKAGE_TO_MAPK_SIGNALING_FOR_INTEGRINS	0.124663
C33	REACTOME_GRB2_SOS_PROVIDES_LINKAGE_TO_MAPK_SIGNALING_FOR_INTEGRINS	0.0589579
C34	REACTOME_GRB2_SOS_PROVIDES_LINKAGE_TO_MAPK_SIGNALING_FOR_INTEGRINS	0.10943
C35	REACTOME_GRB2_SOS_PROVIDES_LINKAGE_TO_MAPK_SIGNALING_FOR_INTEGRINS	-0.0119191
C36	REACTOME_GRB2_SOS_PROVIDES_LINKAGE_TO_MAPK_SIGNALING_FOR_INTEGRINS	0.108042
C37	REACTOME_GRB2_SOS_PROVIDES_LINKAGE_TO_MAPK_SIGNALING_FOR_INTEGRINS	0.0446535
C38	REACTOME_GRB2_SOS_PROVIDES_LINKAGE_TO_MAPK_SIGNALING_FOR_INTEGRINS	0.102333
C39	REACTOME_GRB2_SOS_PROVIDES_LINKAGE_TO_MAPK_SIGNALING_FOR_INTEGRINS	0.250359
C40	REACTOME_GRB2_SOS_PROVIDES_LINKAGE_TO_MAPK_SIGNALING_FOR_INTEGRINS	0.00878841
C0	REACTOME_GROWTH_HORMONE_RECEPTOR_SIGNALING	-0.00544708
C1	REACTOME_GROWTH_HORMONE_RECEPTOR_SIGNALING	0.0113231
C2	REACTOME_GROWTH_HORMONE_RECEPTOR_SIGNALING	0.0256877
C3	REACTOME_GROWTH_HORMONE_RECEPTOR_SIGNALING	-0.0428534
C4	REACTOME_GROWTH_HORMONE_RECEPTOR_SIGNALING	-0.0495887
C5	REACTOME_GROWTH_HORMONE_RECEPTOR_SIGNALING	0.00864775
C6	REACTOME_GROWTH_HORMONE_RECEPTOR_SIGNALING	0.0311273
C7	REACTOME_GROWTH_HORMONE_RECEPTOR_SIGNALING	0.0150282
C8	REACTOME_GROWTH_HORMONE_RECEPTOR_SIGNALING	0.0309461
C9	REACTOME_GROWTH_HORMONE_RECEPTOR_SIGNALING	0.0186137
C10	REACTOME_GROWTH_HORMONE_RECEPTOR_SIGNALING	-0.00737219
C11	REACTOME_GROWTH_HORMONE_RECEPTOR_SIGNALING	-0.0501363
C12	REACTOME_GROWTH_HORMONE_RECEPTOR_SIGNALING	-0.00692686
C13	REACTOME_GROWTH_HORMONE_RECEPTOR_SIGNALING	0.121557
C14	REACTOME_GROWTH_HORMONE_RECEPTOR_SIGNALING	-0.00607978
C15	REACTOME_GROWTH_HORMONE_RECEPTOR_SIGNALING	0.00686096
C16	REACTOME_GROWTH_HORMONE_RECEPTOR_SIGNALING	0.00820848
C17	REACTOME_GROWTH_HORMONE_RECEPTOR_SIGNALING	-0.00468336
C18	REACTOME_GROWTH_HORMONE_RECEPTOR_SIGNALING	-0.0411894
C19	REACTOME_GROWTH_HORMONE_RECEPTOR_SIGNALING	0.0112091
C20	REACTOME_GROWTH_HORMONE_RECEPTOR_SIGNALING	-0.016302
C21	REACTOME_GROWTH_HORMONE_RECEPTOR_SIGNALING	0.0165221
C22	REACTOME_GROWTH_HORMONE_RECEPTOR_SIGNALING	-0.0197476
C23	REACTOME_GROWTH_HORMONE_RECEPTOR_SIGNALING	-0.0212825
C24	REACTOME_GROWTH_HORMONE_RECEPTOR_SIGNALING	-0.0540251
C25	REACTOME_GROWTH_HORMONE_RECEPTOR_SIGNALING	0.0138953
C26	REACTOME_GROWTH_HORMONE_RECEPTOR_SIGNALING	-0.0255081
C27	REACTOME_GROWTH_HORMONE_RECEPTOR_SIGNALING	0.125073
C28	REACTOME_GROWTH_HORMONE_RECEPTOR_SIGNALING	0.0171704
C29	REACTOME_GROWTH_HORMONE_RECEPTOR_SIGNALING	-0.0276514
C30	REACTOME_GROWTH_HORMONE_RECEPTOR_SIGNALING	0.0564285
C31	REACTOME_GROWTH_HORMONE_RECEPTOR_SIGNALING	0.0228986
C32	REACTOME_GROWTH_HORMONE_RECEPTOR_SIGNALING	0.0661881
C33	REACTOME_GROWTH_HORMONE_RECEPTOR_SIGNALING	-0.0471449
C34	REACTOME_GROWTH_HORMONE_RECEPTOR_SIGNALING	0.0196561
C35	REACTOME_GROWTH_HORMONE_RECEPTOR_SIGNALING	0.0395512
C36	REACTOME_GROWTH_HORMONE_RECEPTOR_SIGNALING	0.0181841
C37	REACTOME_GROWTH_HORMONE_RECEPTOR_SIGNALING	-0.00893114
C38	REACTOME_GROWTH_HORMONE_RECEPTOR_SIGNALING	0.0156401
C39	REACTOME_GROWTH_HORMONE_RECEPTOR_SIGNALING	0.0495681
C40	REACTOME_GROWTH_HORMONE_RECEPTOR_SIGNALING	-0.0124005
C0	REACTOME_IL_6_TYPE_CYTOKINE_RECEPTOR_LIGAND_INTERACTIONS	-0.00287844
C1	REACTOME_IL_6_TYPE_CYTOKINE_RECEPTOR_LIGAND_INTERACTIONS	-0.0555116
C2	REACTOME_IL_6_TYPE_CYTOKINE_RECEPTOR_LIGAND_INTERACTIONS	0.0744801
C3	REACTOME_IL_6_TYPE_CYTOKINE_RECEPTOR_LIGAND_INTERACTIONS	-0.055755
C4	REACTOME_IL_6_TYPE_CYTOKINE_RECEPTOR_LIGAND_INTERACTIONS	-0.047587
C5	REACTOME_IL_6_TYPE_CYTOKINE_RECEPTOR_LIGAND_INTERACTIONS	-0.05874
C6	REACTOME_IL_6_TYPE_CYTOKINE_RECEPTOR_LIGAND_INTERACTIONS	-0.0356571
C7	REACTOME_IL_6_TYPE_CYTOKINE_RECEPTOR_LIGAND_INTERACTIONS	-0.0333423
C8	REACTOME_IL_6_TYPE_CYTOKINE_RECEPTOR_LIGAND_INTERACTIONS	-0.0281209
C9	REACTOME_IL_6_TYPE_CYTOKINE_RECEPTOR_LIGAND_INTERACTIONS	-0.0279563
C10	REACTOME_IL_6_TYPE_CYTOKINE_RECEPTOR_LIGAND_INTERACTIONS	-0.0558334
C11	REACTOME_IL_6_TYPE_CYTOKINE_RECEPTOR_LIGAND_INTERACTIONS	-0.0621735
C12	REACTOME_IL_6_TYPE_CYTOKINE_RECEPTOR_LIGAND_INTERACTIONS	-0.0567308
C13	REACTOME_IL_6_TYPE_CYTOKINE_RECEPTOR_LIGAND_INTERACTIONS	0.055259
C14	REACTOME_IL_6_TYPE_CYTOKINE_RECEPTOR_LIGAND_INTERACTIONS	-0.0630992
C15	REACTOME_IL_6_TYPE_CYTOKINE_RECEPTOR_LIGAND_INTERACTIONS	-0.0473869
C16	REACTOME_IL_6_TYPE_CYTOKINE_RECEPTOR_LIGAND_INTERACTIONS	-0.061427
C17	REACTOME_IL_6_TYPE_CYTOKINE_RECEPTOR_LIGAND_INTERACTIONS	-0.0678992
C18	REACTOME_IL_6_TYPE_CYTOKINE_RECEPTOR_LIGAND_INTERACTIONS	-0.0219451
C19	REACTOME_IL_6_TYPE_CYTOKINE_RECEPTOR_LIGAND_INTERACTIONS	-0.0030068
C20	REACTOME_IL_6_TYPE_CYTOKINE_RECEPTOR_LIGAND_INTERACTIONS	-0.0604882
C21	REACTOME_IL_6_TYPE_CYTOKINE_RECEPTOR_LIGAND_INTERACTIONS	0.0210137
C22	REACTOME_IL_6_TYPE_CYTOKINE_RECEPTOR_LIGAND_INTERACTIONS	-0.0594383
C23	REACTOME_IL_6_TYPE_CYTOKINE_RECEPTOR_LIGAND_INTERACTIONS	-0.0482754
C24	REACTOME_IL_6_TYPE_CYTOKINE_RECEPTOR_LIGAND_INTERACTIONS	-0.0584292
C25	REACTOME_IL_6_TYPE_CYTOKINE_RECEPTOR_LIGAND_INTERACTIONS	-0.0527557
C26	REACTOME_IL_6_TYPE_CYTOKINE_RECEPTOR_LIGAND_INTERACTIONS	-0.0312161
C27	REACTOME_IL_6_TYPE_CYTOKINE_RECEPTOR_LIGAND_INTERACTIONS	0.136557
C28	REACTOME_IL_6_TYPE_CYTOKINE_RECEPTOR_LIGAND_INTERACTIONS	-0.00252898
C29	REACTOME_IL_6_TYPE_CYTOKINE_RECEPTOR_LIGAND_INTERACTIONS	-0.0574922
C30	REACTOME_IL_6_TYPE_CYTOKINE_RECEPTOR_LIGAND_INTERACTIONS	0.0230713
C31	REACTOME_IL_6_TYPE_CYTOKINE_RECEPTOR_LIGAND_INTERACTIONS	-0.0375473
C32	REACTOME_IL_6_TYPE_CYTOKINE_RECEPTOR_LIGAND_INTERACTIONS	0.0584116
C33	REACTOME_IL_6_TYPE_CYTOKINE_RECEPTOR_LIGAND_INTERACTIONS	-0.0414316
C34	REACTOME_IL_6_TYPE_CYTOKINE_RECEPTOR_LIGAND_INTERACTIONS	-0.0421955
C35	REACTOME_IL_6_TYPE_CYTOKINE_RECEPTOR_LIGAND_INTERACTIONS	-0.024142
C36	REACTOME_IL_6_TYPE_CYTOKINE_RECEPTOR_LIGAND_INTERACTIONS	-0.0612583
C37	REACTOME_IL_6_TYPE_CYTOKINE_RECEPTOR_LIGAND_INTERACTIONS	-0.022409
C38	REACTOME_IL_6_TYPE_CYTOKINE_RECEPTOR_LIGAND_INTERACTIONS	-0.0605763
C39	REACTOME_IL_6_TYPE_CYTOKINE_RECEPTOR_LIGAND_INTERACTIONS	0.0146818
C40	REACTOME_IL_6_TYPE_CYTOKINE_RECEPTOR_LIGAND_INTERACTIONS	-0.0101895
C0	REACTOME_INACTIVATION_OF_CSF3_G_CSF_SIGNALING	0.0284977
C1	REACTOME_INACTIVATION_OF_CSF3_G_CSF_SIGNALING	-0.00102849
C2	REACTOME_INACTIVATION_OF_CSF3_G_CSF_SIGNALING	0.0328418
C3	REACTOME_INACTIVATION_OF_CSF3_G_CSF_SIGNALING	0.317365
C4	REACTOME_INACTIVATION_OF_CSF3_G_CSF_SIGNALING	0.342188
C5	REACTOME_INACTIVATION_OF_CSF3_G_CSF_SIGNALING	0.0136189
C6	REACTOME_INACTIVATION_OF_CSF3_G_CSF_SIGNALING	0.024996
C7	REACTOME_INACTIVATION_OF_CSF3_G_CSF_SIGNALING	0.0203904
C8	REACTOME_INACTIVATION_OF_CSF3_G_CSF_SIGNALING	0.016168
C9	REACTOME_INACTIVATION_OF_CSF3_G_CSF_SIGNALING	0.00861939
C10	REACTOME_INACTIVATION_OF_CSF3_G_CSF_SIGNALING	0.0110562
C11	REACTOME_INACTIVATION_OF_CSF3_G_CSF_SIGNALING	0.282181
C12	REACTOME_INACTIVATION_OF_CSF3_G_CSF_SIGNALING	0.0221368
C13	REACTOME_INACTIVATION_OF_CSF3_G_CSF_SIGNALING	0.262828
C14	REACTOME_INACTIVATION_OF_CSF3_G_CSF_SIGNALING	0.00778476
C15	REACTOME_INACTIVATION_OF_CSF3_G_CSF_SIGNALING	0.00220917
C16	REACTOME_INACTIVATION_OF_CSF3_G_CSF_SIGNALING	-0.00171879
C17	REACTOME_INACTIVATION_OF_CSF3_G_CSF_SIGNALING	0.00540599
C18	REACTOME_INACTIVATION_OF_CSF3_G_CSF_SIGNALING	0.294134
C19	REACTOME_INACTIVATION_OF_CSF3_G_CSF_SIGNALING	0.036683
C20	REACTOME_INACTIVATION_OF_CSF3_G_CSF_SIGNALING	0.141223
C21	REACTOME_INACTIVATION_OF_CSF3_G_CSF_SIGNALING	0.0525464
C22	REACTOME_INACTIVATION_OF_CSF3_G_CSF_SIGNALING	0.0036957
C23	REACTOME_INACTIVATION_OF_CSF3_G_CSF_SIGNALING	0.134315
C24	REACTOME_INACTIVATION_OF_CSF3_G_CSF_SIGNALING	0.324901
C25	REACTOME_INACTIVATION_OF_CSF3_G_CSF_SIGNALING	0.00501079
C26	REACTOME_INACTIVATION_OF_CSF3_G_CSF_SIGNALING	0.200318
C27	REACTOME_INACTIVATION_OF_CSF3_G_CSF_SIGNALING	0.106264
C28	REACTOME_INACTIVATION_OF_CSF3_G_CSF_SIGNALING	0.0334184
C29	REACTOME_INACTIVATION_OF_CSF3_G_CSF_SIGNALING	0.0850421
C30	REACTOME_INACTIVATION_OF_CSF3_G_CSF_SIGNALING	0.180204
C31	REACTOME_INACTIVATION_OF_CSF3_G_CSF_SIGNALING	0.0118024
C32	REACTOME_INACTIVATION_OF_CSF3_G_CSF_SIGNALING	0.0571176
C33	REACTOME_INACTIVATION_OF_CSF3_G_CSF_SIGNALING	0.324771
C34	REACTOME_INACTIVATION_OF_CSF3_G_CSF_SIGNALING	0.00396107
C35	REACTOME_INACTIVATION_OF_CSF3_G_CSF_SIGNALING	0.180674
C36	REACTOME_INACTIVATION_OF_CSF3_G_CSF_SIGNALING	0.0158407
C37	REACTOME_INACTIVATION_OF_CSF3_G_CSF_SIGNALING	0.065358
C38	REACTOME_INACTIVATION_OF_CSF3_G_CSF_SIGNALING	0.0147902
C39	REACTOME_INACTIVATION_OF_CSF3_G_CSF_SIGNALING	0.530749
C40	REACTOME_INACTIVATION_OF_CSF3_G_CSF_SIGNALING	0.317128
C0	REACTOME_INTERLEUKIN_1_FAMILY_SIGNALING	0.085073
C1	REACTOME_INTERLEUKIN_1_FAMILY_SIGNALING	0.0701092
C2	REACTOME_INTERLEUKIN_1_FAMILY_SIGNALING	0.0484158
C3	REACTOME_INTERLEUKIN_1_FAMILY_SIGNALING	0.162002
C4	REACTOME_INTERLEUKIN_1_FAMILY_SIGNALING	0.189565
C5	REACTOME_INTERLEUKIN_1_FAMILY_SIGNALING	0.0724341
C6	REACTOME_INTERLEUKIN_1_FAMILY_SIGNALING	0.0577568
C7	REACTOME_INTERLEUKIN_1_FAMILY_SIGNALING	0.0645179
C8	REACTOME_INTERLEUKIN_1_FAMILY_SIGNALING	0.0754108
C9	REACTOME_INTERLEUKIN_1_FAMILY_SIGNALING	0.068238
C10	REACTOME_INTERLEUKIN_1_FAMILY_SIGNALING	0.0667324
C11	REACTOME_INTERLEUKIN_1_FAMILY_SIGNALING	0.155366
C12	REACTOME_INTERLEUKIN_1_FAMILY_SIGNALING	0.064838
C13	REACTOME_INTERLEUKIN_1_FAMILY_SIGNALING	0.107207
C14	REACTOME_INTERLEUKIN_1_FAMILY_SIGNALING	0.066437
C15	REACTOME_INTERLEUKIN_1_FAMILY_SIGNALING	0.0781071
C16	REACTOME_INTERLEUKIN_1_FAMILY_SIGNALING	0.0623406
C17	REACTOME_INTERLEUKIN_1_FAMILY_SIGNALING	0.0659894
C18	REACTOME_INTERLEUKIN_1_FAMILY_SIGNALING	0.174185
C19	REACTOME_INTERLEUKIN_1_FAMILY_SIGNALING	0.0627889
C20	REACTOME_INTERLEUKIN_1_FAMILY_SIGNALING	0.0845112
C21	REACTOME_INTERLEUKIN_1_FAMILY_SIGNALING	0.0773288
C22	REACTOME_INTERLEUKIN_1_FAMILY_SIGNALING	0.0752107
C23	REACTOME_INTERLEUKIN_1_FAMILY_SIGNALING	0.0815009
C24	REACTOME_INTERLEUKIN_1_FAMILY_SIGNALING	0.163181
C25	REACTOME_INTERLEUKIN_1_FAMILY_SIGNALING	0.0690854
C26	REACTOME_INTERLEUKIN_1_FAMILY_SIGNALING	0.127506
C27	REACTOME_INTERLEUKIN_1_FAMILY_SIGNALING	0.0814444
C28	REACTOME_INTERLEUKIN_1_FAMILY_SIGNALING	0.0717999
C29	REACTOME_INTERLEUKIN_1_FAMILY_SIGNALING	0.0855612
C30	REACTOME_INTERLEUKIN_1_FAMILY_SIGNALING	0.112084
C31	REACTOME_INTERLEUKIN_1_FAMILY_SIGNALING	0.0696592
C32	REACTOME_INTERLEUKIN_1_FAMILY_SIGNALING	0.097947
C33	REACTOME_INTERLEUKIN_1_FAMILY_SIGNALING	0.157023
C34	REACTOME_INTERLEUKIN_1_FAMILY_SIGNALING	0.0761039
C35	REACTOME_INTERLEUKIN_1_FAMILY_SIGNALING	0.1055
C36	REACTOME_INTERLEUKIN_1_FAMILY_SIGNALING	0.0754379
C37	REACTOME_INTERLEUKIN_1_FAMILY_SIGNALING	0.0614819
C38	REACTOME_INTERLEUKIN_1_FAMILY_SIGNALING	0.0719388
C39	REACTOME_INTERLEUKIN_1_FAMILY_SIGNALING	0.194243
C40	REACTOME_INTERLEUKIN_1_FAMILY_SIGNALING	0.105615
C0	REACTOME_INTERLEUKIN_1_SIGNALING	0.0361359
C1	REACTOME_INTERLEUKIN_1_SIGNALING	0.023921
C2	REACTOME_INTERLEUKIN_1_SIGNALING	0.0195364
C3	REACTOME_INTERLEUKIN_1_SIGNALING	0.173096
C4	REACTOME_INTERLEUKIN_1_SIGNALING	0.21484
C5	REACTOME_INTERLEUKIN_1_SIGNALING	0.0350304
C6	REACTOME_INTERLEUKIN_1_SIGNALING	0.0266649
C7	REACTOME_INTERLEUKIN_1_SIGNALING	0.0311417
C8	REACTOME_INTERLEUKIN_1_SIGNALING	0.0322201
C9	REACTOME_INTERLEUKIN_1_SIGNALING	0.037964
C10	REACTOME_INTERLEUKIN_1_SIGNALING	0.0272494
C11	REACTOME_INTERLEUKIN_1_SIGNALING	0.15715
C12	REACTOME_INTERLEUKIN_1_SIGNALING	0.0231357
C13	REACTOME_INTERLEUKIN_1_SIGNALING	0.0789135
C14	REACTOME_INTERLEUKIN_1_SIGNALING	0.0271184
C15	REACTOME_INTERLEUKIN_1_SIGNALING	0.0341031
C16	REACTOME_INTERLEUKIN_1_SIGNALING	0.0247082
C17	REACTOME_INTERLEUKIN_1_SIGNALING	0.0303236
C18	REACTOME_INTERLEUKIN_1_SIGNALING	0.181856
C19	REACTOME_INTERLEUKIN_1_SIGNALING	0.0274488
C20	REACTOME_INTERLEUKIN_1_SIGNALING	0.0645677
C21	REACTOME_INTERLEUKIN_1_SIGNALING	0.0345743
C22	REACTOME_INTERLEUKIN_1_SIGNALING	0.0319483
C23	REACTOME_INTERLEUKIN_1_SIGNALING	0.0632848
C24	REACTOME_INTERLEUKIN_1_SIGNALING	0.181476
C25	REACTOME_INTERLEUKIN_1_SIGNALING	0.0302587
C26	REACTOME_INTERLEUKIN_1_SIGNALING	0.120248
C27	REACTOME_INTERLEUKIN_1_SIGNALING	0.0473053
C28	REACTOME_INTERLEUKIN_1_SIGNALING	0.0297134
C29	REACTOME_INTERLEUKIN_1_SIGNALING	0.0447177
C30	REACTOME_INTERLEUKIN_1_SIGNALING	0.0933631
C31	REACTOME_INTERLEUKIN_1_SIGNALING	0.0262387
C32	REACTOME_INTERLEUKIN_1_SIGNALING	0.0725529
C33	REACTOME_INTERLEUKIN_1_SIGNALING	0.16422
C34	REACTOME_INTERLEUKIN_1_SIGNALING	0.031315
C35	REACTOME_INTERLEUKIN_1_SIGNALING	0.112531
C36	REACTOME_INTERLEUKIN_1_SIGNALING	0.0317319
C37	REACTOME_INTERLEUKIN_1_SIGNALING	0.0312685
C38	REACTOME_INTERLEUKIN_1_SIGNALING	0.0443103
C39	REACTOME_INTERLEUKIN_1_SIGNALING	0.203504
C40	REACTOME_INTERLEUKIN_1_SIGNALING	0.122448
C0	REACTOME_INTERLEUKIN_10_SIGNALING	-0.00770079
C1	REACTOME_INTERLEUKIN_10_SIGNALING	-0.0152216
C2	REACTOME_INTERLEUKIN_10_SIGNALING	-0.00495287
C3	REACTOME_INTERLEUKIN_10_SIGNALING	-0.0170144
C4	REACTOME_INTERLEUKIN_10_SIGNALING	-0.0215349
C5	REACTOME_INTERLEUKIN_10_SIGNALING	-0.0142312
C6	REACTOME_INTERLEUKIN_10_SIGNALING	-0.0106562
C7	REACTOME_INTERLEUKIN_10_SIGNALING	-0.0079781
C8	REACTOME_INTERLEUKIN_10_SIGNALING	-0.0123434
C9	REACTOME_INTERLEUKIN_10_SIGNALING	-0.00957307
C10	REACTOME_INTERLEUKIN_10_SIGNALING	-0.0142823
C11	REACTOME_INTERLEUKIN_10_SIGNALING	-0.0154823
C12	REACTOME_INTERLEUKIN_10_SIGNALING	-0.0116309
C13	REACTOME_INTERLEUKIN_10_SIGNALING	0.0757553
C14	REACTOME_INTERLEUKIN_10_SIGNALING	-0.0147006
C15	REACTOME_INTERLEUKIN_10_SIGNALING	-0.0202617
C16	REACTOME_INTERLEUKIN_10_SIGNALING	-0.0156908
C17	REACTOME_INTERLEUKIN_10_SIGNALING	-0.0163233
C18	REACTOME_INTERLEUKIN_10_SIGNALING	-0.0188076
C19	REACTOME_INTERLEUKIN_10_SIGNALING	-0.00686797
C20	REACTOME_INTERLEUKIN_10_SIGNALING	-0.0096346
C21	REACTOME_INTERLEUKIN_10_SIGNALING	-0.00705516
C22	REACTOME_INTERLEUKIN_10_SIGNALING	-0.0214743
C23	REACTOME_INTERLEUKIN_10_SIGNALING	-0.00734077
C24	REACTOME_INTERLEUKIN_10_SIGNALING	-0.018614
C25	REACTOME_INTERLEUKIN_10_SIGNALING	-0.0145371
C26	REACTOME_INTERLEUKIN_10_SIGNALING	-0.0145651
C27	REACTOME_INTERLEUKIN_10_SIGNALING	0.0281134
C28	REACTOME_INTERLEUKIN_10_SIGNALING	-0.00848122
C29	REACTOME_INTERLEUKIN_10_SIGNALING	-0.010258
C30	REACTOME_INTERLEUKIN_10_SIGNALING	0.0207811
C31	REACTOME_INTERLEUKIN_10_SIGNALING	-0.00969929
C32	REACTOME_INTERLEUKIN_10_SIGNALING	0.0053086
C33	REACTOME_INTERLEUKIN_10_SIGNALING	-0.0143967
C34	REACTOME_INTERLEUKIN_10_SIGNALING	-0.0205582
C35	REACTOME_INTERLEUKIN_10_SIGNALING	-0.0152706
C36	REACTOME_INTERLEUKIN_10_SIGNALING	-0.0132799
C37	REACTOME_INTERLEUKIN_10_SIGNALING	-0.0115208
C38	REACTOME_INTERLEUKIN_10_SIGNALING	-0.011246
C39	REACTOME_INTERLEUKIN_10_SIGNALING	0.168416
C40	REACTOME_INTERLEUKIN_10_SIGNALING	-0.00450935
C0	REACTOME_INTERLEUKIN_12_FAMILY_SIGNALING	0.042843
C1	REACTOME_INTERLEUKIN_12_FAMILY_SIGNALING	0.03293
C2	REACTOME_INTERLEUKIN_12_FAMILY_SIGNALING	0.0306277
C3	REACTOME_INTERLEUKIN_12_FAMILY_SIGNALING	0.23268
C4	REACTOME_INTERLEUKIN_12_FAMILY_SIGNALING	0.287989
C5	REACTOME_INTERLEUKIN_12_FAMILY_SIGNALING	0.0535418
C6	REACTOME_INTERLEUKIN_12_FAMILY_SIGNALING	0.04545
C7	REACTOME_INTERLEUKIN_12_FAMILY_SIGNALING	0.045918
C8	REACTOME_INTERLEUKIN_12_FAMILY_SIGNALING	0.0542619
C9	REACTOME_INTERLEUKIN_12_FAMILY_SIGNALING	0.0298316
C10	REACTOME_INTERLEUKIN_12_FAMILY_SIGNALING	0.0406287
C11	REACTOME_INTERLEUKIN_12_FAMILY_SIGNALING	0.208322
C12	REACTOME_INTERLEUKIN_12_FAMILY_SIGNALING	0.0686943
C13	REACTOME_INTERLEUKIN_12_FAMILY_SIGNALING	0.0944732
C14	REACTOME_INTERLEUKIN_12_FAMILY_SIGNALING	0.0549772
C15	REACTOME_INTERLEUKIN_12_FAMILY_SIGNALING	0.0397735
C16	REACTOME_INTERLEUKIN_12_FAMILY_SIGNALING	0.0397735
C17	REACTOME_INTERLEUKIN_12_FAMILY_SIGNALING	0.0442814
C18	REACTOME_INTERLEUKIN_12_FAMILY_SIGNALING	0.264191
C19	REACTOME_INTERLEUKIN_12_FAMILY_SIGNALING	0.0470455
C20	REACTOME_INTERLEUKIN_12_FAMILY_SIGNALING	0.11077
C21	REACTOME_INTERLEUKIN_12_FAMILY_SIGNALING	0.0601247
C22	REACTOME_INTERLEUKIN_12_FAMILY_SIGNALING	0.0431728
C23	REACTOME_INTERLEUKIN_12_FAMILY_SIGNALING	0.108027
C24	REACTOME_INTERLEUKIN_12_FAMILY_SIGNALING	0.242841
C25	REACTOME_INTERLEUKIN_12_FAMILY_SIGNALING	0.0443174
C26	REACTOME_INTERLEUKIN_12_FAMILY_SIGNALING	0.18852
C27	REACTOME_INTERLEUKIN_12_FAMILY_SIGNALING	0.0631467
C28	REACTOME_INTERLEUKIN_12_FAMILY_SIGNALING	0.0649152
C29	REACTOME_INTERLEUKIN_12_FAMILY_SIGNALING	0.0789934
C30	REACTOME_INTERLEUKIN_12_FAMILY_SIGNALING	0.135622
C31	REACTOME_INTERLEUKIN_12_FAMILY_SIGNALING	0.0472034
C32	REACTOME_INTERLEUKIN_12_FAMILY_SIGNALING	0.0687458
C33	REACTOME_INTERLEUKIN_12_FAMILY_SIGNALING	0.230746
C34	REACTOME_INTERLEUKIN_12_FAMILY_SIGNALING	0.0399491
C35	REACTOME_INTERLEUKIN_12_FAMILY_SIGNALING	0.199583
C36	REACTOME_INTERLEUKIN_12_FAMILY_SIGNALING	0.0370389
C37	REACTOME_INTERLEUKIN_12_FAMILY_SIGNALING	0.0441956
C38	REACTOME_INTERLEUKIN_12_FAMILY_SIGNALING	0.0509546
C39	REACTOME_INTERLEUKIN_12_FAMILY_SIGNALING	0.301161
C40	REACTOME_INTERLEUKIN_12_FAMILY_SIGNALING	0.144924
C0	REACTOME_INTERLEUKIN_12_SIGNALING	0.0463402
C1	REACTOME_INTERLEUKIN_12_SIGNALING	0.0372881
C2	REACTOME_INTERLEUKIN_12_SIGNALING	0.0204803
C3	REACTOME_INTERLEUKIN_12_SIGNALING	0.256389
C4	REACTOME_INTERLEUKIN_12_SIGNALING	0.316739
C5	REACTOME_INTERLEUKIN_12_SIGNALING	0.0638179
C6	REACTOME_INTERLEUKIN_12_SIGNALING	0.0407839
C7	REACTOME_INTERLEUKIN_12_SIGNALING	0.044408
C8	REACTOME_INTERLEUKIN_12_SIGNALING	0.0507724
C9	REACTOME_INTERLEUKIN_12_SIGNALING	0.0171036
C10	REACTOME_INTERLEUKIN_12_SIGNALING	0.0509458
C11	REACTOME_INTERLEUKIN_12_SIGNALING	0.233012
C12	REACTOME_INTERLEUKIN_12_SIGNALING	0.071346
C13	REACTOME_INTERLEUKIN_12_SIGNALING	0.0881181
C14	REACTOME_INTERLEUKIN_12_SIGNALING	0.0628159
C15	REACTOME_INTERLEUKIN_12_SIGNALING	0.0509815
C16	REACTOME_INTERLEUKIN_12_SIGNALING	0.0499223
C17	REACTOME_INTERLEUKIN_12_SIGNALING	0.0479367
C18	REACTOME_INTERLEUKIN_12_SIGNALING	0.293059
C19	REACTOME_INTERLEUKIN_12_SIGNALING	0.0421055
C20	REACTOME_INTERLEUKIN_12_SIGNALING	0.122512
C21	REACTOME_INTERLEUKIN_12_SIGNALING	0.0555085
C22	REACTOME_INTERLEUKIN_12_SIGNALING	0.0543008
C23	REACTOME_INTERLEUKIN_12_SIGNALING	0.117318
C24	REACTOME_INTERLEUKIN_12_SIGNALING	0.269525
C25	REACTOME_INTERLEUKIN_12_SIGNALING	0.0548614
C26	REACTOME_INTERLEUKIN_12_SIGNALING	0.212459
C27	REACTOME_INTERLEUKIN_12_SIGNALING	0.0422056
C28	REACTOME_INTERLEUKIN_12_SIGNALING	0.060794
C29	REACTOME_INTERLEUKIN_12_SIGNALING	0.086559
C30	REACTOME_INTERLEUKIN_12_SIGNALING	0.137187
C31	REACTOME_INTERLEUKIN_12_SIGNALING	0.0479964
C32	REACTOME_INTERLEUKIN_12_SIGNALING	0.0483257
C33	REACTOME_INTERLEUKIN_12_SIGNALING	0.248296
C34	REACTOME_INTERLEUKIN_12_SIGNALING	0.0474229
C35	REACTOME_INTERLEUKIN_12_SIGNALING	0.209054
C36	REACTOME_INTERLEUKIN_12_SIGNALING	0.0419211
C37	REACTOME_INTERLEUKIN_12_SIGNALING	0.0493796
C38	REACTOME_INTERLEUKIN_12_SIGNALING	0.0384507
C39	REACTOME_INTERLEUKIN_12_SIGNALING	0.303773
C40	REACTOME_INTERLEUKIN_12_SIGNALING	0.163791
C0	REACTOME_INTERLEUKIN_15_SIGNALING	0.109128
C1	REACTOME_INTERLEUKIN_15_SIGNALING	-0.00786714
C2	REACTOME_INTERLEUKIN_15_SIGNALING	0.0568477
C3	REACTOME_INTERLEUKIN_15_SIGNALING	0.0395873
C4	REACTOME_INTERLEUKIN_15_SIGNALING	0.0174298
C5	REACTOME_INTERLEUKIN_15_SIGNALING	0.0167145
C6	REACTOME_INTERLEUKIN_15_SIGNALING	0.0553407
C7	REACTOME_INTERLEUKIN_15_SIGNALING	0.046317
C8	REACTOME_INTERLEUKIN_15_SIGNALING	0.0589291
C9	REACTOME_INTERLEUKIN_15_SIGNALING	0.0570444
C10	REACTOME_INTERLEUKIN_15_SIGNALING	0.0150676
C11	REACTOME_INTERLEUKIN_15_SIGNALING	0.0450777
C12	REACTOME_INTERLEUKIN_15_SIGNALING	0.051437
C13	REACTOME_INTERLEUKIN_15_SIGNALING	0.282664
C14	REACTOME_INTERLEUKIN_15_SIGNALING	0.0254366
C15	REACTOME_INTERLEUKIN_15_SIGNALING	0.00580137
C16	REACTOME_INTERLEUKIN_15_SIGNALING	0.0275991
C17	REACTOME_INTERLEUKIN_15_SIGNALING	0.0306303
C18	REACTOME_INTERLEUKIN_15_SIGNALING	0.029312
C19	REACTOME_INTERLEUKIN_15_SIGNALING	0.0349273
C20	REACTOME_INTERLEUKIN_15_SIGNALING	0.0720307
C21	REACTOME_INTERLEUKIN_15_SIGNALING	0.0369819
C22	REACTOME_INTERLEUKIN_15_SIGNALING	0.00222264
C23	REACTOME_INTERLEUKIN_15_SIGNALING	0.0574508
C24	REACTOME_INTERLEUKIN_15_SIGNALING	0.0298506
C25	REACTOME_INTERLEUKIN_15_SIGNALING	0.00783803
C26	REACTOME_INTERLEUKIN_15_SIGNALING	0.0662985
C27	REACTOME_INTERLEUKIN_15_SIGNALING	0.171159
C28	REACTOME_INTERLEUKIN_15_SIGNALING	0.0429404
C29	REACTOME_INTERLEUKIN_15_SIGNALING	0.024764
C30	REACTOME_INTERLEUKIN_15_SIGNALING	0.126978
C31	REACTOME_INTERLEUKIN_15_SIGNALING	0.03395
C32	REACTOME_INTERLEUKIN_15_SIGNALING	0.141982
C33	REACTOME_INTERLEUKIN_15_SIGNALING	0.0593422
C34	REACTOME_INTERLEUKIN_15_SIGNALING	0.0263554
C35	REACTOME_INTERLEUKIN_15_SIGNALING	-0.0307218
C36	REACTOME_INTERLEUKIN_15_SIGNALING	0.0381623
C37	REACTOME_INTERLEUKIN_15_SIGNALING	0.00628241
C38	REACTOME_INTERLEUKIN_15_SIGNALING	0.0209588
C39	REACTOME_INTERLEUKIN_15_SIGNALING	0.169425
C40	REACTOME_INTERLEUKIN_15_SIGNALING	0.0162381
C0	REACTOME_INTERLEUKIN_17_SIGNALING	0.0596022
C1	REACTOME_INTERLEUKIN_17_SIGNALING	0.1234
C2	REACTOME_INTERLEUKIN_17_SIGNALING	0.10476
C3	REACTOME_INTERLEUKIN_17_SIGNALING	0.177706
C4	REACTOME_INTERLEUKIN_17_SIGNALING	0.181816
C5	REACTOME_INTERLEUKIN_17_SIGNALING	0.121766
C6	REACTOME_INTERLEUKIN_17_SIGNALING	0.110519
C7	REACTOME_INTERLEUKIN_17_SIGNALING	0.101372
C8	REACTOME_INTERLEUKIN_17_SIGNALING	0.122725
C9	REACTOME_INTERLEUKIN_17_SIGNALING	0.0806772
C10	REACTOME_INTERLEUKIN_17_SIGNALING	0.125944
C11	REACTOME_INTERLEUKIN_17_SIGNALING	0.17036
C12	REACTOME_INTERLEUKIN_17_SIGNALING	0.129077
C13	REACTOME_INTERLEUKIN_17_SIGNALING	0.20246
C14	REACTOME_INTERLEUKIN_17_SIGNALING	0.122142
C15	REACTOME_INTERLEUKIN_17_SIGNALING	0.136932
C16	REACTOME_INTERLEUKIN_17_SIGNALING	0.110987
C17	REACTOME_INTERLEUKIN_17_SIGNALING	0.111519
C18	REACTOME_INTERLEUKIN_17_SIGNALING	0.185946
C19	REACTOME_INTERLEUKIN_17_SIGNALING	0.0978624
C20	REACTOME_INTERLEUKIN_17_SIGNALING	0.152274
C21	REACTOME_INTERLEUKIN_17_SIGNALING	0.122839
C22	REACTOME_INTERLEUKIN_17_SIGNALING	0.119062
C23	REACTOME_INTERLEUKIN_17_SIGNALING	0.137997
C24	REACTOME_INTERLEUKIN_17_SIGNALING	0.150681
C25	REACTOME_INTERLEUKIN_17_SIGNALING	0.11622
C26	REACTOME_INTERLEUKIN_17_SIGNALING	0.137522
C27	REACTOME_INTERLEUKIN_17_SIGNALING	0.144878
C28	REACTOME_INTERLEUKIN_17_SIGNALING	0.125168
C29	REACTOME_INTERLEUKIN_17_SIGNALING	0.149064
C30	REACTOME_INTERLEUKIN_17_SIGNALING	0.147785
C31	REACTOME_INTERLEUKIN_17_SIGNALING	0.111576
C32	REACTOME_INTERLEUKIN_17_SIGNALING	0.120722
C33	REACTOME_INTERLEUKIN_17_SIGNALING	0.168116
C34	REACTOME_INTERLEUKIN_17_SIGNALING	0.0959827
C35	REACTOME_INTERLEUKIN_17_SIGNALING	0.197813
C36	REACTOME_INTERLEUKIN_17_SIGNALING	0.145012
C37	REACTOME_INTERLEUKIN_17_SIGNALING	0.0962612
C38	REACTOME_INTERLEUKIN_17_SIGNALING	0.0753644
C39	REACTOME_INTERLEUKIN_17_SIGNALING	0.270324
C40	REACTOME_INTERLEUKIN_17_SIGNALING	0.107977
C0	REACTOME_INTERLEUKIN_2_FAMILY_SIGNALING	0.0438657
C1	REACTOME_INTERLEUKIN_2_FAMILY_SIGNALING	0.0437931
C2	REACTOME_INTERLEUKIN_2_FAMILY_SIGNALING	0.0328656
C3	REACTOME_INTERLEUKIN_2_FAMILY_SIGNALING	0.00391457
C4	REACTOME_INTERLEUKIN_2_FAMILY_SIGNALING	-0.0093121
C5	REACTOME_INTERLEUKIN_2_FAMILY_SIGNALING	0.0463082
C6	REACTOME_INTERLEUKIN_2_FAMILY_SIGNALING	0.0451377
C7	REACTOME_INTERLEUKIN_2_FAMILY_SIGNALING	0.0494815
C8	REACTOME_INTERLEUKIN_2_FAMILY_SIGNALING	0.0481592
C9	REACTOME_INTERLEUKIN_2_FAMILY_SIGNALING	0.0497093
C10	REACTOME_INTERLEUKIN_2_FAMILY_SIGNALING	0.0433973
C11	REACTOME_INTERLEUKIN_2_FAMILY_SIGNALING	0.0150536
C12	REACTOME_INTERLEUKIN_2_FAMILY_SIGNALING	0.0474874
C13	REACTOME_INTERLEUKIN_2_FAMILY_SIGNALING	0.259559
C14	REACTOME_INTERLEUKIN_2_FAMILY_SIGNALING	0.0445905
C15	REACTOME_INTERLEUKIN_2_FAMILY_SIGNALING	0.0616501
C16	REACTOME_INTERLEUKIN_2_FAMILY_SIGNALING	0.0468915
C17	REACTOME_INTERLEUKIN_2_FAMILY_SIGNALING	0.0386272
C18	REACTOME_INTERLEUKIN_2_FAMILY_SIGNALING	0.000135238
C19	REACTOME_INTERLEUKIN_2_FAMILY_SIGNALING	0.045086
C20	REACTOME_INTERLEUKIN_2_FAMILY_SIGNALING	0.0356827
C21	REACTOME_INTERLEUKIN_2_FAMILY_SIGNALING	0.0455006
C22	REACTOME_INTERLEUKIN_2_FAMILY_SIGNALING	0.057687
C23	REACTOME_INTERLEUKIN_2_FAMILY_SIGNALING	0.0338887
C24	REACTOME_INTERLEUKIN_2_FAMILY_SIGNALING	-0.00455746
C25	REACTOME_INTERLEUKIN_2_FAMILY_SIGNALING	0.0384105
C26	REACTOME_INTERLEUKIN_2_FAMILY_SIGNALING	0.0263883
C27	REACTOME_INTERLEUKIN_2_FAMILY_SIGNALING	0.0645623
C28	REACTOME_INTERLEUKIN_2_FAMILY_SIGNALING	0.0442977
C29	REACTOME_INTERLEUKIN_2_FAMILY_SIGNALING	0.0342153
C30	REACTOME_INTERLEUKIN_2_FAMILY_SIGNALING	0.0667859
C31	REACTOME_INTERLEUKIN_2_FAMILY_SIGNALING	0.0315537
C32	REACTOME_INTERLEUKIN_2_FAMILY_SIGNALING	0.075105
C33	REACTOME_INTERLEUKIN_2_FAMILY_SIGNALING	0.0117563
C34	REACTOME_INTERLEUKIN_2_FAMILY_SIGNALING	0.0695016
C35	REACTOME_INTERLEUKIN_2_FAMILY_SIGNALING	0.0275145
C36	REACTOME_INTERLEUKIN_2_FAMILY_SIGNALING	0.0469581
C37	REACTOME_INTERLEUKIN_2_FAMILY_SIGNALING	0.0239852
C38	REACTOME_INTERLEUKIN_2_FAMILY_SIGNALING	0.0306642
C39	REACTOME_INTERLEUKIN_2_FAMILY_SIGNALING	0.132814
C40	REACTOME_INTERLEUKIN_2_FAMILY_SIGNALING	0.000238501
C0	REACTOME_INTERLEUKIN_2_SIGNALING	0.0230977
C1	REACTOME_INTERLEUKIN_2_SIGNALING	0.0610882
C2	REACTOME_INTERLEUKIN_2_SIGNALING	0.0373167
C3	REACTOME_INTERLEUKIN_2_SIGNALING	0.0122581
C4	REACTOME_INTERLEUKIN_2_SIGNALING	0.00593495
C5	REACTOME_INTERLEUKIN_2_SIGNALING	0.03254
C6	REACTOME_INTERLEUKIN_2_SIGNALING	0.0348812
C7	REACTOME_INTERLEUKIN_2_SIGNALING	0.0448083
C8	REACTOME_INTERLEUKIN_2_SIGNALING	0.0236891
C9	REACTOME_INTERLEUKIN_2_SIGNALING	0.0357712
C10	REACTOME_INTERLEUKIN_2_SIGNALING	0.0348821
C11	REACTOME_INTERLEUKIN_2_SIGNALING	0.0149201
C12	REACTOME_INTERLEUKIN_2_SIGNALING	0.0304541
C13	REACTOME_INTERLEUKIN_2_SIGNALING	0.200105
C14	REACTOME_INTERLEUKIN_2_SIGNALING	0.0323979
C15	REACTOME_INTERLEUKIN_2_SIGNALING	0.0551117
C16	REACTOME_INTERLEUKIN_2_SIGNALING	0.030173
C17	REACTOME_INTERLEUKIN_2_SIGNALING	0.0170067
C18	REACTOME_INTERLEUKIN_2_SIGNALING	0.0125311
C19	REACTOME_INTERLEUKIN_2_SIGNALING	0.0440802
C20	REACTOME_INTERLEUKIN_2_SIGNALING	0.0423393
C21	REACTOME_INTERLEUKIN_2_SIGNALING	0.0312444
C22	REACTOME_INTERLEUKIN_2_SIGNALING	0.0559218
C23	REACTOME_INTERLEUKIN_2_SIGNALING	0.0459665
C24	REACTOME_INTERLEUKIN_2_SIGNALING	0.0123926
C25	REACTOME_INTERLEUKIN_2_SIGNALING	0.00925267
C26	REACTOME_INTERLEUKIN_2_SIGNALING	0.0475528
C27	REACTOME_INTERLEUKIN_2_SIGNALING	0.0880539
C28	REACTOME_INTERLEUKIN_2_SIGNALING	0.0372934
C29	REACTOME_INTERLEUKIN_2_SIGNALING	0.0372391
C30	REACTOME_INTERLEUKIN_2_SIGNALING	0.0554096
C31	REACTOME_INTERLEUKIN_2_SIGNALING	0.0175628
C32	REACTOME_INTERLEUKIN_2_SIGNALING	0.0512648
C33	REACTOME_INTERLEUKIN_2_SIGNALING	0.0247291
C34	REACTOME_INTERLEUKIN_2_SIGNALING	0.0557461
C35	REACTOME_INTERLEUKIN_2_SIGNALING	0.0563782
C36	REACTOME_INTERLEUKIN_2_SIGNALING	0.0222956
C37	REACTOME_INTERLEUKIN_2_SIGNALING	0.0398992
C38	REACTOME_INTERLEUKIN_2_SIGNALING	0.0241066
C39	REACTOME_INTERLEUKIN_2_SIGNALING	0.100665
C40	REACTOME_INTERLEUKIN_2_SIGNALING	0.0188275
C0	REACTOME_INTERLEUKIN_20_FAMILY_SIGNALING	0.030958
C1	REACTOME_INTERLEUKIN_20_FAMILY_SIGNALING	0.0349266
C2	REACTOME_INTERLEUKIN_20_FAMILY_SIGNALING	0.0285372
C3	REACTOME_INTERLEUKIN_20_FAMILY_SIGNALING	0.00586721
C4	REACTOME_INTERLEUKIN_20_FAMILY_SIGNALING	-0.00512712
C5	REACTOME_INTERLEUKIN_20_FAMILY_SIGNALING	0.0296455
C6	REACTOME_INTERLEUKIN_20_FAMILY_SIGNALING	0.0469887
C7	REACTOME_INTERLEUKIN_20_FAMILY_SIGNALING	0.0494254
C8	REACTOME_INTERLEUKIN_20_FAMILY_SIGNALING	0.04468
C9	REACTOME_INTERLEUKIN_20_FAMILY_SIGNALING	0.0342044
C10	REACTOME_INTERLEUKIN_20_FAMILY_SIGNALING	0.0269641
C11	REACTOME_INTERLEUKIN_20_FAMILY_SIGNALING	0.00653445
C12	REACTOME_INTERLEUKIN_20_FAMILY_SIGNALING	0.0159118
C13	REACTOME_INTERLEUKIN_20_FAMILY_SIGNALING	0.0982658
C14	REACTOME_INTERLEUKIN_20_FAMILY_SIGNALING	0.0224107
C15	REACTOME_INTERLEUKIN_20_FAMILY_SIGNALING	0.0471626
C16	REACTOME_INTERLEUKIN_20_FAMILY_SIGNALING	0.0331468
C17	REACTOME_INTERLEUKIN_20_FAMILY_SIGNALING	0.019368
C18	REACTOME_INTERLEUKIN_20_FAMILY_SIGNALING	0.00545234
C19	REACTOME_INTERLEUKIN_20_FAMILY_SIGNALING	0.0647367
C20	REACTOME_INTERLEUKIN_20_FAMILY_SIGNALING	0.0276157
C21	REACTOME_INTERLEUKIN_20_FAMILY_SIGNALING	0.0529991
C22	REACTOME_INTERLEUKIN_20_FAMILY_SIGNALING	0.0357867
C23	REACTOME_INTERLEUKIN_20_FAMILY_SIGNALING	0.0292583
C24	REACTOME_INTERLEUKIN_20_FAMILY_SIGNALING	-0.00358583
C25	REACTOME_INTERLEUKIN_20_FAMILY_SIGNALING	0.0444886
C26	REACTOME_INTERLEUKIN_20_FAMILY_SIGNALING	0.0226264
C27	REACTOME_INTERLEUKIN_20_FAMILY_SIGNALING	0.0892108
C28	REACTOME_INTERLEUKIN_20_FAMILY_SIGNALING	0.0446605
C29	REACTOME_INTERLEUKIN_20_FAMILY_SIGNALING	0.0193708
C30	REACTOME_INTERLEUKIN_20_FAMILY_SIGNALING	0.0641008
C31	REACTOME_INTERLEUKIN_20_FAMILY_SIGNALING	0.0276851
C32	REACTOME_INTERLEUKIN_20_FAMILY_SIGNALING	0.0804108
C33	REACTOME_INTERLEUKIN_20_FAMILY_SIGNALING	0.00995481
C34	REACTOME_INTERLEUKIN_20_FAMILY_SIGNALING	0.037855
C35	REACTOME_INTERLEUKIN_20_FAMILY_SIGNALING	-0.000924733
C36	REACTOME_INTERLEUKIN_20_FAMILY_SIGNALING	0.0383113
C37	REACTOME_INTERLEUKIN_20_FAMILY_SIGNALING	0.0228915
C38	REACTOME_INTERLEUKIN_20_FAMILY_SIGNALING	0.034988
C39	REACTOME_INTERLEUKIN_20_FAMILY_SIGNALING	0.0583913
C40	REACTOME_INTERLEUKIN_20_FAMILY_SIGNALING	0.00423837
C0	REACTOME_INTERLEUKIN_21_SIGNALING	0.0290919
C1	REACTOME_INTERLEUKIN_21_SIGNALING	0.0227019
C2	REACTOME_INTERLEUKIN_21_SIGNALING	0.0496091
C3	REACTOME_INTERLEUKIN_21_SIGNALING	-0.0012777
C4	REACTOME_INTERLEUKIN_21_SIGNALING	-0.0202352
C5	REACTOME_INTERLEUKIN_21_SIGNALING	0.0153398
C6	REACTOME_INTERLEUKIN_21_SIGNALING	0.0486074
C7	REACTOME_INTERLEUKIN_21_SIGNALING	0.0587517
C8	REACTOME_INTERLEUKIN_21_SIGNALING	0.0448291
C9	REACTOME_INTERLEUKIN_21_SIGNALING	0.0491393
C10	REACTOME_INTERLEUKIN_21_SIGNALING	0.0151678
C11	REACTOME_INTERLEUKIN_21_SIGNALING	0.00434436
C12	REACTOME_INTERLEUKIN_21_SIGNALING	0.00892685
C13	REACTOME_INTERLEUKIN_21_SIGNALING	0.141971
C14	REACTOME_INTERLEUKIN_21_SIGNALING	0.00409578
C15	REACTOME_INTERLEUKIN_21_SIGNALING	0.0385771
C16	REACTOME_INTERLEUKIN_21_SIGNALING	0.00961774
C17	REACTOME_INTERLEUKIN_21_SIGNALING	0.00503397
C18	REACTOME_INTERLEUKIN_21_SIGNALING	-0.00617446
C19	REACTOME_INTERLEUKIN_21_SIGNALING	0.0698258
C20	REACTOME_INTERLEUKIN_21_SIGNALING	0.0377169
C21	REACTOME_INTERLEUKIN_21_SIGNALING	0.0349537
C22	REACTOME_INTERLEUKIN_21_SIGNALING	0.0347077
C23	REACTOME_INTERLEUKIN_21_SIGNALING	0.0449146
C24	REACTOME_INTERLEUKIN_21_SIGNALING	-0.00874994
C25	REACTOME_INTERLEUKIN_21_SIGNALING	0.0456229
C26	REACTOME_INTERLEUKIN_21_SIGNALING	0.0350214
C27	REACTOME_INTERLEUKIN_21_SIGNALING	0.15296
C28	REACTOME_INTERLEUKIN_21_SIGNALING	0.0376154
C29	REACTOME_INTERLEUKIN_21_SIGNALING	0.0216918
C30	REACTOME_INTERLEUKIN_21_SIGNALING	0.102578
C31	REACTOME_INTERLEUKIN_21_SIGNALING	0.0231616
C32	REACTOME_INTERLEUKIN_21_SIGNALING	0.137899
C33	REACTOME_INTERLEUKIN_21_SIGNALING	0.0175782
C34	REACTOME_INTERLEUKIN_21_SIGNALING	0.0318448
C35	REACTOME_INTERLEUKIN_21_SIGNALING	-0.0130476
C36	REACTOME_INTERLEUKIN_21_SIGNALING	0.00991898
C37	REACTOME_INTERLEUKIN_21_SIGNALING	0.0345266
C38	REACTOME_INTERLEUKIN_21_SIGNALING	0.026519
C39	REACTOME_INTERLEUKIN_21_SIGNALING	0.0664429
C40	REACTOME_INTERLEUKIN_21_SIGNALING	0.00421998
C0	REACTOME_INTERLEUKIN_27_SIGNALING	0.0641029
C1	REACTOME_INTERLEUKIN_27_SIGNALING	0.0602655
C2	REACTOME_INTERLEUKIN_27_SIGNALING	0.104665
C3	REACTOME_INTERLEUKIN_27_SIGNALING	0.0503074
C4	REACTOME_INTERLEUKIN_27_SIGNALING	0.0657751
C5	REACTOME_INTERLEUKIN_27_SIGNALING	0.0594999
C6	REACTOME_INTERLEUKIN_27_SIGNALING	0.085884
C7	REACTOME_INTERLEUKIN_27_SIGNALING	0.102481
C8	REACTOME_INTERLEUKIN_27_SIGNALING	0.0972287
C9	REACTOME_INTERLEUKIN_27_SIGNALING	0.0811257
C10	REACTOME_INTERLEUKIN_27_SIGNALING	0.0547988
C11	REACTOME_INTERLEUKIN_27_SIGNALING	0.0377891
C12	REACTOME_INTERLEUKIN_27_SIGNALING	0.0273938
C13	REACTOME_INTERLEUKIN_27_SIGNALING	0.278321
C14	REACTOME_INTERLEUKIN_27_SIGNALING	0.0489863
C15	REACTOME_INTERLEUKIN_27_SIGNALING	0.0808693
C16	REACTOME_INTERLEUKIN_27_SIGNALING	0.0491317
C17	REACTOME_INTERLEUKIN_27_SIGNALING	0.0391903
C18	REACTOME_INTERLEUKIN_27_SIGNALING	0.0699771
C19	REACTOME_INTERLEUKIN_27_SIGNALING	0.131672
C20	REACTOME_INTERLEUKIN_27_SIGNALING	0.0267754
C21	REACTOME_INTERLEUKIN_27_SIGNALING	0.142202
C22	REACTOME_INTERLEUKIN_27_SIGNALING	0.0579063
C23	REACTOME_INTERLEUKIN_27_SIGNALING	0.0436667
C24	REACTOME_INTERLEUKIN_27_SIGNALING	0.0391302
C25	REACTOME_INTERLEUKIN_27_SIGNALING	0.0512937
C26	REACTOME_INTERLEUKIN_27_SIGNALING	0.0670074
C27	REACTOME_INTERLEUKIN_27_SIGNALING	0.20885
C28	REACTOME_INTERLEUKIN_27_SIGNALING	0.137126
C29	REACTOME_INTERLEUKIN_27_SIGNALING	0.0340545
C30	REACTOME_INTERLEUKIN_27_SIGNALING	0.167477
C31	REACTOME_INTERLEUKIN_27_SIGNALING	0.0664569
C32	REACTOME_INTERLEUKIN_27_SIGNALING	0.202882
C33	REACTOME_INTERLEUKIN_27_SIGNALING	0.0826353
C34	REACTOME_INTERLEUKIN_27_SIGNALING	0.0506907
C35	REACTOME_INTERLEUKIN_27_SIGNALING	0.110079
C36	REACTOME_INTERLEUKIN_27_SIGNALING	0.063832
C37	REACTOME_INTERLEUKIN_27_SIGNALING	0.045071
C38	REACTOME_INTERLEUKIN_27_SIGNALING	0.0796868
C39	REACTOME_INTERLEUKIN_27_SIGNALING	0.258731
C40	REACTOME_INTERLEUKIN_27_SIGNALING	0.0110813
C0	REACTOME_INTERLEUKIN_3_INTERLEUKIN_5_AND_GM_CSF_SIGNALING	0.0727109
C1	REACTOME_INTERLEUKIN_3_INTERLEUKIN_5_AND_GM_CSF_SIGNALING	0.0590781
C2	REACTOME_INTERLEUKIN_3_INTERLEUKIN_5_AND_GM_CSF_SIGNALING	0.0733894
C3	REACTOME_INTERLEUKIN_3_INTERLEUKIN_5_AND_GM_CSF_SIGNALING	0.158706
C4	REACTOME_INTERLEUKIN_3_INTERLEUKIN_5_AND_GM_CSF_SIGNALING	0.151373
C5	REACTOME_INTERLEUKIN_3_INTERLEUKIN_5_AND_GM_CSF_SIGNALING	0.0769878
C6	REACTOME_INTERLEUKIN_3_INTERLEUKIN_5_AND_GM_CSF_SIGNALING	0.0700162
C7	REACTOME_INTERLEUKIN_3_INTERLEUKIN_5_AND_GM_CSF_SIGNALING	0.0718771
C8	REACTOME_INTERLEUKIN_3_INTERLEUKIN_5_AND_GM_CSF_SIGNALING	0.0709692
C9	REACTOME_INTERLEUKIN_3_INTERLEUKIN_5_AND_GM_CSF_SIGNALING	0.0802057
C10	REACTOME_INTERLEUKIN_3_INTERLEUKIN_5_AND_GM_CSF_SIGNALING	0.0681431
C11	REACTOME_INTERLEUKIN_3_INTERLEUKIN_5_AND_GM_CSF_SIGNALING	0.174395
C12	REACTOME_INTERLEUKIN_3_INTERLEUKIN_5_AND_GM_CSF_SIGNALING	0.0975041
C13	REACTOME_INTERLEUKIN_3_INTERLEUKIN_5_AND_GM_CSF_SIGNALING	0.320569
C14	REACTOME_INTERLEUKIN_3_INTERLEUKIN_5_AND_GM_CSF_SIGNALING	0.0834716
C15	REACTOME_INTERLEUKIN_3_INTERLEUKIN_5_AND_GM_CSF_SIGNALING	0.0646888
C16	REACTOME_INTERLEUKIN_3_INTERLEUKIN_5_AND_GM_CSF_SIGNALING	0.0698778
C17	REACTOME_INTERLEUKIN_3_INTERLEUKIN_5_AND_GM_CSF_SIGNALING	0.0694329
C18	REACTOME_INTERLEUKIN_3_INTERLEUKIN_5_AND_GM_CSF_SIGNALING	0.15594
C19	REACTOME_INTERLEUKIN_3_INTERLEUKIN_5_AND_GM_CSF_SIGNALING	0.067023
C20	REACTOME_INTERLEUKIN_3_INTERLEUKIN_5_AND_GM_CSF_SIGNALING	0.127003
C21	REACTOME_INTERLEUKIN_3_INTERLEUKIN_5_AND_GM_CSF_SIGNALING	0.0780238
C22	REACTOME_INTERLEUKIN_3_INTERLEUKIN_5_AND_GM_CSF_SIGNALING	0.0656597
C23	REACTOME_INTERLEUKIN_3_INTERLEUKIN_5_AND_GM_CSF_SIGNALING	0.125115
C24	REACTOME_INTERLEUKIN_3_INTERLEUKIN_5_AND_GM_CSF_SIGNALING	0.159175
C25	REACTOME_INTERLEUKIN_3_INTERLEUKIN_5_AND_GM_CSF_SIGNALING	0.0568086
C26	REACTOME_INTERLEUKIN_3_INTERLEUKIN_5_AND_GM_CSF_SIGNALING	0.138111
C27	REACTOME_INTERLEUKIN_3_INTERLEUKIN_5_AND_GM_CSF_SIGNALING	0.0943562
C28	REACTOME_INTERLEUKIN_3_INTERLEUKIN_5_AND_GM_CSF_SIGNALING	0.0760066
C29	REACTOME_INTERLEUKIN_3_INTERLEUKIN_5_AND_GM_CSF_SIGNALING	0.117565
C30	REACTOME_INTERLEUKIN_3_INTERLEUKIN_5_AND_GM_CSF_SIGNALING	0.130914
C31	REACTOME_INTERLEUKIN_3_INTERLEUKIN_5_AND_GM_CSF_SIGNALING	0.0629543
C32	REACTOME_INTERLEUKIN_3_INTERLEUKIN_5_AND_GM_CSF_SIGNALING	0.0825167
C33	REACTOME_INTERLEUKIN_3_INTERLEUKIN_5_AND_GM_CSF_SIGNALING	0.176174
C34	REACTOME_INTERLEUKIN_3_INTERLEUKIN_5_AND_GM_CSF_SIGNALING	0.0799841
C35	REACTOME_INTERLEUKIN_3_INTERLEUKIN_5_AND_GM_CSF_SIGNALING	0.140498
C36	REACTOME_INTERLEUKIN_3_INTERLEUKIN_5_AND_GM_CSF_SIGNALING	0.0813975
C37	REACTOME_INTERLEUKIN_3_INTERLEUKIN_5_AND_GM_CSF_SIGNALING	0.0794257
C38	REACTOME_INTERLEUKIN_3_INTERLEUKIN_5_AND_GM_CSF_SIGNALING	0.143201
C39	REACTOME_INTERLEUKIN_3_INTERLEUKIN_5_AND_GM_CSF_SIGNALING	0.323516
C40	REACTOME_INTERLEUKIN_3_INTERLEUKIN_5_AND_GM_CSF_SIGNALING	0.119475
C0	REACTOME_INTERLEUKIN_35_SIGNALLING	0.0427556
C1	REACTOME_INTERLEUKIN_35_SIGNALLING	0.0630254
C2	REACTOME_INTERLEUKIN_35_SIGNALLING	0.0810319
C3	REACTOME_INTERLEUKIN_35_SIGNALLING	0.00292766
C4	REACTOME_INTERLEUKIN_35_SIGNALLING	0.00468021
C5	REACTOME_INTERLEUKIN_35_SIGNALLING	0.07653
C6	REACTOME_INTERLEUKIN_35_SIGNALLING	0.0875557
C7	REACTOME_INTERLEUKIN_35_SIGNALLING	0.112503
C8	REACTOME_INTERLEUKIN_35_SIGNALLING	0.0942305
C9	REACTOME_INTERLEUKIN_35_SIGNALLING	0.0646038
C10	REACTOME_INTERLEUKIN_35_SIGNALLING	0.0668112
C11	REACTOME_INTERLEUKIN_35_SIGNALLING	-0.00172358
C12	REACTOME_INTERLEUKIN_35_SIGNALLING	0.0128007
C13	REACTOME_INTERLEUKIN_35_SIGNALLING	0.229813
C14	REACTOME_INTERLEUKIN_35_SIGNALLING	0.0647905
C15	REACTOME_INTERLEUKIN_35_SIGNALLING	0.0923693
C16	REACTOME_INTERLEUKIN_35_SIGNALLING	0.0682544
C17	REACTOME_INTERLEUKIN_35_SIGNALLING	0.0356375
C18	REACTOME_INTERLEUKIN_35_SIGNALLING	0.0136793
C19	REACTOME_INTERLEUKIN_35_SIGNALLING	0.135748
C20	REACTOME_INTERLEUKIN_35_SIGNALLING	0.00944945
C21	REACTOME_INTERLEUKIN_35_SIGNALLING	0.12366
C22	REACTOME_INTERLEUKIN_35_SIGNALLING	0.0732742
C23	REACTOME_INTERLEUKIN_35_SIGNALLING	0.0202894
C24	REACTOME_INTERLEUKIN_35_SIGNALLING	-0.00895617
C25	REACTOME_INTERLEUKIN_35_SIGNALLING	0.0745577
C26	REACTOME_INTERLEUKIN_35_SIGNALLING	0.0280685
C27	REACTOME_INTERLEUKIN_35_SIGNALLING	0.168557
C28	REACTOME_INTERLEUKIN_35_SIGNALLING	0.113907
C29	REACTOME_INTERLEUKIN_35_SIGNALLING	0.0364001
C30	REACTOME_INTERLEUKIN_35_SIGNALLING	0.130344
C31	REACTOME_INTERLEUKIN_35_SIGNALLING	0.0562911
C32	REACTOME_INTERLEUKIN_35_SIGNALLING	0.162151
C33	REACTOME_INTERLEUKIN_35_SIGNALLING	0.0154104
C34	REACTOME_INTERLEUKIN_35_SIGNALLING	0.0687237
C35	REACTOME_INTERLEUKIN_35_SIGNALLING	0.0585856
C36	REACTOME_INTERLEUKIN_35_SIGNALLING	0.0655015
C37	REACTOME_INTERLEUKIN_35_SIGNALLING	0.0368868
C38	REACTOME_INTERLEUKIN_35_SIGNALLING	0.0559578
C39	REACTOME_INTERLEUKIN_35_SIGNALLING	0.19026
C40	REACTOME_INTERLEUKIN_35_SIGNALLING	0.000983255
C0	REACTOME_INTERLEUKIN_37_SIGNALING	0.0172559
C1	REACTOME_INTERLEUKIN_37_SIGNALING	0.0697982
C2	REACTOME_INTERLEUKIN_37_SIGNALING	0.067323
C3	REACTOME_INTERLEUKIN_37_SIGNALING	-0.0298747
C4	REACTOME_INTERLEUKIN_37_SIGNALING	-0.0135462
C5	REACTOME_INTERLEUKIN_37_SIGNALING	0.0363471
C6	REACTOME_INTERLEUKIN_37_SIGNALING	0.0142557
C7	REACTOME_INTERLEUKIN_37_SIGNALING	0.026447
C8	REACTOME_INTERLEUKIN_37_SIGNALING	0.0339059
C9	REACTOME_INTERLEUKIN_37_SIGNALING	0.0368851
C10	REACTOME_INTERLEUKIN_37_SIGNALING	0.0409317
C11	REACTOME_INTERLEUKIN_37_SIGNALING	0.00469437
C12	REACTOME_INTERLEUKIN_37_SIGNALING	0.0606112
C13	REACTOME_INTERLEUKIN_37_SIGNALING	0.0848943
C14	REACTOME_INTERLEUKIN_37_SIGNALING	0.0535386
C15	REACTOME_INTERLEUKIN_37_SIGNALING	0.0846858
C16	REACTOME_INTERLEUKIN_37_SIGNALING	0.0538467
C17	REACTOME_INTERLEUKIN_37_SIGNALING	0.0186858
C18	REACTOME_INTERLEUKIN_37_SIGNALING	0.00397219
C19	REACTOME_INTERLEUKIN_37_SIGNALING	0.0208589
C20	REACTOME_INTERLEUKIN_37_SIGNALING	0.0270793
C21	REACTOME_INTERLEUKIN_37_SIGNALING	0.0246463
C22	REACTOME_INTERLEUKIN_37_SIGNALING	0.0516284
C23	REACTOME_INTERLEUKIN_37_SIGNALING	0.0227637
C24	REACTOME_INTERLEUKIN_37_SIGNALING	-0.0374007
C25	REACTOME_INTERLEUKIN_37_SIGNALING	0.0482655
C26	REACTOME_INTERLEUKIN_37_SIGNALING	0.032685
C27	REACTOME_INTERLEUKIN_37_SIGNALING	0.14003
C28	REACTOME_INTERLEUKIN_37_SIGNALING	0.0128739
C29	REACTOME_INTERLEUKIN_37_SIGNALING	0.0915714
C30	REACTOME_INTERLEUKIN_37_SIGNALING	0.0760952
C31	REACTOME_INTERLEUKIN_37_SIGNALING	0.0564539
C32	REACTOME_INTERLEUKIN_37_SIGNALING	0.0623095
C33	REACTOME_INTERLEUKIN_37_SIGNALING	-0.042502
C34	REACTOME_INTERLEUKIN_37_SIGNALING	0.0654735
C35	REACTOME_INTERLEUKIN_37_SIGNALING	-0.0126766
C36	REACTOME_INTERLEUKIN_37_SIGNALING	0.0515359
C37	REACTOME_INTERLEUKIN_37_SIGNALING	0.0521652
C38	REACTOME_INTERLEUKIN_37_SIGNALING	0.00668578
C39	REACTOME_INTERLEUKIN_37_SIGNALING	0.0144909
C40	REACTOME_INTERLEUKIN_37_SIGNALING	-0.0169478
C0	REACTOME_INTERLEUKIN_4_AND_INTERLEUKIN_13_SIGNALING	0.0160369
C1	REACTOME_INTERLEUKIN_4_AND_INTERLEUKIN_13_SIGNALING	-0.0177073
C2	REACTOME_INTERLEUKIN_4_AND_INTERLEUKIN_13_SIGNALING	0.0461451
C3	REACTOME_INTERLEUKIN_4_AND_INTERLEUKIN_13_SIGNALING	0.037158
C4	REACTOME_INTERLEUKIN_4_AND_INTERLEUKIN_13_SIGNALING	0.0752127
C5	REACTOME_INTERLEUKIN_4_AND_INTERLEUKIN_13_SIGNALING	-0.0113421
C6	REACTOME_INTERLEUKIN_4_AND_INTERLEUKIN_13_SIGNALING	-0.00756062
C7	REACTOME_INTERLEUKIN_4_AND_INTERLEUKIN_13_SIGNALING	-0.00415953
C8	REACTOME_INTERLEUKIN_4_AND_INTERLEUKIN_13_SIGNALING	-0.0114601
C9	REACTOME_INTERLEUKIN_4_AND_INTERLEUKIN_13_SIGNALING	0.0217584
C10	REACTOME_INTERLEUKIN_4_AND_INTERLEUKIN_13_SIGNALING	-0.00969116
C11	REACTOME_INTERLEUKIN_4_AND_INTERLEUKIN_13_SIGNALING	0.018904
C12	REACTOME_INTERLEUKIN_4_AND_INTERLEUKIN_13_SIGNALING	-0.00594008
C13	REACTOME_INTERLEUKIN_4_AND_INTERLEUKIN_13_SIGNALING	0.101658
C14	REACTOME_INTERLEUKIN_4_AND_INTERLEUKIN_13_SIGNALING	-0.0173087
C15	REACTOME_INTERLEUKIN_4_AND_INTERLEUKIN_13_SIGNALING	-0.0258624
C16	REACTOME_INTERLEUKIN_4_AND_INTERLEUKIN_13_SIGNALING	-0.0199922
C17	REACTOME_INTERLEUKIN_4_AND_INTERLEUKIN_13_SIGNALING	-0.0129971
C18	REACTOME_INTERLEUKIN_4_AND_INTERLEUKIN_13_SIGNALING	0.0680461
C19	REACTOME_INTERLEUKIN_4_AND_INTERLEUKIN_13_SIGNALING	0.000311458
C20	REACTOME_INTERLEUKIN_4_AND_INTERLEUKIN_13_SIGNALING	0.0127266
C21	REACTOME_INTERLEUKIN_4_AND_INTERLEUKIN_13_SIGNALING	-0.001205
C22	REACTOME_INTERLEUKIN_4_AND_INTERLEUKIN_13_SIGNALING	-0.00887356
C23	REACTOME_INTERLEUKIN_4_AND_INTERLEUKIN_13_SIGNALING	0.016555
C24	REACTOME_INTERLEUKIN_4_AND_INTERLEUKIN_13_SIGNALING	0.03954
C25	REACTOME_INTERLEUKIN_4_AND_INTERLEUKIN_13_SIGNALING	-0.00972959
C26	REACTOME_INTERLEUKIN_4_AND_INTERLEUKIN_13_SIGNALING	0.0418606
C27	REACTOME_INTERLEUKIN_4_AND_INTERLEUKIN_13_SIGNALING	0.0922356
C28	REACTOME_INTERLEUKIN_4_AND_INTERLEUKIN_13_SIGNALING	-0.00144018
C29	REACTOME_INTERLEUKIN_4_AND_INTERLEUKIN_13_SIGNALING	0.0016783
C30	REACTOME_INTERLEUKIN_4_AND_INTERLEUKIN_13_SIGNALING	0.10532
C31	REACTOME_INTERLEUKIN_4_AND_INTERLEUKIN_13_SIGNALING	-0.0105444
C32	REACTOME_INTERLEUKIN_4_AND_INTERLEUKIN_13_SIGNALING	0.0553346
C33	REACTOME_INTERLEUKIN_4_AND_INTERLEUKIN_13_SIGNALING	0.0465425
C34	REACTOME_INTERLEUKIN_4_AND_INTERLEUKIN_13_SIGNALING	-0.0171902
C35	REACTOME_INTERLEUKIN_4_AND_INTERLEUKIN_13_SIGNALING	0.0158745
C36	REACTOME_INTERLEUKIN_4_AND_INTERLEUKIN_13_SIGNALING	-0.0249077
C37	REACTOME_INTERLEUKIN_4_AND_INTERLEUKIN_13_SIGNALING	0.0139564
C38	REACTOME_INTERLEUKIN_4_AND_INTERLEUKIN_13_SIGNALING	0.000601401
C39	REACTOME_INTERLEUKIN_4_AND_INTERLEUKIN_13_SIGNALING	0.161434
C40	REACTOME_INTERLEUKIN_4_AND_INTERLEUKIN_13_SIGNALING	0.0214255
C0	REACTOME_INTERLEUKIN_6_FAMILY_SIGNALING	0.00836937
C1	REACTOME_INTERLEUKIN_6_FAMILY_SIGNALING	-0.0257963
C2	REACTOME_INTERLEUKIN_6_FAMILY_SIGNALING	0.0655444
C3	REACTOME_INTERLEUKIN_6_FAMILY_SIGNALING	-0.039788
C4	REACTOME_INTERLEUKIN_6_FAMILY_SIGNALING	-0.0312779
C5	REACTOME_INTERLEUKIN_6_FAMILY_SIGNALING	-0.0372628
C6	REACTOME_INTERLEUKIN_6_FAMILY_SIGNALING	-0.0160325
C7	REACTOME_INTERLEUKIN_6_FAMILY_SIGNALING	0.000481429
C8	REACTOME_INTERLEUKIN_6_FAMILY_SIGNALING	-0.00170687
C9	REACTOME_INTERLEUKIN_6_FAMILY_SIGNALING	-0.00625913
C10	REACTOME_INTERLEUKIN_6_FAMILY_SIGNALING	-0.0349534
C11	REACTOME_INTERLEUKIN_6_FAMILY_SIGNALING	-0.0447196
C12	REACTOME_INTERLEUKIN_6_FAMILY_SIGNALING	-0.0321325
C13	REACTOME_INTERLEUKIN_6_FAMILY_SIGNALING	0.101665
C14	REACTOME_INTERLEUKIN_6_FAMILY_SIGNALING	-0.0332923
C15	REACTOME_INTERLEUKIN_6_FAMILY_SIGNALING	-0.0206788
C16	REACTOME_INTERLEUKIN_6_FAMILY_SIGNALING	-0.032688
C17	REACTOME_INTERLEUKIN_6_FAMILY_SIGNALING	-0.0418116
C18	REACTOME_INTERLEUKIN_6_FAMILY_SIGNALING	-0.00304449
C19	REACTOME_INTERLEUKIN_6_FAMILY_SIGNALING	0.0154931
C20	REACTOME_INTERLEUKIN_6_FAMILY_SIGNALING	-0.0348232
C21	REACTOME_INTERLEUKIN_6_FAMILY_SIGNALING	0.0319599
C22	REACTOME_INTERLEUKIN_6_FAMILY_SIGNALING	-0.0294975
C23	REACTOME_INTERLEUKIN_6_FAMILY_SIGNALING	-0.0209726
C24	REACTOME_INTERLEUKIN_6_FAMILY_SIGNALING	-0.0466789
C25	REACTOME_INTERLEUKIN_6_FAMILY_SIGNALING	-0.0314525
C26	REACTOME_INTERLEUKIN_6_FAMILY_SIGNALING	-0.0128363
C27	REACTOME_INTERLEUKIN_6_FAMILY_SIGNALING	0.164041
C28	REACTOME_INTERLEUKIN_6_FAMILY_SIGNALING	0.0144752
C29	REACTOME_INTERLEUKIN_6_FAMILY_SIGNALING	-0.0277364
C30	REACTOME_INTERLEUKIN_6_FAMILY_SIGNALING	0.0487236
C31	REACTOME_INTERLEUKIN_6_FAMILY_SIGNALING	-0.015459
C32	REACTOME_INTERLEUKIN_6_FAMILY_SIGNALING	0.0951104
C33	REACTOME_INTERLEUKIN_6_FAMILY_SIGNALING	-0.0416272
C34	REACTOME_INTERLEUKIN_6_FAMILY_SIGNALING	-0.0283227
C35	REACTOME_INTERLEUKIN_6_FAMILY_SIGNALING	-0.00452452
C36	REACTOME_INTERLEUKIN_6_FAMILY_SIGNALING	-0.0222337
C37	REACTOME_INTERLEUKIN_6_FAMILY_SIGNALING	-0.00524826
C38	REACTOME_INTERLEUKIN_6_FAMILY_SIGNALING	-0.0234169
C39	REACTOME_INTERLEUKIN_6_FAMILY_SIGNALING	0.04797
C40	REACTOME_INTERLEUKIN_6_FAMILY_SIGNALING	-0.0251632
C0	REACTOME_INTERLEUKIN_6_SIGNALING	0.090014
C1	REACTOME_INTERLEUKIN_6_SIGNALING	0.0785209
C2	REACTOME_INTERLEUKIN_6_SIGNALING	0.0973052
C3	REACTOME_INTERLEUKIN_6_SIGNALING	0.032289
C4	REACTOME_INTERLEUKIN_6_SIGNALING	0.0141427
C5	REACTOME_INTERLEUKIN_6_SIGNALING	0.0750815
C6	REACTOME_INTERLEUKIN_6_SIGNALING	0.0922423
C7	REACTOME_INTERLEUKIN_6_SIGNALING	0.111496
C8	REACTOME_INTERLEUKIN_6_SIGNALING	0.0954137
C9	REACTOME_INTERLEUKIN_6_SIGNALING	0.0887983
C10	REACTOME_INTERLEUKIN_6_SIGNALING	0.0672967
C11	REACTOME_INTERLEUKIN_6_SIGNALING	0.0334968
C12	REACTOME_INTERLEUKIN_6_SIGNALING	0.0463584
C13	REACTOME_INTERLEUKIN_6_SIGNALING	0.346955
C14	REACTOME_INTERLEUKIN_6_SIGNALING	0.0667443
C15	REACTOME_INTERLEUKIN_6_SIGNALING	0.0923929
C16	REACTOME_INTERLEUKIN_6_SIGNALING	0.0769761
C17	REACTOME_INTERLEUKIN_6_SIGNALING	0.0560787
C18	REACTOME_INTERLEUKIN_6_SIGNALING	0.0406106
C19	REACTOME_INTERLEUKIN_6_SIGNALING	0.141708
C20	REACTOME_INTERLEUKIN_6_SIGNALING	0.055544
C21	REACTOME_INTERLEUKIN_6_SIGNALING	0.150413
C22	REACTOME_INTERLEUKIN_6_SIGNALING	0.0786027
C23	REACTOME_INTERLEUKIN_6_SIGNALING	0.0620666
C24	REACTOME_INTERLEUKIN_6_SIGNALING	0.0125141
C25	REACTOME_INTERLEUKIN_6_SIGNALING	0.066234
C26	REACTOME_INTERLEUKIN_6_SIGNALING	0.0674665
C27	REACTOME_INTERLEUKIN_6_SIGNALING	0.269238
C28	REACTOME_INTERLEUKIN_6_SIGNALING	0.146436
C29	REACTOME_INTERLEUKIN_6_SIGNALING	0.065561
C30	REACTOME_INTERLEUKIN_6_SIGNALING	0.191653
C31	REACTOME_INTERLEUKIN_6_SIGNALING	0.0768005
C32	REACTOME_INTERLEUKIN_6_SIGNALING	0.231423
C33	REACTOME_INTERLEUKIN_6_SIGNALING	0.0335213
C34	REACTOME_INTERLEUKIN_6_SIGNALING	0.0664378
C35	REACTOME_INTERLEUKIN_6_SIGNALING	0.0595817
C36	REACTOME_INTERLEUKIN_6_SIGNALING	0.0901101
C37	REACTOME_INTERLEUKIN_6_SIGNALING	0.0610584
C38	REACTOME_INTERLEUKIN_6_SIGNALING	0.0755407
C39	REACTOME_INTERLEUKIN_6_SIGNALING	0.25889
C40	REACTOME_INTERLEUKIN_6_SIGNALING	0.00496895
C0	REACTOME_INTERLEUKIN_7_SIGNALING	0.00112205
C1	REACTOME_INTERLEUKIN_7_SIGNALING	-0.00637071
C2	REACTOME_INTERLEUKIN_7_SIGNALING	0.0111893
C3	REACTOME_INTERLEUKIN_7_SIGNALING	0.00476572
C4	REACTOME_INTERLEUKIN_7_SIGNALING	-0.0110001
C5	REACTOME_INTERLEUKIN_7_SIGNALING	0.000553842
C6	REACTOME_INTERLEUKIN_7_SIGNALING	-0.00395206
C7	REACTOME_INTERLEUKIN_7_SIGNALING	0.00826639
C8	REACTOME_INTERLEUKIN_7_SIGNALING	-0.00774491
C9	REACTOME_INTERLEUKIN_7_SIGNALING	0.0184171
C10	REACTOME_INTERLEUKIN_7_SIGNALING	-0.00556316
C11	REACTOME_INTERLEUKIN_7_SIGNALING	0.00318006
C12	REACTOME_INTERLEUKIN_7_SIGNALING	0.0165857
C13	REACTOME_INTERLEUKIN_7_SIGNALING	0.0489436
C14	REACTOME_INTERLEUKIN_7_SIGNALING	-0.00666642
C15	REACTOME_INTERLEUKIN_7_SIGNALING	-0.00127285
C16	REACTOME_INTERLEUKIN_7_SIGNALING	-0.0153498
C17	REACTOME_INTERLEUKIN_7_SIGNALING	-0.0122883
C18	REACTOME_INTERLEUKIN_7_SIGNALING	-0.0110607
C19	REACTOME_INTERLEUKIN_7_SIGNALING	0.00130505
C20	REACTOME_INTERLEUKIN_7_SIGNALING	0.0287408
C21	REACTOME_INTERLEUKIN_7_SIGNALING	0.0108053
C22	REACTOME_INTERLEUKIN_7_SIGNALING	-0.000319822
C23	REACTOME_INTERLEUKIN_7_SIGNALING	0.0285939
C24	REACTOME_INTERLEUKIN_7_SIGNALING	-0.00670366
C25	REACTOME_INTERLEUKIN_7_SIGNALING	-0.0166762
C26	REACTOME_INTERLEUKIN_7_SIGNALING	0.017635
C27	REACTOME_INTERLEUKIN_7_SIGNALING	0.0365244
C28	REACTOME_INTERLEUKIN_7_SIGNALING	0.00740965
C29	REACTOME_INTERLEUKIN_7_SIGNALING	0.0109966
C30	REACTOME_INTERLEUKIN_7_SIGNALING	0.0171389
C31	REACTOME_INTERLEUKIN_7_SIGNALING	-0.0143887
C32	REACTOME_INTERLEUKIN_7_SIGNALING	0.0384027
C33	REACTOME_INTERLEUKIN_7_SIGNALING	0.0014428
C34	REACTOME_INTERLEUKIN_7_SIGNALING	0.00606554
C35	REACTOME_INTERLEUKIN_7_SIGNALING	0.0180071
C36	REACTOME_INTERLEUKIN_7_SIGNALING	-0.00822165
C37	REACTOME_INTERLEUKIN_7_SIGNALING	0.0122035
C38	REACTOME_INTERLEUKIN_7_SIGNALING	0.0307413
C39	REACTOME_INTERLEUKIN_7_SIGNALING	0.0227737
C40	REACTOME_INTERLEUKIN_7_SIGNALING	0.00372134
C0	REACTOME_INTERLEUKIN_RECEPTOR_SHC_SIGNALING	0.0577445
C1	REACTOME_INTERLEUKIN_RECEPTOR_SHC_SIGNALING	0.0469767
C2	REACTOME_INTERLEUKIN_RECEPTOR_SHC_SIGNALING	0.0431809
C3	REACTOME_INTERLEUKIN_RECEPTOR_SHC_SIGNALING	-0.00506857
C4	REACTOME_INTERLEUKIN_RECEPTOR_SHC_SIGNALING	-0.0309218
C5	REACTOME_INTERLEUKIN_RECEPTOR_SHC_SIGNALING	0.0651908
C6	REACTOME_INTERLEUKIN_RECEPTOR_SHC_SIGNALING	0.0627582
C7	REACTOME_INTERLEUKIN_RECEPTOR_SHC_SIGNALING	0.070179
C8	REACTOME_INTERLEUKIN_RECEPTOR_SHC_SIGNALING	0.0754007
C9	REACTOME_INTERLEUKIN_RECEPTOR_SHC_SIGNALING	0.0702404
C10	REACTOME_INTERLEUKIN_RECEPTOR_SHC_SIGNALING	0.0577337
C11	REACTOME_INTERLEUKIN_RECEPTOR_SHC_SIGNALING	0.00851331
C12	REACTOME_INTERLEUKIN_RECEPTOR_SHC_SIGNALING	0.0566107
C13	REACTOME_INTERLEUKIN_RECEPTOR_SHC_SIGNALING	0.294944
C14	REACTOME_INTERLEUKIN_RECEPTOR_SHC_SIGNALING	0.0636673
C15	REACTOME_INTERLEUKIN_RECEPTOR_SHC_SIGNALING	0.0800686
C16	REACTOME_INTERLEUKIN_RECEPTOR_SHC_SIGNALING	0.060185
C17	REACTOME_INTERLEUKIN_RECEPTOR_SHC_SIGNALING	0.0493936
C18	REACTOME_INTERLEUKIN_RECEPTOR_SHC_SIGNALING	-0.0120278
C19	REACTOME_INTERLEUKIN_RECEPTOR_SHC_SIGNALING	0.0550863
C20	REACTOME_INTERLEUKIN_RECEPTOR_SHC_SIGNALING	0.0377293
C21	REACTOME_INTERLEUKIN_RECEPTOR_SHC_SIGNALING	0.0628375
C22	REACTOME_INTERLEUKIN_RECEPTOR_SHC_SIGNALING	0.067885
C23	REACTOME_INTERLEUKIN_RECEPTOR_SHC_SIGNALING	0.0385064
C24	REACTOME_INTERLEUKIN_RECEPTOR_SHC_SIGNALING	-0.0210529
C25	REACTOME_INTERLEUKIN_RECEPTOR_SHC_SIGNALING	0.0455381
C26	REACTOME_INTERLEUKIN_RECEPTOR_SHC_SIGNALING	0.026494
C27	REACTOME_INTERLEUKIN_RECEPTOR_SHC_SIGNALING	0.0635488
C28	REACTOME_INTERLEUKIN_RECEPTOR_SHC_SIGNALING	0.0707652
C29	REACTOME_INTERLEUKIN_RECEPTOR_SHC_SIGNALING	0.0334421
C30	REACTOME_INTERLEUKIN_RECEPTOR_SHC_SIGNALING	0.0600665
C31	REACTOME_INTERLEUKIN_RECEPTOR_SHC_SIGNALING	0.0460583
C32	REACTOME_INTERLEUKIN_RECEPTOR_SHC_SIGNALING	0.08429
C33	REACTOME_INTERLEUKIN_RECEPTOR_SHC_SIGNALING	-0.00621675
C34	REACTOME_INTERLEUKIN_RECEPTOR_SHC_SIGNALING	0.0883003
C35	REACTOME_INTERLEUKIN_RECEPTOR_SHC_SIGNALING	0.0270415
C36	REACTOME_INTERLEUKIN_RECEPTOR_SHC_SIGNALING	0.0720605
C37	REACTOME_INTERLEUKIN_RECEPTOR_SHC_SIGNALING	0.0197782
C38	REACTOME_INTERLEUKIN_RECEPTOR_SHC_SIGNALING	0.0530358
C39	REACTOME_INTERLEUKIN_RECEPTOR_SHC_SIGNALING	0.128645
C40	REACTOME_INTERLEUKIN_RECEPTOR_SHC_SIGNALING	-0.0157396
C0	REACTOME_JNK_C_JUN_KINASES_PHOSPHORYLATION_AND_ACTIVATION_MEDIATED_BY_ACTIVATED_HUMAN_TAK1	0.0461159
C1	REACTOME_JNK_C_JUN_KINASES_PHOSPHORYLATION_AND_ACTIVATION_MEDIATED_BY_ACTIVATED_HUMAN_TAK1	0.102694
C2	REACTOME_JNK_C_JUN_KINASES_PHOSPHORYLATION_AND_ACTIVATION_MEDIATED_BY_ACTIVATED_HUMAN_TAK1	0.0881947
C3	REACTOME_JNK_C_JUN_KINASES_PHOSPHORYLATION_AND_ACTIVATION_MEDIATED_BY_ACTIVATED_HUMAN_TAK1	0.329122
C4	REACTOME_JNK_C_JUN_KINASES_PHOSPHORYLATION_AND_ACTIVATION_MEDIATED_BY_ACTIVATED_HUMAN_TAK1	0.339778
C5	REACTOME_JNK_C_JUN_KINASES_PHOSPHORYLATION_AND_ACTIVATION_MEDIATED_BY_ACTIVATED_HUMAN_TAK1	0.130434
C6	REACTOME_JNK_C_JUN_KINASES_PHOSPHORYLATION_AND_ACTIVATION_MEDIATED_BY_ACTIVATED_HUMAN_TAK1	0.107044
C7	REACTOME_JNK_C_JUN_KINASES_PHOSPHORYLATION_AND_ACTIVATION_MEDIATED_BY_ACTIVATED_HUMAN_TAK1	0.0871838
C8	REACTOME_JNK_C_JUN_KINASES_PHOSPHORYLATION_AND_ACTIVATION_MEDIATED_BY_ACTIVATED_HUMAN_TAK1	0.101059
C9	REACTOME_JNK_C_JUN_KINASES_PHOSPHORYLATION_AND_ACTIVATION_MEDIATED_BY_ACTIVATED_HUMAN_TAK1	0.0783189
C10	REACTOME_JNK_C_JUN_KINASES_PHOSPHORYLATION_AND_ACTIVATION_MEDIATED_BY_ACTIVATED_HUMAN_TAK1	0.121624
C11	REACTOME_JNK_C_JUN_KINASES_PHOSPHORYLATION_AND_ACTIVATION_MEDIATED_BY_ACTIVATED_HUMAN_TAK1	0.293581
C12	REACTOME_JNK_C_JUN_KINASES_PHOSPHORYLATION_AND_ACTIVATION_MEDIATED_BY_ACTIVATED_HUMAN_TAK1	0.113068
C13	REACTOME_JNK_C_JUN_KINASES_PHOSPHORYLATION_AND_ACTIVATION_MEDIATED_BY_ACTIVATED_HUMAN_TAK1	0.0749862
C14	REACTOME_JNK_C_JUN_KINASES_PHOSPHORYLATION_AND_ACTIVATION_MEDIATED_BY_ACTIVATED_HUMAN_TAK1	0.108792
C15	REACTOME_JNK_C_JUN_KINASES_PHOSPHORYLATION_AND_ACTIVATION_MEDIATED_BY_ACTIVATED_HUMAN_TAK1	0.0986884
C16	REACTOME_JNK_C_JUN_KINASES_PHOSPHORYLATION_AND_ACTIVATION_MEDIATED_BY_ACTIVATED_HUMAN_TAK1	0.102294
C17	REACTOME_JNK_C_JUN_KINASES_PHOSPHORYLATION_AND_ACTIVATION_MEDIATED_BY_ACTIVATED_HUMAN_TAK1	0.108048
C18	REACTOME_JNK_C_JUN_KINASES_PHOSPHORYLATION_AND_ACTIVATION_MEDIATED_BY_ACTIVATED_HUMAN_TAK1	0.299722
C19	REACTOME_JNK_C_JUN_KINASES_PHOSPHORYLATION_AND_ACTIVATION_MEDIATED_BY_ACTIVATED_HUMAN_TAK1	0.0740051
C20	REACTOME_JNK_C_JUN_KINASES_PHOSPHORYLATION_AND_ACTIVATION_MEDIATED_BY_ACTIVATED_HUMAN_TAK1	0.209
C21	REACTOME_JNK_C_JUN_KINASES_PHOSPHORYLATION_AND_ACTIVATION_MEDIATED_BY_ACTIVATED_HUMAN_TAK1	0.0999793
C22	REACTOME_JNK_C_JUN_KINASES_PHOSPHORYLATION_AND_ACTIVATION_MEDIATED_BY_ACTIVATED_HUMAN_TAK1	0.134879
C23	REACTOME_JNK_C_JUN_KINASES_PHOSPHORYLATION_AND_ACTIVATION_MEDIATED_BY_ACTIVATED_HUMAN_TAK1	0.190287
C24	REACTOME_JNK_C_JUN_KINASES_PHOSPHORYLATION_AND_ACTIVATION_MEDIATED_BY_ACTIVATED_HUMAN_TAK1	0.329912
C25	REACTOME_JNK_C_JUN_KINASES_PHOSPHORYLATION_AND_ACTIVATION_MEDIATED_BY_ACTIVATED_HUMAN_TAK1	0.126878
C26	REACTOME_JNK_C_JUN_KINASES_PHOSPHORYLATION_AND_ACTIVATION_MEDIATED_BY_ACTIVATED_HUMAN_TAK1	0.20755
C27	REACTOME_JNK_C_JUN_KINASES_PHOSPHORYLATION_AND_ACTIVATION_MEDIATED_BY_ACTIVATED_HUMAN_TAK1	0.131998
C28	REACTOME_JNK_C_JUN_KINASES_PHOSPHORYLATION_AND_ACTIVATION_MEDIATED_BY_ACTIVATED_HUMAN_TAK1	0.100105
C29	REACTOME_JNK_C_JUN_KINASES_PHOSPHORYLATION_AND_ACTIVATION_MEDIATED_BY_ACTIVATED_HUMAN_TAK1	0.167963
C30	REACTOME_JNK_C_JUN_KINASES_PHOSPHORYLATION_AND_ACTIVATION_MEDIATED_BY_ACTIVATED_HUMAN_TAK1	0.163713
C31	REACTOME_JNK_C_JUN_KINASES_PHOSPHORYLATION_AND_ACTIVATION_MEDIATED_BY_ACTIVATED_HUMAN_TAK1	0.0856579
C32	REACTOME_JNK_C_JUN_KINASES_PHOSPHORYLATION_AND_ACTIVATION_MEDIATED_BY_ACTIVATED_HUMAN_TAK1	0.0806106
C33	REACTOME_JNK_C_JUN_KINASES_PHOSPHORYLATION_AND_ACTIVATION_MEDIATED_BY_ACTIVATED_HUMAN_TAK1	0.320618
C34	REACTOME_JNK_C_JUN_KINASES_PHOSPHORYLATION_AND_ACTIVATION_MEDIATED_BY_ACTIVATED_HUMAN_TAK1	0.0951356
C35	REACTOME_JNK_C_JUN_KINASES_PHOSPHORYLATION_AND_ACTIVATION_MEDIATED_BY_ACTIVATED_HUMAN_TAK1	0.19539
C36	REACTOME_JNK_C_JUN_KINASES_PHOSPHORYLATION_AND_ACTIVATION_MEDIATED_BY_ACTIVATED_HUMAN_TAK1	0.119834
C37	REACTOME_JNK_C_JUN_KINASES_PHOSPHORYLATION_AND_ACTIVATION_MEDIATED_BY_ACTIVATED_HUMAN_TAK1	0.14769
C38	REACTOME_JNK_C_JUN_KINASES_PHOSPHORYLATION_AND_ACTIVATION_MEDIATED_BY_ACTIVATED_HUMAN_TAK1	0.0560244
C39	REACTOME_JNK_C_JUN_KINASES_PHOSPHORYLATION_AND_ACTIVATION_MEDIATED_BY_ACTIVATED_HUMAN_TAK1	0.365891
C40	REACTOME_JNK_C_JUN_KINASES_PHOSPHORYLATION_AND_ACTIVATION_MEDIATED_BY_ACTIVATED_HUMAN_TAK1	0.250628
C0	REACTOME_MAP2K_AND_MAPK_ACTIVATION	0.0934117
C1	REACTOME_MAP2K_AND_MAPK_ACTIVATION	0.136793
C2	REACTOME_MAP2K_AND_MAPK_ACTIVATION	0.0622898
C3	REACTOME_MAP2K_AND_MAPK_ACTIVATION	0.232013
C4	REACTOME_MAP2K_AND_MAPK_ACTIVATION	0.21443
C5	REACTOME_MAP2K_AND_MAPK_ACTIVATION	0.146712
C6	REACTOME_MAP2K_AND_MAPK_ACTIVATION	0.104643
C7	REACTOME_MAP2K_AND_MAPK_ACTIVATION	0.0999119
C8	REACTOME_MAP2K_AND_MAPK_ACTIVATION	0.0969629
C9	REACTOME_MAP2K_AND_MAPK_ACTIVATION	0.0519512
C10	REACTOME_MAP2K_AND_MAPK_ACTIVATION	0.136999
C11	REACTOME_MAP2K_AND_MAPK_ACTIVATION	0.214624
C12	REACTOME_MAP2K_AND_MAPK_ACTIVATION	0.13659
C13	REACTOME_MAP2K_AND_MAPK_ACTIVATION	0.168956
C14	REACTOME_MAP2K_AND_MAPK_ACTIVATION	0.14445
C15	REACTOME_MAP2K_AND_MAPK_ACTIVATION	0.131813
C16	REACTOME_MAP2K_AND_MAPK_ACTIVATION	0.129241
C17	REACTOME_MAP2K_AND_MAPK_ACTIVATION	0.121291
C18	REACTOME_MAP2K_AND_MAPK_ACTIVATION	0.201082
C19	REACTOME_MAP2K_AND_MAPK_ACTIVATION	0.09253
C20	REACTOME_MAP2K_AND_MAPK_ACTIVATION	0.140609
C21	REACTOME_MAP2K_AND_MAPK_ACTIVATION	0.108086
C22	REACTOME_MAP2K_AND_MAPK_ACTIVATION	0.140837
C23	REACTOME_MAP2K_AND_MAPK_ACTIVATION	0.137227
C24	REACTOME_MAP2K_AND_MAPK_ACTIVATION	0.209243
C25	REACTOME_MAP2K_AND_MAPK_ACTIVATION	0.123162
C26	REACTOME_MAP2K_AND_MAPK_ACTIVATION	0.158087
C27	REACTOME_MAP2K_AND_MAPK_ACTIVATION	0.0771277
C28	REACTOME_MAP2K_AND_MAPK_ACTIVATION	0.115694
C29	REACTOME_MAP2K_AND_MAPK_ACTIVATION	0.13339
C30	REACTOME_MAP2K_AND_MAPK_ACTIVATION	0.188977
C31	REACTOME_MAP2K_AND_MAPK_ACTIVATION	0.107597
C32	REACTOME_MAP2K_AND_MAPK_ACTIVATION	0.0612666
C33	REACTOME_MAP2K_AND_MAPK_ACTIVATION	0.230505
C34	REACTOME_MAP2K_AND_MAPK_ACTIVATION	0.112033
C35	REACTOME_MAP2K_AND_MAPK_ACTIVATION	0.283858
C36	REACTOME_MAP2K_AND_MAPK_ACTIVATION	0.153195
C37	REACTOME_MAP2K_AND_MAPK_ACTIVATION	0.0860917
C38	REACTOME_MAP2K_AND_MAPK_ACTIVATION	0.0743056
C39	REACTOME_MAP2K_AND_MAPK_ACTIVATION	0.29287
C40	REACTOME_MAP2K_AND_MAPK_ACTIVATION	0.0718752
C0	REACTOME_MAPK_FAMILY_SIGNALING_CASCADES	0.130046
C1	REACTOME_MAPK_FAMILY_SIGNALING_CASCADES	0.165333
C2	REACTOME_MAPK_FAMILY_SIGNALING_CASCADES	0.135669
C3	REACTOME_MAPK_FAMILY_SIGNALING_CASCADES	0.164746
C4	REACTOME_MAPK_FAMILY_SIGNALING_CASCADES	0.167171
C5	REACTOME_MAPK_FAMILY_SIGNALING_CASCADES	0.163071
C6	REACTOME_MAPK_FAMILY_SIGNALING_CASCADES	0.146565
C7	REACTOME_MAPK_FAMILY_SIGNALING_CASCADES	0.162145
C8	REACTOME_MAPK_FAMILY_SIGNALING_CASCADES	0.161543
C9	REACTOME_MAPK_FAMILY_SIGNALING_CASCADES	0.123846
C10	REACTOME_MAPK_FAMILY_SIGNALING_CASCADES	0.154505
C11	REACTOME_MAPK_FAMILY_SIGNALING_CASCADES	0.161199
C12	REACTOME_MAPK_FAMILY_SIGNALING_CASCADES	0.13941
C13	REACTOME_MAPK_FAMILY_SIGNALING_CASCADES	0.112302
C14	REACTOME_MAPK_FAMILY_SIGNALING_CASCADES	0.153489
C15	REACTOME_MAPK_FAMILY_SIGNALING_CASCADES	0.162317
C16	REACTOME_MAPK_FAMILY_SIGNALING_CASCADES	0.150675
C17	REACTOME_MAPK_FAMILY_SIGNALING_CASCADES	0.150514
C18	REACTOME_MAPK_FAMILY_SIGNALING_CASCADES	0.165496
C19	REACTOME_MAPK_FAMILY_SIGNALING_CASCADES	0.155024
C20	REACTOME_MAPK_FAMILY_SIGNALING_CASCADES	0.139503
C21	REACTOME_MAPK_FAMILY_SIGNALING_CASCADES	0.168799
C22	REACTOME_MAPK_FAMILY_SIGNALING_CASCADES	0.162691
C23	REACTOME_MAPK_FAMILY_SIGNALING_CASCADES	0.143117
C24	REACTOME_MAPK_FAMILY_SIGNALING_CASCADES	0.158075
C25	REACTOME_MAPK_FAMILY_SIGNALING_CASCADES	0.146205
C26	REACTOME_MAPK_FAMILY_SIGNALING_CASCADES	0.143314
C27	REACTOME_MAPK_FAMILY_SIGNALING_CASCADES	0.160017
C28	REACTOME_MAPK_FAMILY_SIGNALING_CASCADES	0.167009
C29	REACTOME_MAPK_FAMILY_SIGNALING_CASCADES	0.140722
C30	REACTOME_MAPK_FAMILY_SIGNALING_CASCADES	0.143232
C31	REACTOME_MAPK_FAMILY_SIGNALING_CASCADES	0.155027
C32	REACTOME_MAPK_FAMILY_SIGNALING_CASCADES	0.154068
C33	REACTOME_MAPK_FAMILY_SIGNALING_CASCADES	0.1679
C34	REACTOME_MAPK_FAMILY_SIGNALING_CASCADES	0.159335
C35	REACTOME_MAPK_FAMILY_SIGNALING_CASCADES	0.174162
C36	REACTOME_MAPK_FAMILY_SIGNALING_CASCADES	0.159854
C37	REACTOME_MAPK_FAMILY_SIGNALING_CASCADES	0.11721
C38	REACTOME_MAPK_FAMILY_SIGNALING_CASCADES	0.117867
C39	REACTOME_MAPK_FAMILY_SIGNALING_CASCADES	0.162825
C40	REACTOME_MAPK_FAMILY_SIGNALING_CASCADES	0.0640291
C0	REACTOME_MAPK_TARGETS_NUCLEAR_EVENTS_MEDIATED_BY_MAP_KINASES	0.0332638
C1	REACTOME_MAPK_TARGETS_NUCLEAR_EVENTS_MEDIATED_BY_MAP_KINASES	0.165883
C2	REACTOME_MAPK_TARGETS_NUCLEAR_EVENTS_MEDIATED_BY_MAP_KINASES	0.119439
C3	REACTOME_MAPK_TARGETS_NUCLEAR_EVENTS_MEDIATED_BY_MAP_KINASES	0.0845633
C4	REACTOME_MAPK_TARGETS_NUCLEAR_EVENTS_MEDIATED_BY_MAP_KINASES	0.0754582
C5	REACTOME_MAPK_TARGETS_NUCLEAR_EVENTS_MEDIATED_BY_MAP_KINASES	0.165396
C6	REACTOME_MAPK_TARGETS_NUCLEAR_EVENTS_MEDIATED_BY_MAP_KINASES	0.16236
C7	REACTOME_MAPK_TARGETS_NUCLEAR_EVENTS_MEDIATED_BY_MAP_KINASES	0.133074
C8	REACTOME_MAPK_TARGETS_NUCLEAR_EVENTS_MEDIATED_BY_MAP_KINASES	0.17381
C9	REACTOME_MAPK_TARGETS_NUCLEAR_EVENTS_MEDIATED_BY_MAP_KINASES	0.0856179
C10	REACTOME_MAPK_TARGETS_NUCLEAR_EVENTS_MEDIATED_BY_MAP_KINASES	0.185639
C11	REACTOME_MAPK_TARGETS_NUCLEAR_EVENTS_MEDIATED_BY_MAP_KINASES	0.0769793
C12	REACTOME_MAPK_TARGETS_NUCLEAR_EVENTS_MEDIATED_BY_MAP_KINASES	0.184692
C13	REACTOME_MAPK_TARGETS_NUCLEAR_EVENTS_MEDIATED_BY_MAP_KINASES	0.227603
C14	REACTOME_MAPK_TARGETS_NUCLEAR_EVENTS_MEDIATED_BY_MAP_KINASES	0.170961
C15	REACTOME_MAPK_TARGETS_NUCLEAR_EVENTS_MEDIATED_BY_MAP_KINASES	0.159735
C16	REACTOME_MAPK_TARGETS_NUCLEAR_EVENTS_MEDIATED_BY_MAP_KINASES	0.150664
C17	REACTOME_MAPK_TARGETS_NUCLEAR_EVENTS_MEDIATED_BY_MAP_KINASES	0.148681
C18	REACTOME_MAPK_TARGETS_NUCLEAR_EVENTS_MEDIATED_BY_MAP_KINASES	0.106911
C19	REACTOME_MAPK_TARGETS_NUCLEAR_EVENTS_MEDIATED_BY_MAP_KINASES	0.127643
C20	REACTOME_MAPK_TARGETS_NUCLEAR_EVENTS_MEDIATED_BY_MAP_KINASES	0.147264
C21	REACTOME_MAPK_TARGETS_NUCLEAR_EVENTS_MEDIATED_BY_MAP_KINASES	0.15294
C22	REACTOME_MAPK_TARGETS_NUCLEAR_EVENTS_MEDIATED_BY_MAP_KINASES	0.170759
C23	REACTOME_MAPK_TARGETS_NUCLEAR_EVENTS_MEDIATED_BY_MAP_KINASES	0.119167
C24	REACTOME_MAPK_TARGETS_NUCLEAR_EVENTS_MEDIATED_BY_MAP_KINASES	0.041034
C25	REACTOME_MAPK_TARGETS_NUCLEAR_EVENTS_MEDIATED_BY_MAP_KINASES	0.162292
C26	REACTOME_MAPK_TARGETS_NUCLEAR_EVENTS_MEDIATED_BY_MAP_KINASES	0.0572233
C27	REACTOME_MAPK_TARGETS_NUCLEAR_EVENTS_MEDIATED_BY_MAP_KINASES	0.123246
C28	REACTOME_MAPK_TARGETS_NUCLEAR_EVENTS_MEDIATED_BY_MAP_KINASES	0.151496
C29	REACTOME_MAPK_TARGETS_NUCLEAR_EVENTS_MEDIATED_BY_MAP_KINASES	0.135646
C30	REACTOME_MAPK_TARGETS_NUCLEAR_EVENTS_MEDIATED_BY_MAP_KINASES	0.149382
C31	REACTOME_MAPK_TARGETS_NUCLEAR_EVENTS_MEDIATED_BY_MAP_KINASES	0.166144
C32	REACTOME_MAPK_TARGETS_NUCLEAR_EVENTS_MEDIATED_BY_MAP_KINASES	0.116373
C33	REACTOME_MAPK_TARGETS_NUCLEAR_EVENTS_MEDIATED_BY_MAP_KINASES	0.07712
C34	REACTOME_MAPK_TARGETS_NUCLEAR_EVENTS_MEDIATED_BY_MAP_KINASES	0.111296
C35	REACTOME_MAPK_TARGETS_NUCLEAR_EVENTS_MEDIATED_BY_MAP_KINASES	0.179311
C36	REACTOME_MAPK_TARGETS_NUCLEAR_EVENTS_MEDIATED_BY_MAP_KINASES	0.191612
C37	REACTOME_MAPK_TARGETS_NUCLEAR_EVENTS_MEDIATED_BY_MAP_KINASES	0.0876557
C38	REACTOME_MAPK_TARGETS_NUCLEAR_EVENTS_MEDIATED_BY_MAP_KINASES	0.0489803
C39	REACTOME_MAPK_TARGETS_NUCLEAR_EVENTS_MEDIATED_BY_MAP_KINASES	0.200591
C40	REACTOME_MAPK_TARGETS_NUCLEAR_EVENTS_MEDIATED_BY_MAP_KINASES	-0.0148049
C0	REACTOME_NEGATIVE_REGULATION_OF_MAPK_PATHWAY	0.066452
C1	REACTOME_NEGATIVE_REGULATION_OF_MAPK_PATHWAY	0.049269
C2	REACTOME_NEGATIVE_REGULATION_OF_MAPK_PATHWAY	0.0430121
C3	REACTOME_NEGATIVE_REGULATION_OF_MAPK_PATHWAY	0.190077
C4	REACTOME_NEGATIVE_REGULATION_OF_MAPK_PATHWAY	0.19661
C5	REACTOME_NEGATIVE_REGULATION_OF_MAPK_PATHWAY	0.0669184
C6	REACTOME_NEGATIVE_REGULATION_OF_MAPK_PATHWAY	0.053249
C7	REACTOME_NEGATIVE_REGULATION_OF_MAPK_PATHWAY	0.0394715
C8	REACTOME_NEGATIVE_REGULATION_OF_MAPK_PATHWAY	0.0511977
C9	REACTOME_NEGATIVE_REGULATION_OF_MAPK_PATHWAY	0.0111604
C10	REACTOME_NEGATIVE_REGULATION_OF_MAPK_PATHWAY	0.0587952
C11	REACTOME_NEGATIVE_REGULATION_OF_MAPK_PATHWAY	0.172491
C12	REACTOME_NEGATIVE_REGULATION_OF_MAPK_PATHWAY	0.0619834
C13	REACTOME_NEGATIVE_REGULATION_OF_MAPK_PATHWAY	0.0438653
C14	REACTOME_NEGATIVE_REGULATION_OF_MAPK_PATHWAY	0.0590015
C15	REACTOME_NEGATIVE_REGULATION_OF_MAPK_PATHWAY	0.0284902
C16	REACTOME_NEGATIVE_REGULATION_OF_MAPK_PATHWAY	0.0438936
C17	REACTOME_NEGATIVE_REGULATION_OF_MAPK_PATHWAY	0.0481634
C18	REACTOME_NEGATIVE_REGULATION_OF_MAPK_PATHWAY	0.170694
C19	REACTOME_NEGATIVE_REGULATION_OF_MAPK_PATHWAY	0.0380721
C20	REACTOME_NEGATIVE_REGULATION_OF_MAPK_PATHWAY	0.0914761
C21	REACTOME_NEGATIVE_REGULATION_OF_MAPK_PATHWAY	0.0701332
C22	REACTOME_NEGATIVE_REGULATION_OF_MAPK_PATHWAY	0.0456974
C23	REACTOME_NEGATIVE_REGULATION_OF_MAPK_PATHWAY	0.0853132
C24	REACTOME_NEGATIVE_REGULATION_OF_MAPK_PATHWAY	0.180034
C25	REACTOME_NEGATIVE_REGULATION_OF_MAPK_PATHWAY	0.0518027
C26	REACTOME_NEGATIVE_REGULATION_OF_MAPK_PATHWAY	0.116194
C27	REACTOME_NEGATIVE_REGULATION_OF_MAPK_PATHWAY	0.0380986
C28	REACTOME_NEGATIVE_REGULATION_OF_MAPK_PATHWAY	0.0518243
C29	REACTOME_NEGATIVE_REGULATION_OF_MAPK_PATHWAY	0.0874966
C30	REACTOME_NEGATIVE_REGULATION_OF_MAPK_PATHWAY	0.0981422
C31	REACTOME_NEGATIVE_REGULATION_OF_MAPK_PATHWAY	0.0493901
C32	REACTOME_NEGATIVE_REGULATION_OF_MAPK_PATHWAY	0.0205448
C33	REACTOME_NEGATIVE_REGULATION_OF_MAPK_PATHWAY	0.194002
C34	REACTOME_NEGATIVE_REGULATION_OF_MAPK_PATHWAY	0.0345842
C35	REACTOME_NEGATIVE_REGULATION_OF_MAPK_PATHWAY	0.284823
C36	REACTOME_NEGATIVE_REGULATION_OF_MAPK_PATHWAY	0.0639162
C37	REACTOME_NEGATIVE_REGULATION_OF_MAPK_PATHWAY	0.0591318
C38	REACTOME_NEGATIVE_REGULATION_OF_MAPK_PATHWAY	0.0242623
C39	REACTOME_NEGATIVE_REGULATION_OF_MAPK_PATHWAY	0.216905
C40	REACTOME_NEGATIVE_REGULATION_OF_MAPK_PATHWAY	0.124002
C0	REACTOME_ONCOGENIC_MAPK_SIGNALING	0.162389
C1	REACTOME_ONCOGENIC_MAPK_SIGNALING	0.199438
C2	REACTOME_ONCOGENIC_MAPK_SIGNALING	0.179792
C3	REACTOME_ONCOGENIC_MAPK_SIGNALING	0.179485
C4	REACTOME_ONCOGENIC_MAPK_SIGNALING	0.181459
C5	REACTOME_ONCOGENIC_MAPK_SIGNALING	0.202719
C6	REACTOME_ONCOGENIC_MAPK_SIGNALING	0.189077
C7	REACTOME_ONCOGENIC_MAPK_SIGNALING	0.174531
C8	REACTOME_ONCOGENIC_MAPK_SIGNALING	0.183985
C9	REACTOME_ONCOGENIC_MAPK_SIGNALING	0.17034
C10	REACTOME_ONCOGENIC_MAPK_SIGNALING	0.182513
C11	REACTOME_ONCOGENIC_MAPK_SIGNALING	0.188705
C12	REACTOME_ONCOGENIC_MAPK_SIGNALING	0.167128
C13	REACTOME_ONCOGENIC_MAPK_SIGNALING	0.241801
C14	REACTOME_ONCOGENIC_MAPK_SIGNALING	0.183913
C15	REACTOME_ONCOGENIC_MAPK_SIGNALING	0.193404
C16	REACTOME_ONCOGENIC_MAPK_SIGNALING	0.183525
C17	REACTOME_ONCOGENIC_MAPK_SIGNALING	0.179954
C18	REACTOME_ONCOGENIC_MAPK_SIGNALING	0.199138
C19	REACTOME_ONCOGENIC_MAPK_SIGNALING	0.173581
C20	REACTOME_ONCOGENIC_MAPK_SIGNALING	0.189932
C21	REACTOME_ONCOGENIC_MAPK_SIGNALING	0.183102
C22	REACTOME_ONCOGENIC_MAPK_SIGNALING	0.202444
C23	REACTOME_ONCOGENIC_MAPK_SIGNALING	0.187471
C24	REACTOME_ONCOGENIC_MAPK_SIGNALING	0.165931
C25	REACTOME_ONCOGENIC_MAPK_SIGNALING	0.180489
C26	REACTOME_ONCOGENIC_MAPK_SIGNALING	0.185251
C27	REACTOME_ONCOGENIC_MAPK_SIGNALING	0.204262
C28	REACTOME_ONCOGENIC_MAPK_SIGNALING	0.189279
C29	REACTOME_ONCOGENIC_MAPK_SIGNALING	0.15778
C30	REACTOME_ONCOGENIC_MAPK_SIGNALING	0.205492
C31	REACTOME_ONCOGENIC_MAPK_SIGNALING	0.173295
C32	REACTOME_ONCOGENIC_MAPK_SIGNALING	0.232272
C33	REACTOME_ONCOGENIC_MAPK_SIGNALING	0.188114
C34	REACTOME_ONCOGENIC_MAPK_SIGNALING	0.183454
C35	REACTOME_ONCOGENIC_MAPK_SIGNALING	0.255076
C36	REACTOME_ONCOGENIC_MAPK_SIGNALING	0.192929
C37	REACTOME_ONCOGENIC_MAPK_SIGNALING	0.159731
C38	REACTOME_ONCOGENIC_MAPK_SIGNALING	0.17048
C39	REACTOME_ONCOGENIC_MAPK_SIGNALING	0.24084
C40	REACTOME_ONCOGENIC_MAPK_SIGNALING	0.0360135
C0	REACTOME_P130CAS_LINKAGE_TO_MAPK_SIGNALING_FOR_INTEGRINS	0.125281
C1	REACTOME_P130CAS_LINKAGE_TO_MAPK_SIGNALING_FOR_INTEGRINS	0.0470529
C2	REACTOME_P130CAS_LINKAGE_TO_MAPK_SIGNALING_FOR_INTEGRINS	0.0378607
C3	REACTOME_P130CAS_LINKAGE_TO_MAPK_SIGNALING_FOR_INTEGRINS	0.00117657
C4	REACTOME_P130CAS_LINKAGE_TO_MAPK_SIGNALING_FOR_INTEGRINS	0.0145874
C5	REACTOME_P130CAS_LINKAGE_TO_MAPK_SIGNALING_FOR_INTEGRINS	0.0212582
C6	REACTOME_P130CAS_LINKAGE_TO_MAPK_SIGNALING_FOR_INTEGRINS	0.0118291
C7	REACTOME_P130CAS_LINKAGE_TO_MAPK_SIGNALING_FOR_INTEGRINS	0.0189124
C8	REACTOME_P130CAS_LINKAGE_TO_MAPK_SIGNALING_FOR_INTEGRINS	0.0190065
C9	REACTOME_P130CAS_LINKAGE_TO_MAPK_SIGNALING_FOR_INTEGRINS	0.0317997
C10	REACTOME_P130CAS_LINKAGE_TO_MAPK_SIGNALING_FOR_INTEGRINS	0.0288118
C11	REACTOME_P130CAS_LINKAGE_TO_MAPK_SIGNALING_FOR_INTEGRINS	0.0180706
C12	REACTOME_P130CAS_LINKAGE_TO_MAPK_SIGNALING_FOR_INTEGRINS	0.0213918
C13	REACTOME_P130CAS_LINKAGE_TO_MAPK_SIGNALING_FOR_INTEGRINS	0.240724
C14	REACTOME_P130CAS_LINKAGE_TO_MAPK_SIGNALING_FOR_INTEGRINS	0.0407579
C15	REACTOME_P130CAS_LINKAGE_TO_MAPK_SIGNALING_FOR_INTEGRINS	0.0485508
C16	REACTOME_P130CAS_LINKAGE_TO_MAPK_SIGNALING_FOR_INTEGRINS	0.0443346
C17	REACTOME_P130CAS_LINKAGE_TO_MAPK_SIGNALING_FOR_INTEGRINS	0.0163721
C18	REACTOME_P130CAS_LINKAGE_TO_MAPK_SIGNALING_FOR_INTEGRINS	0.025385
C19	REACTOME_P130CAS_LINKAGE_TO_MAPK_SIGNALING_FOR_INTEGRINS	0.0136228
C20	REACTOME_P130CAS_LINKAGE_TO_MAPK_SIGNALING_FOR_INTEGRINS	0.0326226
C21	REACTOME_P130CAS_LINKAGE_TO_MAPK_SIGNALING_FOR_INTEGRINS	0.0146674
C22	REACTOME_P130CAS_LINKAGE_TO_MAPK_SIGNALING_FOR_INTEGRINS	0.0295284
C23	REACTOME_P130CAS_LINKAGE_TO_MAPK_SIGNALING_FOR_INTEGRINS	0.0247264
C24	REACTOME_P130CAS_LINKAGE_TO_MAPK_SIGNALING_FOR_INTEGRINS	-0.00535709
C25	REACTOME_P130CAS_LINKAGE_TO_MAPK_SIGNALING_FOR_INTEGRINS	0.0170986
C26	REACTOME_P130CAS_LINKAGE_TO_MAPK_SIGNALING_FOR_INTEGRINS	0.045229
C27	REACTOME_P130CAS_LINKAGE_TO_MAPK_SIGNALING_FOR_INTEGRINS	0.0669092
C28	REACTOME_P130CAS_LINKAGE_TO_MAPK_SIGNALING_FOR_INTEGRINS	0.016142
C29	REACTOME_P130CAS_LINKAGE_TO_MAPK_SIGNALING_FOR_INTEGRINS	0.0385148
C30	REACTOME_P130CAS_LINKAGE_TO_MAPK_SIGNALING_FOR_INTEGRINS	0.204365
C31	REACTOME_P130CAS_LINKAGE_TO_MAPK_SIGNALING_FOR_INTEGRINS	0.0364958
C32	REACTOME_P130CAS_LINKAGE_TO_MAPK_SIGNALING_FOR_INTEGRINS	0.0742046
C33	REACTOME_P130CAS_LINKAGE_TO_MAPK_SIGNALING_FOR_INTEGRINS	0.00540624
C34	REACTOME_P130CAS_LINKAGE_TO_MAPK_SIGNALING_FOR_INTEGRINS	0.0289547
C35	REACTOME_P130CAS_LINKAGE_TO_MAPK_SIGNALING_FOR_INTEGRINS	-0.0332756
C36	REACTOME_P130CAS_LINKAGE_TO_MAPK_SIGNALING_FOR_INTEGRINS	0.0524998
C37	REACTOME_P130CAS_LINKAGE_TO_MAPK_SIGNALING_FOR_INTEGRINS	0.0405658
C38	REACTOME_P130CAS_LINKAGE_TO_MAPK_SIGNALING_FOR_INTEGRINS	0.0979492
C39	REACTOME_P130CAS_LINKAGE_TO_MAPK_SIGNALING_FOR_INTEGRINS	0.157654
C40	REACTOME_P130CAS_LINKAGE_TO_MAPK_SIGNALING_FOR_INTEGRINS	-0.00257218
C0	REACTOME_P38MAPK_EVENTS	-0.0684197
C1	REACTOME_P38MAPK_EVENTS	-0.055089
C2	REACTOME_P38MAPK_EVENTS	-0.0647854
C3	REACTOME_P38MAPK_EVENTS	-0.033556
C4	REACTOME_P38MAPK_EVENTS	-0.0422759
C5	REACTOME_P38MAPK_EVENTS	-0.0554402
C6	REACTOME_P38MAPK_EVENTS	-0.0668953
C7	REACTOME_P38MAPK_EVENTS	-0.0771953
C8	REACTOME_P38MAPK_EVENTS	-0.0771854
C9	REACTOME_P38MAPK_EVENTS	-0.0714451
C10	REACTOME_P38MAPK_EVENTS	-0.050683
C11	REACTOME_P38MAPK_EVENTS	-0.0485549
C12	REACTOME_P38MAPK_EVENTS	-0.0210447
C13	REACTOME_P38MAPK_EVENTS	-0.0420559
C14	REACTOME_P38MAPK_EVENTS	-0.030636
C15	REACTOME_P38MAPK_EVENTS	-0.077194
C16	REACTOME_P38MAPK_EVENTS	-0.0423269
C17	REACTOME_P38MAPK_EVENTS	-0.0421755
C18	REACTOME_P38MAPK_EVENTS	-0.0568107
C19	REACTOME_P38MAPK_EVENTS	-0.0843278
C20	REACTOME_P38MAPK_EVENTS	-0.0566396
C21	REACTOME_P38MAPK_EVENTS	-0.085596
C22	REACTOME_P38MAPK_EVENTS	-0.0728333
C23	REACTOME_P38MAPK_EVENTS	-0.0621142
C24	REACTOME_P38MAPK_EVENTS	-0.0428399
C25	REACTOME_P38MAPK_EVENTS	-0.0497434
C26	REACTOME_P38MAPK_EVENTS	-0.0803851
C27	REACTOME_P38MAPK_EVENTS	-0.0225326
C28	REACTOME_P38MAPK_EVENTS	-0.0809393
C29	REACTOME_P38MAPK_EVENTS	-0.0388034
C30	REACTOME_P38MAPK_EVENTS	-0.0359363
C31	REACTOME_P38MAPK_EVENTS	-0.0685458
C32	REACTOME_P38MAPK_EVENTS	-0.0731122
C33	REACTOME_P38MAPK_EVENTS	-0.045207
C34	REACTOME_P38MAPK_EVENTS	-0.0599844
C35	REACTOME_P38MAPK_EVENTS	-0.0221097
C36	REACTOME_P38MAPK_EVENTS	-0.0562596
C37	REACTOME_P38MAPK_EVENTS	-0.0686848
C38	REACTOME_P38MAPK_EVENTS	-0.0703536
C39	REACTOME_P38MAPK_EVENTS	-0.0206917
C40	REACTOME_P38MAPK_EVENTS	-0.0247884
C0	REACTOME_PTK6_REGULATES_RHO_GTPASES_RAS_GTPASE_AND_MAP_KINASES	0.28964
C1	REACTOME_PTK6_REGULATES_RHO_GTPASES_RAS_GTPASE_AND_MAP_KINASES	-0.00650384
C2	REACTOME_PTK6_REGULATES_RHO_GTPASES_RAS_GTPASE_AND_MAP_KINASES	0.0562474
C3	REACTOME_PTK6_REGULATES_RHO_GTPASES_RAS_GTPASE_AND_MAP_KINASES	0.0219764
C4	REACTOME_PTK6_REGULATES_RHO_GTPASES_RAS_GTPASE_AND_MAP_KINASES	0.0440141
C5	REACTOME_PTK6_REGULATES_RHO_GTPASES_RAS_GTPASE_AND_MAP_KINASES	-0.00525835
C6	REACTOME_PTK6_REGULATES_RHO_GTPASES_RAS_GTPASE_AND_MAP_KINASES	-0.0219483
C7	REACTOME_PTK6_REGULATES_RHO_GTPASES_RAS_GTPASE_AND_MAP_KINASES	-0.0368655
C8	REACTOME_PTK6_REGULATES_RHO_GTPASES_RAS_GTPASE_AND_MAP_KINASES	-0.000627691
C9	REACTOME_PTK6_REGULATES_RHO_GTPASES_RAS_GTPASE_AND_MAP_KINASES	0.109704
C10	REACTOME_PTK6_REGULATES_RHO_GTPASES_RAS_GTPASE_AND_MAP_KINASES	-0.00305867
C11	REACTOME_PTK6_REGULATES_RHO_GTPASES_RAS_GTPASE_AND_MAP_KINASES	0.0516814
C12	REACTOME_PTK6_REGULATES_RHO_GTPASES_RAS_GTPASE_AND_MAP_KINASES	0.00012082
C13	REACTOME_PTK6_REGULATES_RHO_GTPASES_RAS_GTPASE_AND_MAP_KINASES	0.21304
C14	REACTOME_PTK6_REGULATES_RHO_GTPASES_RAS_GTPASE_AND_MAP_KINASES	0.00149439
C15	REACTOME_PTK6_REGULATES_RHO_GTPASES_RAS_GTPASE_AND_MAP_KINASES	-0.0180307
C16	REACTOME_PTK6_REGULATES_RHO_GTPASES_RAS_GTPASE_AND_MAP_KINASES	0.000217888
C17	REACTOME_PTK6_REGULATES_RHO_GTPASES_RAS_GTPASE_AND_MAP_KINASES	0.00986738
C18	REACTOME_PTK6_REGULATES_RHO_GTPASES_RAS_GTPASE_AND_MAP_KINASES	0.0415694
C19	REACTOME_PTK6_REGULATES_RHO_GTPASES_RAS_GTPASE_AND_MAP_KINASES	-0.0242442
C20	REACTOME_PTK6_REGULATES_RHO_GTPASES_RAS_GTPASE_AND_MAP_KINASES	0.129498
C21	REACTOME_PTK6_REGULATES_RHO_GTPASES_RAS_GTPASE_AND_MAP_KINASES	-0.0271063
C22	REACTOME_PTK6_REGULATES_RHO_GTPASES_RAS_GTPASE_AND_MAP_KINASES	-0.00900057
C23	REACTOME_PTK6_REGULATES_RHO_GTPASES_RAS_GTPASE_AND_MAP_KINASES	0.109202
C24	REACTOME_PTK6_REGULATES_RHO_GTPASES_RAS_GTPASE_AND_MAP_KINASES	0.0266807
C25	REACTOME_PTK6_REGULATES_RHO_GTPASES_RAS_GTPASE_AND_MAP_KINASES	-0.0249868
C26	REACTOME_PTK6_REGULATES_RHO_GTPASES_RAS_GTPASE_AND_MAP_KINASES	0.0647267
C27	REACTOME_PTK6_REGULATES_RHO_GTPASES_RAS_GTPASE_AND_MAP_KINASES	0.0652226
C28	REACTOME_PTK6_REGULATES_RHO_GTPASES_RAS_GTPASE_AND_MAP_KINASES	0.00805596
C29	REACTOME_PTK6_REGULATES_RHO_GTPASES_RAS_GTPASE_AND_MAP_KINASES	0.0298732
C30	REACTOME_PTK6_REGULATES_RHO_GTPASES_RAS_GTPASE_AND_MAP_KINASES	0.120009
C31	REACTOME_PTK6_REGULATES_RHO_GTPASES_RAS_GTPASE_AND_MAP_KINASES	0.0400261
C32	REACTOME_PTK6_REGULATES_RHO_GTPASES_RAS_GTPASE_AND_MAP_KINASES	0.114598
C33	REACTOME_PTK6_REGULATES_RHO_GTPASES_RAS_GTPASE_AND_MAP_KINASES	0.0574485
C34	REACTOME_PTK6_REGULATES_RHO_GTPASES_RAS_GTPASE_AND_MAP_KINASES	0.000126399
C35	REACTOME_PTK6_REGULATES_RHO_GTPASES_RAS_GTPASE_AND_MAP_KINASES	0.0793904
C36	REACTOME_PTK6_REGULATES_RHO_GTPASES_RAS_GTPASE_AND_MAP_KINASES	-0.017347
C37	REACTOME_PTK6_REGULATES_RHO_GTPASES_RAS_GTPASE_AND_MAP_KINASES	0.0681431
C38	REACTOME_PTK6_REGULATES_RHO_GTPASES_RAS_GTPASE_AND_MAP_KINASES	0.159645
C39	REACTOME_PTK6_REGULATES_RHO_GTPASES_RAS_GTPASE_AND_MAP_KINASES	0.157355
C40	REACTOME_PTK6_REGULATES_RHO_GTPASES_RAS_GTPASE_AND_MAP_KINASES	-0.00805015
C0	REACTOME_SIGNALING_BY_CSF3_G_CSF	0.0736178
C1	REACTOME_SIGNALING_BY_CSF3_G_CSF	0.0112703
C2	REACTOME_SIGNALING_BY_CSF3_G_CSF	0.0312899
C3	REACTOME_SIGNALING_BY_CSF3_G_CSF	0.280735
C4	REACTOME_SIGNALING_BY_CSF3_G_CSF	0.290985
C5	REACTOME_SIGNALING_BY_CSF3_G_CSF	0.0291607
C6	REACTOME_SIGNALING_BY_CSF3_G_CSF	0.041072
C7	REACTOME_SIGNALING_BY_CSF3_G_CSF	0.0393003
C8	REACTOME_SIGNALING_BY_CSF3_G_CSF	0.0382361
C9	REACTOME_SIGNALING_BY_CSF3_G_CSF	0.0216386
C10	REACTOME_SIGNALING_BY_CSF3_G_CSF	0.0270917
C11	REACTOME_SIGNALING_BY_CSF3_G_CSF	0.253686
C12	REACTOME_SIGNALING_BY_CSF3_G_CSF	0.0409953
C13	REACTOME_SIGNALING_BY_CSF3_G_CSF	0.299662
C14	REACTOME_SIGNALING_BY_CSF3_G_CSF	0.0298872
C15	REACTOME_SIGNALING_BY_CSF3_G_CSF	0.0156706
C16	REACTOME_SIGNALING_BY_CSF3_G_CSF	0.0205873
C17	REACTOME_SIGNALING_BY_CSF3_G_CSF	0.0260457
C18	REACTOME_SIGNALING_BY_CSF3_G_CSF	0.249312
C19	REACTOME_SIGNALING_BY_CSF3_G_CSF	0.0452977
C20	REACTOME_SIGNALING_BY_CSF3_G_CSF	0.137396
C21	REACTOME_SIGNALING_BY_CSF3_G_CSF	0.0605926
C22	REACTOME_SIGNALING_BY_CSF3_G_CSF	0.0172203
C23	REACTOME_SIGNALING_BY_CSF3_G_CSF	0.124359
C24	REACTOME_SIGNALING_BY_CSF3_G_CSF	0.279843
C25	REACTOME_SIGNALING_BY_CSF3_G_CSF	0.01904
C26	REACTOME_SIGNALING_BY_CSF3_G_CSF	0.174982
C27	REACTOME_SIGNALING_BY_CSF3_G_CSF	0.108445
C28	REACTOME_SIGNALING_BY_CSF3_G_CSF	0.0404013
C29	REACTOME_SIGNALING_BY_CSF3_G_CSF	0.0966313
C30	REACTOME_SIGNALING_BY_CSF3_G_CSF	0.15981
C31	REACTOME_SIGNALING_BY_CSF3_G_CSF	0.0302239
C32	REACTOME_SIGNALING_BY_CSF3_G_CSF	0.0691364
C33	REACTOME_SIGNALING_BY_CSF3_G_CSF	0.285033
C34	REACTOME_SIGNALING_BY_CSF3_G_CSF	0.0209449
C35	REACTOME_SIGNALING_BY_CSF3_G_CSF	0.171927
C36	REACTOME_SIGNALING_BY_CSF3_G_CSF	0.0400332
C37	REACTOME_SIGNALING_BY_CSF3_G_CSF	0.0595107
C38	REACTOME_SIGNALING_BY_CSF3_G_CSF	0.0197262
C39	REACTOME_SIGNALING_BY_CSF3_G_CSF	0.499708
C40	REACTOME_SIGNALING_BY_CSF3_G_CSF	0.264358
C0	REACTOME_SIGNALING_BY_RECEPTOR_TYROSINE_KINASES	0.130375
C1	REACTOME_SIGNALING_BY_RECEPTOR_TYROSINE_KINASES	0.146129
C2	REACTOME_SIGNALING_BY_RECEPTOR_TYROSINE_KINASES	0.153648
C3	REACTOME_SIGNALING_BY_RECEPTOR_TYROSINE_KINASES	0.128629
C4	REACTOME_SIGNALING_BY_RECEPTOR_TYROSINE_KINASES	0.137268
C5	REACTOME_SIGNALING_BY_RECEPTOR_TYROSINE_KINASES	0.141565
C6	REACTOME_SIGNALING_BY_RECEPTOR_TYROSINE_KINASES	0.128761
C7	REACTOME_SIGNALING_BY_RECEPTOR_TYROSINE_KINASES	0.141095
C8	REACTOME_SIGNALING_BY_RECEPTOR_TYROSINE_KINASES	0.148894
C9	REACTOME_SIGNALING_BY_RECEPTOR_TYROSINE_KINASES	0.142761
C10	REACTOME_SIGNALING_BY_RECEPTOR_TYROSINE_KINASES	0.139398
C11	REACTOME_SIGNALING_BY_RECEPTOR_TYROSINE_KINASES	0.140308
C12	REACTOME_SIGNALING_BY_RECEPTOR_TYROSINE_KINASES	0.133505
C13	REACTOME_SIGNALING_BY_RECEPTOR_TYROSINE_KINASES	0.154571
C14	REACTOME_SIGNALING_BY_RECEPTOR_TYROSINE_KINASES	0.142756
C15	REACTOME_SIGNALING_BY_RECEPTOR_TYROSINE_KINASES	0.157034
C16	REACTOME_SIGNALING_BY_RECEPTOR_TYROSINE_KINASES	0.141217
C17	REACTOME_SIGNALING_BY_RECEPTOR_TYROSINE_KINASES	0.139243
C18	REACTOME_SIGNALING_BY_RECEPTOR_TYROSINE_KINASES	0.142209
C19	REACTOME_SIGNALING_BY_RECEPTOR_TYROSINE_KINASES	0.14446
C20	REACTOME_SIGNALING_BY_RECEPTOR_TYROSINE_KINASES	0.130962
C21	REACTOME_SIGNALING_BY_RECEPTOR_TYROSINE_KINASES	0.162099
C22	REACTOME_SIGNALING_BY_RECEPTOR_TYROSINE_KINASES	0.153138
C23	REACTOME_SIGNALING_BY_RECEPTOR_TYROSINE_KINASES	0.132202
C24	REACTOME_SIGNALING_BY_RECEPTOR_TYROSINE_KINASES	0.121766
C25	REACTOME_SIGNALING_BY_RECEPTOR_TYROSINE_KINASES	0.130328
C26	REACTOME_SIGNALING_BY_RECEPTOR_TYROSINE_KINASES	0.13807
C27	REACTOME_SIGNALING_BY_RECEPTOR_TYROSINE_KINASES	0.189476
C28	REACTOME_SIGNALING_BY_RECEPTOR_TYROSINE_KINASES	0.163334
C29	REACTOME_SIGNALING_BY_RECEPTOR_TYROSINE_KINASES	0.153055
C30	REACTOME_SIGNALING_BY_RECEPTOR_TYROSINE_KINASES	0.171283
C31	REACTOME_SIGNALING_BY_RECEPTOR_TYROSINE_KINASES	0.141786
C32	REACTOME_SIGNALING_BY_RECEPTOR_TYROSINE_KINASES	0.176936
C33	REACTOME_SIGNALING_BY_RECEPTOR_TYROSINE_KINASES	0.135741
C34	REACTOME_SIGNALING_BY_RECEPTOR_TYROSINE_KINASES	0.148357
C35	REACTOME_SIGNALING_BY_RECEPTOR_TYROSINE_KINASES	0.155618
C36	REACTOME_SIGNALING_BY_RECEPTOR_TYROSINE_KINASES	0.138644
C37	REACTOME_SIGNALING_BY_RECEPTOR_TYROSINE_KINASES	0.127102
C38	REACTOME_SIGNALING_BY_RECEPTOR_TYROSINE_KINASES	0.141867
C39	REACTOME_SIGNALING_BY_RECEPTOR_TYROSINE_KINASES	0.180887
C40	REACTOME_SIGNALING_BY_RECEPTOR_TYROSINE_KINASES	0.043723

## Sheet: Supplementary Table 5c
Celltype	Pathway	Statistic	p-value
RG	REACTOME_INTERLEUKIN_10_SIGNALING	-96.4639	0
Neuroblast	REACTOME_INTERLEUKIN_10_SIGNALING	-66.1942	0
Vascular	REACTOME_INTERLEUKIN_10_SIGNALING	39.4053	0
Micro	REACTOME_INTERLEUKIN_10_SIGNALING	153.025	0
Others	REACTOME_INTERLEUKIN_10_SIGNALING	5.99538	2.03007e-09
OPC	REACTOME_INTERLEUKIN_10_SIGNALING	22.8698	9.27804e-116
Astro	REACTOME_INTERLEUKIN_10_SIGNALING	63.6897	0
Inh	REACTOME_INTERLEUKIN_10_SIGNALING	49.9226	0
Ext	REACTOME_INTERLEUKIN_10_SIGNALING	-82.755	0
Oligo	REACTOME_INTERLEUKIN_10_SIGNALING	47.2758	0
RG	REACTOME_INTERLEUKIN_12_FAMILY_SIGNALING	246.647	0
Neuroblast	REACTOME_INTERLEUKIN_12_FAMILY_SIGNALING	271.292	0
Vascular	REACTOME_INTERLEUKIN_12_FAMILY_SIGNALING	18.3982	1.35906e-75
Micro	REACTOME_INTERLEUKIN_12_FAMILY_SIGNALING	38.3578	0
Others	REACTOME_INTERLEUKIN_12_FAMILY_SIGNALING	7.96964	1.59134e-15
OPC	REACTOME_INTERLEUKIN_12_FAMILY_SIGNALING	-66.9517	0
Astro	REACTOME_INTERLEUKIN_12_FAMILY_SIGNALING	-98.3271	0
Inh	REACTOME_INTERLEUKIN_12_FAMILY_SIGNALING	-38.8637	0
Ext	REACTOME_INTERLEUKIN_12_FAMILY_SIGNALING	-149.642	0
Oligo	REACTOME_INTERLEUKIN_12_FAMILY_SIGNALING	-90.7679	0
RG	REACTOME_INTERLEUKIN_12_SIGNALING	246.277	0
Neuroblast	REACTOME_INTERLEUKIN_12_SIGNALING	273.585	0
Vascular	REACTOME_INTERLEUKIN_12_SIGNALING	15.6414	3.80561e-55
Micro	REACTOME_INTERLEUKIN_12_SIGNALING	25.0515	1.68211e-138
Others	REACTOME_INTERLEUKIN_12_SIGNALING	8.22486	1.95412e-16
OPC	REACTOME_INTERLEUKIN_12_SIGNALING	-92.6464	0
Astro	REACTOME_INTERLEUKIN_12_SIGNALING	-131.265	0
Inh	REACTOME_INTERLEUKIN_12_SIGNALING	-59.2955	0
Ext	REACTOME_INTERLEUKIN_12_SIGNALING	-104.235	0
Oligo	REACTOME_INTERLEUKIN_12_SIGNALING	-83.5052	0
RG	REACTOME_INTERLEUKIN_15_SIGNALING	-50.9338	0
Neuroblast	REACTOME_INTERLEUKIN_15_SIGNALING	-9.58549	9.20209e-22
Vascular	REACTOME_INTERLEUKIN_15_SIGNALING	27.3078	3.42723e-164
Micro	REACTOME_INTERLEUKIN_15_SIGNALING	127.057	0
Others	REACTOME_INTERLEUKIN_15_SIGNALING	-3.37665	0.000733744
OPC	REACTOME_INTERLEUKIN_15_SIGNALING	24.5691	2.70475e-133
Astro	REACTOME_INTERLEUKIN_15_SIGNALING	33.1614	3.87358e-241
Inh	REACTOME_INTERLEUKIN_15_SIGNALING	23.5506	1.23718e-122
Ext	REACTOME_INTERLEUKIN_15_SIGNALING	-161.072	0
Oligo	REACTOME_INTERLEUKIN_15_SIGNALING	137.205	0
RG	REACTOME_INTERLEUKIN_17_SIGNALING	165.724	0
Neuroblast	REACTOME_INTERLEUKIN_17_SIGNALING	177.739	0
Vascular	REACTOME_INTERLEUKIN_17_SIGNALING	12.8231	1.21801e-37
Micro	REACTOME_INTERLEUKIN_17_SIGNALING	108.785	0
Others	REACTOME_INTERLEUKIN_17_SIGNALING	-2.99566	0.00273852
OPC	REACTOME_INTERLEUKIN_17_SIGNALING	-80.8142	0
Astro	REACTOME_INTERLEUKIN_17_SIGNALING	-44.9344	0
Inh	REACTOME_INTERLEUKIN_17_SIGNALING	-31.0493	1.16748e-211
Ext	REACTOME_INTERLEUKIN_17_SIGNALING	20.9546	1.70248e-97
Oligo	REACTOME_INTERLEUKIN_17_SIGNALING	-253.117	0
RG	REACTOME_INTERLEUKIN_1_FAMILY_SIGNALING	237.668	0
Neuroblast	REACTOME_INTERLEUKIN_1_FAMILY_SIGNALING	258.799	0
Vascular	REACTOME_INTERLEUKIN_1_FAMILY_SIGNALING	17.4372	4.30868e-68
Micro	REACTOME_INTERLEUKIN_1_FAMILY_SIGNALING	49.1066	0
Others	REACTOME_INTERLEUKIN_1_FAMILY_SIGNALING	4.47476	7.64965e-06
OPC	REACTOME_INTERLEUKIN_1_FAMILY_SIGNALING	-37.1477	4.77218e-302
Astro	REACTOME_INTERLEUKIN_1_FAMILY_SIGNALING	-157.762	0
Inh	REACTOME_INTERLEUKIN_1_FAMILY_SIGNALING	-109.383	0
Ext	REACTOME_INTERLEUKIN_1_FAMILY_SIGNALING	-139.652	0
Oligo	REACTOME_INTERLEUKIN_1_FAMILY_SIGNALING	20.6597	7.98938e-95
RG	REACTOME_INTERLEUKIN_1_SIGNALING	244.412	0
Neuroblast	REACTOME_INTERLEUKIN_1_SIGNALING	270.994	0
Vascular	REACTOME_INTERLEUKIN_1_SIGNALING	20.814	3.23244e-96
Micro	REACTOME_INTERLEUKIN_1_SIGNALING	58.825	0
Others	REACTOME_INTERLEUKIN_1_SIGNALING	10.2624	1.04092e-24
OPC	REACTOME_INTERLEUKIN_1_SIGNALING	-11.1764	5.32151e-29
Astro	REACTOME_INTERLEUKIN_1_SIGNALING	-105.649	0
Inh	REACTOME_INTERLEUKIN_1_SIGNALING	-77.6945	0
Ext	REACTOME_INTERLEUKIN_1_SIGNALING	-172.741	0
Oligo	REACTOME_INTERLEUKIN_1_SIGNALING	-48.966	0
RG	REACTOME_INTERLEUKIN_20_FAMILY_SIGNALING	-123.197	0
Neuroblast	REACTOME_INTERLEUKIN_20_FAMILY_SIGNALING	-114.656	0
Vascular	REACTOME_INTERLEUKIN_20_FAMILY_SIGNALING	23.1167	3.14265e-118
Micro	REACTOME_INTERLEUKIN_20_FAMILY_SIGNALING	89.6232	0
Others	REACTOME_INTERLEUKIN_20_FAMILY_SIGNALING	-5.93387	2.95876e-09
OPC	REACTOME_INTERLEUKIN_20_FAMILY_SIGNALING	22.2597	9.08743e-110
Astro	REACTOME_INTERLEUKIN_20_FAMILY_SIGNALING	7.01807	2.2495e-12
Inh	REACTOME_INTERLEUKIN_20_FAMILY_SIGNALING	101.11	0
Ext	REACTOME_INTERLEUKIN_20_FAMILY_SIGNALING	16.0629	4.64443e-58
Oligo	REACTOME_INTERLEUKIN_20_FAMILY_SIGNALING	-2.32827	0.019898
RG	REACTOME_INTERLEUKIN_21_SIGNALING	-92.35	0
Neuroblast	REACTOME_INTERLEUKIN_21_SIGNALING	-71.6969	0
Vascular	REACTOME_INTERLEUKIN_21_SIGNALING	25.2554	9.88179e-141
Micro	REACTOME_INTERLEUKIN_21_SIGNALING	73.0868	0
Others	REACTOME_INTERLEUKIN_21_SIGNALING	-2.10029	0.0357033
OPC	REACTOME_INTERLEUKIN_21_SIGNALING	39.5836	0
Astro	REACTOME_INTERLEUKIN_21_SIGNALING	51.278	0
Inh	REACTOME_INTERLEUKIN_21_SIGNALING	73.5459	0
Ext	REACTOME_INTERLEUKIN_21_SIGNALING	-32.426	1.18076e-230
Oligo	REACTOME_INTERLEUKIN_21_SIGNALING	-6.11578	9.60876e-10
RG	REACTOME_INTERLEUKIN_27_SIGNALING	-13.4366	3.68833e-41
Neuroblast	REACTOME_INTERLEUKIN_27_SIGNALING	-53.9542	0
Vascular	REACTOME_INTERLEUKIN_27_SIGNALING	26.3293	8.87117e-153
Micro	REACTOME_INTERLEUKIN_27_SIGNALING	113.015	0
Others	REACTOME_INTERLEUKIN_27_SIGNALING	-6.086	1.15764e-09
OPC	REACTOME_INTERLEUKIN_27_SIGNALING	20.6265	1.58694e-94
Astro	REACTOME_INTERLEUKIN_27_SIGNALING	57.0193	0
Inh	REACTOME_INTERLEUKIN_27_SIGNALING	59.0754	0
Ext	REACTOME_INTERLEUKIN_27_SIGNALING	-70.0392	0
Oligo	REACTOME_INTERLEUKIN_27_SIGNALING	-27.2005	6.40891e-163
RG	REACTOME_INTERLEUKIN_2_FAMILY_SIGNALING	-171.399	0
Neuroblast	REACTOME_INTERLEUKIN_2_FAMILY_SIGNALING	-149.056	0
Vascular	REACTOME_INTERLEUKIN_2_FAMILY_SIGNALING	19.0757	4.02378e-81
Micro	REACTOME_INTERLEUKIN_2_FAMILY_SIGNALING	165.231	0
Others	REACTOME_INTERLEUKIN_2_FAMILY_SIGNALING	-9.10484	8.63963e-20
OPC	REACTOME_INTERLEUKIN_2_FAMILY_SIGNALING	36.0511	1.32494e-284
Astro	REACTOME_INTERLEUKIN_2_FAMILY_SIGNALING	-15.7696	5.03846e-56
Inh	REACTOME_INTERLEUKIN_2_FAMILY_SIGNALING	42.8132	0
Ext	REACTOME_INTERLEUKIN_2_FAMILY_SIGNALING	79.0465	0
Oligo	REACTOME_INTERLEUKIN_2_FAMILY_SIGNALING	22.4835	6.01678e-112
RG	REACTOME_INTERLEUKIN_2_SIGNALING	-83.4888	0
Neuroblast	REACTOME_INTERLEUKIN_2_SIGNALING	-76.3397	0
Vascular	REACTOME_INTERLEUKIN_2_SIGNALING	7.60006	2.95999e-14
Micro	REACTOME_INTERLEUKIN_2_SIGNALING	124.449	0
Others	REACTOME_INTERLEUKIN_2_SIGNALING	-1.39663	0.162525
OPC	REACTOME_INTERLEUKIN_2_SIGNALING	4.40027	1.08117e-05
Astro	REACTOME_INTERLEUKIN_2_SIGNALING	14.0353	9.478e-45
Inh	REACTOME_INTERLEUKIN_2_SIGNALING	12.2507	1.66561e-34
Ext	REACTOME_INTERLEUKIN_2_SIGNALING	74.7372	0
Oligo	REACTOME_INTERLEUKIN_2_SIGNALING	-55.9326	0
RG	REACTOME_INTERLEUKIN_35_SIGNALLING	-97.2811	0
Neuroblast	REACTOME_INTERLEUKIN_35_SIGNALLING	-133.948	0
Vascular	REACTOME_INTERLEUKIN_35_SIGNALLING	23.4055	3.75904e-121
Micro	REACTOME_INTERLEUKIN_35_SIGNALLING	111.322	0
Others	REACTOME_INTERLEUKIN_35_SIGNALLING	-6.33754	2.3346e-10
OPC	REACTOME_INTERLEUKIN_35_SIGNALLING	18.4521	5.01406e-76
Astro	REACTOME_INTERLEUKIN_35_SIGNALLING	48.7816	0
Inh	REACTOME_INTERLEUKIN_35_SIGNALLING	92.972	0
Ext	REACTOME_INTERLEUKIN_35_SIGNALLING	24.0961	2.74696e-128
Oligo	REACTOME_INTERLEUKIN_35_SIGNALLING	-48.3875	0
RG	REACTOME_INTERLEUKIN_37_SIGNALING	-98.8303	0
Neuroblast	REACTOME_INTERLEUKIN_37_SIGNALING	-152.226	0
Vascular	REACTOME_INTERLEUKIN_37_SIGNALING	18.147	1.35552e-73
Micro	REACTOME_INTERLEUKIN_37_SIGNALING	48.4394	0
Others	REACTOME_INTERLEUKIN_37_SIGNALING	-7.59665	3.03906e-14
OPC	REACTOME_INTERLEUKIN_37_SIGNALING	10.5578	4.67253e-26
Astro	REACTOME_INTERLEUKIN_37_SIGNALING	90.6811	0
Inh	REACTOME_INTERLEUKIN_37_SIGNALING	-34.7611	9.42121e-265
Ext	REACTOME_INTERLEUKIN_37_SIGNALING	149.037	0
Oligo	REACTOME_INTERLEUKIN_37_SIGNALING	-56.3695	0
RG	REACTOME_INTERLEUKIN_3_INTERLEUKIN_5_AND_GM_CSF_SIGNALING	166.998	0
Neuroblast	REACTOME_INTERLEUKIN_3_INTERLEUKIN_5_AND_GM_CSF_SIGNALING	228.588	0
Vascular	REACTOME_INTERLEUKIN_3_INTERLEUKIN_5_AND_GM_CSF_SIGNALING	20.662	7.60985e-95
Micro	REACTOME_INTERLEUKIN_3_INTERLEUKIN_5_AND_GM_CSF_SIGNALING	161.905	0
Others	REACTOME_INTERLEUKIN_3_INTERLEUKIN_5_AND_GM_CSF_SIGNALING	5.63293	1.77168e-08
OPC	REACTOME_INTERLEUKIN_3_INTERLEUKIN_5_AND_GM_CSF_SIGNALING	-22.0999	3.16866e-108
Astro	REACTOME_INTERLEUKIN_3_INTERLEUKIN_5_AND_GM_CSF_SIGNALING	-50.6297	0
Inh	REACTOME_INTERLEUKIN_3_INTERLEUKIN_5_AND_GM_CSF_SIGNALING	-64.636	0
Ext	REACTOME_INTERLEUKIN_3_INTERLEUKIN_5_AND_GM_CSF_SIGNALING	-158.214	0
Oligo	REACTOME_INTERLEUKIN_3_INTERLEUKIN_5_AND_GM_CSF_SIGNALING	-71.4782	0
RG	REACTOME_INTERLEUKIN_4_AND_INTERLEUKIN_13_SIGNALING	222.87	0
Neuroblast	REACTOME_INTERLEUKIN_4_AND_INTERLEUKIN_13_SIGNALING	135.805	0
Vascular	REACTOME_INTERLEUKIN_4_AND_INTERLEUKIN_13_SIGNALING	58.6698	0
Micro	REACTOME_INTERLEUKIN_4_AND_INTERLEUKIN_13_SIGNALING	141.478	0
Others	REACTOME_INTERLEUKIN_4_AND_INTERLEUKIN_13_SIGNALING	3.89479	9.82828e-05
OPC	REACTOME_INTERLEUKIN_4_AND_INTERLEUKIN_13_SIGNALING	58.0255	0
Astro	REACTOME_INTERLEUKIN_4_AND_INTERLEUKIN_13_SIGNALING	172.406	0
Inh	REACTOME_INTERLEUKIN_4_AND_INTERLEUKIN_13_SIGNALING	-114.943	0
Ext	REACTOME_INTERLEUKIN_4_AND_INTERLEUKIN_13_SIGNALING	-338.45	0
Oligo	REACTOME_INTERLEUKIN_4_AND_INTERLEUKIN_13_SIGNALING	49.1502	0
RG	REACTOME_INTERLEUKIN_6_FAMILY_SIGNALING	-42.8714	0
Neuroblast	REACTOME_INTERLEUKIN_6_FAMILY_SIGNALING	-115.662	0
Vascular	REACTOME_INTERLEUKIN_6_FAMILY_SIGNALING	28.1761	1.14719e-174
Micro	REACTOME_INTERLEUKIN_6_FAMILY_SIGNALING	117.974	0
Others	REACTOME_INTERLEUKIN_6_FAMILY_SIGNALING	-2.22351	0.0261817
OPC	REACTOME_INTERLEUKIN_6_FAMILY_SIGNALING	25.0836	7.50271e-139
Astro	REACTOME_INTERLEUKIN_6_FAMILY_SIGNALING	194.171	0
Inh	REACTOME_INTERLEUKIN_6_FAMILY_SIGNALING	39.256	0
Ext	REACTOME_INTERLEUKIN_6_FAMILY_SIGNALING	-153.218	0
Oligo	REACTOME_INTERLEUKIN_6_FAMILY_SIGNALING	71.6421	0
RG	REACTOME_INTERLEUKIN_6_SIGNALING	-104.05	0
Neuroblast	REACTOME_INTERLEUKIN_6_SIGNALING	-104.796	0
Vascular	REACTOME_INTERLEUKIN_6_SIGNALING	30.6416	3.42073e-206
Micro	REACTOME_INTERLEUKIN_6_SIGNALING	132.027	0
Others	REACTOME_INTERLEUKIN_6_SIGNALING	-7.52821	5.14407e-14
OPC	REACTOME_INTERLEUKIN_6_SIGNALING	24.8854	1.07161e-136
Astro	REACTOME_INTERLEUKIN_6_SIGNALING	40.3991	0
Inh	REACTOME_INTERLEUKIN_6_SIGNALING	66.8766	0
Ext	REACTOME_INTERLEUKIN_6_SIGNALING	-21.6519	5.82945e-104
Oligo	REACTOME_INTERLEUKIN_6_SIGNALING	14.9384	1.85412e-50
RG	REACTOME_INTERLEUKIN_7_SIGNALING	-55.9332	0
Neuroblast	REACTOME_INTERLEUKIN_7_SIGNALING	7.04276	1.8847e-12
Vascular	REACTOME_INTERLEUKIN_7_SIGNALING	13.5559	7.30766e-42
Micro	REACTOME_INTERLEUKIN_7_SIGNALING	81.1753	0
Others	REACTOME_INTERLEUKIN_7_SIGNALING	0.665882	0.505487
OPC	REACTOME_INTERLEUKIN_7_SIGNALING	54.5186	0
Astro	REACTOME_INTERLEUKIN_7_SIGNALING	45.6922	0
Inh	REACTOME_INTERLEUKIN_7_SIGNALING	12.0337	2.36308e-33
Ext	REACTOME_INTERLEUKIN_7_SIGNALING	-58.9998	0
Oligo	REACTOME_INTERLEUKIN_7_SIGNALING	-4.80021	1.58503e-06
RG	REACTOME_INTERLEUKIN_RECEPTOR_SHC_SIGNALING	-193.691	0
Neuroblast	REACTOME_INTERLEUKIN_RECEPTOR_SHC_SIGNALING	-168.992	0
Vascular	REACTOME_INTERLEUKIN_RECEPTOR_SHC_SIGNALING	4.19493	2.72953e-05
Micro	REACTOME_INTERLEUKIN_RECEPTOR_SHC_SIGNALING	159.866	0
Others	REACTOME_INTERLEUKIN_RECEPTOR_SHC_SIGNALING	-10.4366	1.68762e-25
OPC	REACTOME_INTERLEUKIN_RECEPTOR_SHC_SIGNALING	45.0211	0
Astro	REACTOME_INTERLEUKIN_RECEPTOR_SHC_SIGNALING	-12.8468	8.96359e-38
Inh	REACTOME_INTERLEUKIN_RECEPTOR_SHC_SIGNALING	73.4056	0
Ext	REACTOME_INTERLEUKIN_RECEPTOR_SHC_SIGNALING	69.0448	0
Oligo	REACTOME_INTERLEUKIN_RECEPTOR_SHC_SIGNALING	34.9525	1.18618e-267
RG	REACTOME_GROWTH_HORMONE_RECEPTOR_SIGNALING	-137.649	0
Neuroblast	REACTOME_GROWTH_HORMONE_RECEPTOR_SIGNALING	-166.343	0
Vascular	REACTOME_GROWTH_HORMONE_RECEPTOR_SIGNALING	30.0406	2.8997e-198
Micro	REACTOME_GROWTH_HORMONE_RECEPTOR_SIGNALING	117.287	0
Others	REACTOME_GROWTH_HORMONE_RECEPTOR_SIGNALING	-2.36024	0.0182633
OPC	REACTOME_GROWTH_HORMONE_RECEPTOR_SIGNALING	42.3067	0
Astro	REACTOME_GROWTH_HORMONE_RECEPTOR_SIGNALING	83.3091	0
Inh	REACTOME_GROWTH_HORMONE_RECEPTOR_SIGNALING	82.9514	0
Ext	REACTOME_GROWTH_HORMONE_RECEPTOR_SIGNALING	29.0006	6.46813e-185
Oligo	REACTOME_GROWTH_HORMONE_RECEPTOR_SIGNALING	-29.245	5.20298e-188
RG	REACTOME_INACTIVATION_OF_CSF3_G_CSF_SIGNALING	233.351	0
Neuroblast	REACTOME_INACTIVATION_OF_CSF3_G_CSF_SIGNALING	274.848	0
Vascular	REACTOME_INACTIVATION_OF_CSF3_G_CSF_SIGNALING	26.1397	1.28964e-150
Micro	REACTOME_INACTIVATION_OF_CSF3_G_CSF_SIGNALING	115.702	0
Others	REACTOME_INACTIVATION_OF_CSF3_G_CSF_SIGNALING	12.8346	1.04901e-37
OPC	REACTOME_INACTIVATION_OF_CSF3_G_CSF_SIGNALING	-57.0938	0
Astro	REACTOME_INACTIVATION_OF_CSF3_G_CSF_SIGNALING	-30.3439	3.02702e-202
Inh	REACTOME_INACTIVATION_OF_CSF3_G_CSF_SIGNALING	-50.3553	0
Ext	REACTOME_INACTIVATION_OF_CSF3_G_CSF_SIGNALING	-223.41	0
Oligo	REACTOME_INACTIVATION_OF_CSF3_G_CSF_SIGNALING	-67.8531	0
RG	REACTOME_SIGNALING_BY_CSF3_G_CSF	221.942	0
Neuroblast	REACTOME_SIGNALING_BY_CSF3_G_CSF	266.851	0
Vascular	REACTOME_SIGNALING_BY_CSF3_G_CSF	21.3808	2.01721e-101
Micro	REACTOME_SIGNALING_BY_CSF3_G_CSF	132.454	0
Others	REACTOME_SIGNALING_BY_CSF3_G_CSF	12.1805	3.95005e-34
OPC	REACTOME_SIGNALING_BY_CSF3_G_CSF	-64.0388	0
Astro	REACTOME_SIGNALING_BY_CSF3_G_CSF	-70.1057	0
Inh	REACTOME_SIGNALING_BY_CSF3_G_CSF	-57.5008	0
Ext	REACTOME_SIGNALING_BY_CSF3_G_CSF	-240.626	0
Oligo	REACTOME_SIGNALING_BY_CSF3_G_CSF	9.65876	4.51271e-22
RG	REACTOME_FCGR3A_MEDIATED_IL10_SYNTHESIS	-216.66	0
Neuroblast	REACTOME_FCGR3A_MEDIATED_IL10_SYNTHESIS	-169.049	0
Vascular	REACTOME_FCGR3A_MEDIATED_IL10_SYNTHESIS	-6.05003	1.44817e-09
Micro	REACTOME_FCGR3A_MEDIATED_IL10_SYNTHESIS	93.4736	0
Others	REACTOME_FCGR3A_MEDIATED_IL10_SYNTHESIS	-10.9598	5.96011e-28
OPC	REACTOME_FCGR3A_MEDIATED_IL10_SYNTHESIS	-8.27702	1.26297e-16
Astro	REACTOME_FCGR3A_MEDIATED_IL10_SYNTHESIS	84.9239	0
Inh	REACTOME_FCGR3A_MEDIATED_IL10_SYNTHESIS	24.329	9.67509e-131
Ext	REACTOME_FCGR3A_MEDIATED_IL10_SYNTHESIS	287.768	0
Oligo	REACTOME_FCGR3A_MEDIATED_IL10_SYNTHESIS	-208.357	0
RG	REACTOME_IL_6_TYPE_CYTOKINE_RECEPTOR_LIGAND_INTERACTIONS	-29.0418	1.95306e-185
Neuroblast	REACTOME_IL_6_TYPE_CYTOKINE_RECEPTOR_LIGAND_INTERACTIONS	-87.1733	0
Vascular	REACTOME_IL_6_TYPE_CYTOKINE_RECEPTOR_LIGAND_INTERACTIONS	25.6768	2.12349e-145
Micro	REACTOME_IL_6_TYPE_CYTOKINE_RECEPTOR_LIGAND_INTERACTIONS	92.5208	0
Others	REACTOME_IL_6_TYPE_CYTOKINE_RECEPTOR_LIGAND_INTERACTIONS	4.67317	2.96587e-06
OPC	REACTOME_IL_6_TYPE_CYTOKINE_RECEPTOR_LIGAND_INTERACTIONS	16.4591	7.22003e-61
Astro	REACTOME_IL_6_TYPE_CYTOKINE_RECEPTOR_LIGAND_INTERACTIONS	216.607	0
Inh	REACTOME_IL_6_TYPE_CYTOKINE_RECEPTOR_LIGAND_INTERACTIONS	15.8589	1.22088e-56
Ext	REACTOME_IL_6_TYPE_CYTOKINE_RECEPTOR_LIGAND_INTERACTIONS	-179.799	0
Oligo	REACTOME_IL_6_TYPE_CYTOKINE_RECEPTOR_LIGAND_INTERACTIONS	96.9002	0
RG	REACTOME_CHEMOKINE_RECEPTORS_BIND_CHEMOKINES	16.1402	1.33127e-58
Neuroblast	REACTOME_CHEMOKINE_RECEPTORS_BIND_CHEMOKINES	-81.6287	0
Vascular	REACTOME_CHEMOKINE_RECEPTORS_BIND_CHEMOKINES	-4.72419	2.31035e-06
Micro	REACTOME_CHEMOKINE_RECEPTORS_BIND_CHEMOKINES	79.3714	0
Others	REACTOME_CHEMOKINE_RECEPTORS_BIND_CHEMOKINES	7.23278	4.73208e-13
OPC	REACTOME_CHEMOKINE_RECEPTORS_BIND_CHEMOKINES	48.0149	0
Astro	REACTOME_CHEMOKINE_RECEPTORS_BIND_CHEMOKINES	56.9088	0
Inh	REACTOME_CHEMOKINE_RECEPTORS_BIND_CHEMOKINES	23.6892	4.66391e-124
Ext	REACTOME_CHEMOKINE_RECEPTORS_BIND_CHEMOKINES	-36.5879	4.45144e-293
Oligo	REACTOME_CHEMOKINE_RECEPTORS_BIND_CHEMOKINES	-24.5853	1.81357e-133
RG	REACTOME_ESR_MEDIATED_SIGNALING	209.153	0
Neuroblast	REACTOME_ESR_MEDIATED_SIGNALING	224.465	0
Vascular	REACTOME_ESR_MEDIATED_SIGNALING	9.40954	4.98329e-21
Micro	REACTOME_ESR_MEDIATED_SIGNALING	16.6898	1.55574e-62
Others	REACTOME_ESR_MEDIATED_SIGNALING	-14.5013	1.18807e-47
OPC	REACTOME_ESR_MEDIATED_SIGNALING	20.1312	3.9338e-90
Astro	REACTOME_ESR_MEDIATED_SIGNALING	-45.5175	0
Inh	REACTOME_ESR_MEDIATED_SIGNALING	-25.8521	2.30729e-147
Ext	REACTOME_ESR_MEDIATED_SIGNALING	-272.46	0
Oligo	REACTOME_ESR_MEDIATED_SIGNALING	54.9034	0
RG	REACTOME_ESTROGEN_DEPENDENT_NUCLEAR_EVENTS_DOWNSTREAM_OF_ESR_MEMBRANE_SIGNALING	-17.9184	8.47562e-72
Neuroblast	REACTOME_ESTROGEN_DEPENDENT_NUCLEAR_EVENTS_DOWNSTREAM_OF_ESR_MEMBRANE_SIGNALING	-98.444	0
Vascular	REACTOME_ESTROGEN_DEPENDENT_NUCLEAR_EVENTS_DOWNSTREAM_OF_ESR_MEMBRANE_SIGNALING	10.8594	1.79946e-27
Micro	REACTOME_ESTROGEN_DEPENDENT_NUCLEAR_EVENTS_DOWNSTREAM_OF_ESR_MEMBRANE_SIGNALING	-0.197671	0.843303
Others	REACTOME_ESTROGEN_DEPENDENT_NUCLEAR_EVENTS_DOWNSTREAM_OF_ESR_MEMBRANE_SIGNALING	-13.3942	6.53345e-41
OPC	REACTOME_ESTROGEN_DEPENDENT_NUCLEAR_EVENTS_DOWNSTREAM_OF_ESR_MEMBRANE_SIGNALING	29.3265	4.76415e-189
Astro	REACTOME_ESTROGEN_DEPENDENT_NUCLEAR_EVENTS_DOWNSTREAM_OF_ESR_MEMBRANE_SIGNALING	121.735	0
Inh	REACTOME_ESTROGEN_DEPENDENT_NUCLEAR_EVENTS_DOWNSTREAM_OF_ESR_MEMBRANE_SIGNALING	-29.5495	6.6695e-192
Ext	REACTOME_ESTROGEN_DEPENDENT_NUCLEAR_EVENTS_DOWNSTREAM_OF_ESR_MEMBRANE_SIGNALING	-42.3001	0
Oligo	REACTOME_ESTROGEN_DEPENDENT_NUCLEAR_EVENTS_DOWNSTREAM_OF_ESR_MEMBRANE_SIGNALING	77.8037	0
RG	REACTOME_ESTROGEN_DEPENDENT_GENE_EXPRESSION	236.014	0
Neuroblast	REACTOME_ESTROGEN_DEPENDENT_GENE_EXPRESSION	242.628	0
Vascular	REACTOME_ESTROGEN_DEPENDENT_GENE_EXPRESSION	13.7663	4.06773e-43
Micro	REACTOME_ESTROGEN_DEPENDENT_GENE_EXPRESSION	46.0233	0
Others	REACTOME_ESTROGEN_DEPENDENT_GENE_EXPRESSION	-6.43042	1.2725e-10
OPC	REACTOME_ESTROGEN_DEPENDENT_GENE_EXPRESSION	37.6012	0
Astro	REACTOME_ESTROGEN_DEPENDENT_GENE_EXPRESSION	46.756	0
Inh	REACTOME_ESTROGEN_DEPENDENT_GENE_EXPRESSION	-23.6299	1.89998e-123
Ext	REACTOME_ESTROGEN_DEPENDENT_GENE_EXPRESSION	-413.124	0
Oligo	REACTOME_ESTROGEN_DEPENDENT_GENE_EXPRESSION	108.638	0
RG	REACTOME_EXTRA_NUCLEAR_ESTROGEN_SIGNALING	82.3829	0
Neuroblast	REACTOME_EXTRA_NUCLEAR_ESTROGEN_SIGNALING	86.8968	0
Vascular	REACTOME_EXTRA_NUCLEAR_ESTROGEN_SIGNALING	13.4729	2.25833e-41
Micro	REACTOME_EXTRA_NUCLEAR_ESTROGEN_SIGNALING	-0.795279	0.426451
Others	REACTOME_EXTRA_NUCLEAR_ESTROGEN_SIGNALING	-15.1284	1.05293e-51
OPC	REACTOME_EXTRA_NUCLEAR_ESTROGEN_SIGNALING	11.2883	1.49962e-29
Astro	REACTOME_EXTRA_NUCLEAR_ESTROGEN_SIGNALING	-42.9503	0
Inh	REACTOME_EXTRA_NUCLEAR_ESTROGEN_SIGNALING	-55.8018	0
Ext	REACTOME_EXTRA_NUCLEAR_ESTROGEN_SIGNALING	-37.4291	1.31527e-306
Oligo	REACTOME_EXTRA_NUCLEAR_ESTROGEN_SIGNALING	-1.03474	0.300792
RG	REACTOME_ACTIVATED_PKN1_STIMULATES_TRANSCRIPTION_OF_AR_ANDROGEN_RECEPTOR_REGULATED_GENES_KLK2_AND_KLK3	191.015	0
Neuroblast	REACTOME_ACTIVATED_PKN1_STIMULATES_TRANSCRIPTION_OF_AR_ANDROGEN_RECEPTOR_REGULATED_GENES_KLK2_AND_KLK3	262.341	0
Vascular	REACTOME_ACTIVATED_PKN1_STIMULATES_TRANSCRIPTION_OF_AR_ANDROGEN_RECEPTOR_REGULATED_GENES_KLK2_AND_KLK3	11.8581	1.95256e-32
Micro	REACTOME_ACTIVATED_PKN1_STIMULATES_TRANSCRIPTION_OF_AR_ANDROGEN_RECEPTOR_REGULATED_GENES_KLK2_AND_KLK3	42.6842	0
Others	REACTOME_ACTIVATED_PKN1_STIMULATES_TRANSCRIPTION_OF_AR_ANDROGEN_RECEPTOR_REGULATED_GENES_KLK2_AND_KLK3	10.4857	1.00461e-25
OPC	REACTOME_ACTIVATED_PKN1_STIMULATES_TRANSCRIPTION_OF_AR_ANDROGEN_RECEPTOR_REGULATED_GENES_KLK2_AND_KLK3	-0.193441	0.846614
Astro	REACTOME_ACTIVATED_PKN1_STIMULATES_TRANSCRIPTION_OF_AR_ANDROGEN_RECEPTOR_REGULATED_GENES_KLK2_AND_KLK3	-70.5724	0
Inh	REACTOME_ACTIVATED_PKN1_STIMULATES_TRANSCRIPTION_OF_AR_ANDROGEN_RECEPTOR_REGULATED_GENES_KLK2_AND_KLK3	-37.2259	2.60522e-303
Ext	REACTOME_ACTIVATED_PKN1_STIMULATES_TRANSCRIPTION_OF_AR_ANDROGEN_RECEPTOR_REGULATED_GENES_KLK2_AND_KLK3	-251.687	0
Oligo	REACTOME_ACTIVATED_PKN1_STIMULATES_TRANSCRIPTION_OF_AR_ANDROGEN_RECEPTOR_REGULATED_GENES_KLK2_AND_KLK3	37.1196	1.3576e-301
RG	REACTOME_ANDROGEN_BIOSYNTHESIS	-18.4971	2.1773e-76
Neuroblast	REACTOME_ANDROGEN_BIOSYNTHESIS	-32.0103	7.84231e-225
Vascular	REACTOME_ANDROGEN_BIOSYNTHESIS	-4.54703	5.44092e-06
Micro	REACTOME_ANDROGEN_BIOSYNTHESIS	-6.94099	3.89352e-12
Others	REACTOME_ANDROGEN_BIOSYNTHESIS	3.13039	0.00174573
OPC	REACTOME_ANDROGEN_BIOSYNTHESIS	-16.6628	2.44145e-62
Astro	REACTOME_ANDROGEN_BIOSYNTHESIS	47.703	0
Inh	REACTOME_ANDROGEN_BIOSYNTHESIS	21.8282	1.253e-105
Ext	REACTOME_ANDROGEN_BIOSYNTHESIS	-44.3468	0
Oligo	REACTOME_ANDROGEN_BIOSYNTHESIS	54.3664	0
RG	REACTOME_JNK_C_JUN_KINASES_PHOSPHORYLATION_AND_ACTIVATION_MEDIATED_BY_ACTIVATED_HUMAN_TAK1	225.457	0
Neuroblast	REACTOME_JNK_C_JUN_KINASES_PHOSPHORYLATION_AND_ACTIVATION_MEDIATED_BY_ACTIVATED_HUMAN_TAK1	264.51	0
Vascular	REACTOME_JNK_C_JUN_KINASES_PHOSPHORYLATION_AND_ACTIVATION_MEDIATED_BY_ACTIVATED_HUMAN_TAK1	8.00284	1.21584e-15
Micro	REACTOME_JNK_C_JUN_KINASES_PHOSPHORYLATION_AND_ACTIVATION_MEDIATED_BY_ACTIVATED_HUMAN_TAK1	-45.0541	0
Others	REACTOME_JNK_C_JUN_KINASES_PHOSPHORYLATION_AND_ACTIVATION_MEDIATED_BY_ACTIVATED_HUMAN_TAK1	10.2344	1.38997e-24
OPC	REACTOME_JNK_C_JUN_KINASES_PHOSPHORYLATION_AND_ACTIVATION_MEDIATED_BY_ACTIVATED_HUMAN_TAK1	-61.2903	0
Astro	REACTOME_JNK_C_JUN_KINASES_PHOSPHORYLATION_AND_ACTIVATION_MEDIATED_BY_ACTIVATED_HUMAN_TAK1	-63.7418	0
Inh	REACTOME_JNK_C_JUN_KINASES_PHOSPHORYLATION_AND_ACTIVATION_MEDIATED_BY_ACTIVATED_HUMAN_TAK1	-52.4006	0
Ext	REACTOME_JNK_C_JUN_KINASES_PHOSPHORYLATION_AND_ACTIVATION_MEDIATED_BY_ACTIVATED_HUMAN_TAK1	-42.9133	0
Oligo	REACTOME_JNK_C_JUN_KINASES_PHOSPHORYLATION_AND_ACTIVATION_MEDIATED_BY_ACTIVATED_HUMAN_TAK1	-190.35	0
RG	REACTOME_MAPK_TARGETS_NUCLEAR_EVENTS_MEDIATED_BY_MAP_KINASES	-81.4135	0
Neuroblast	REACTOME_MAPK_TARGETS_NUCLEAR_EVENTS_MEDIATED_BY_MAP_KINASES	-117.932	0
Vascular	REACTOME_MAPK_TARGETS_NUCLEAR_EVENTS_MEDIATED_BY_MAP_KINASES	8.56678	1.06416e-17
Micro	REACTOME_MAPK_TARGETS_NUCLEAR_EVENTS_MEDIATED_BY_MAP_KINASES	98.3225	0
Others	REACTOME_MAPK_TARGETS_NUCLEAR_EVENTS_MEDIATED_BY_MAP_KINASES	-13.5583	7.07364e-42
OPC	REACTOME_MAPK_TARGETS_NUCLEAR_EVENTS_MEDIATED_BY_MAP_KINASES	-52.8951	0
Astro	REACTOME_MAPK_TARGETS_NUCLEAR_EVENTS_MEDIATED_BY_MAP_KINASES	-14.335	1.32293e-46
Inh	REACTOME_MAPK_TARGETS_NUCLEAR_EVENTS_MEDIATED_BY_MAP_KINASES	89.1674	0
Ext	REACTOME_MAPK_TARGETS_NUCLEAR_EVENTS_MEDIATED_BY_MAP_KINASES	220.198	0
Oligo	REACTOME_MAPK_TARGETS_NUCLEAR_EVENTS_MEDIATED_BY_MAP_KINASES	-238.814	0
RG	REACTOME_PTK6_REGULATES_RHO_GTPASES_RAS_GTPASE_AND_MAP_KINASES	-1.23008	0.218667
Neuroblast	REACTOME_PTK6_REGULATES_RHO_GTPASES_RAS_GTPASE_AND_MAP_KINASES	-24.2595	5.2503e-130
Vascular	REACTOME_PTK6_REGULATES_RHO_GTPASES_RAS_GTPASE_AND_MAP_KINASES	18.3231	5.41024e-75
Micro	REACTOME_PTK6_REGULATES_RHO_GTPASES_RAS_GTPASE_AND_MAP_KINASES	102.183	0
Others	REACTOME_PTK6_REGULATES_RHO_GTPASES_RAS_GTPASE_AND_MAP_KINASES	-4.66164	3.13693e-06
OPC	REACTOME_PTK6_REGULATES_RHO_GTPASES_RAS_GTPASE_AND_MAP_KINASES	61.7226	0
Astro	REACTOME_PTK6_REGULATES_RHO_GTPASES_RAS_GTPASE_AND_MAP_KINASES	16.6491	3.07066e-62
Inh	REACTOME_PTK6_REGULATES_RHO_GTPASES_RAS_GTPASE_AND_MAP_KINASES	-122.873	0
Ext	REACTOME_PTK6_REGULATES_RHO_GTPASES_RAS_GTPASE_AND_MAP_KINASES	-190.739	0
Oligo	REACTOME_PTK6_REGULATES_RHO_GTPASES_RAS_GTPASE_AND_MAP_KINASES	325.249	0
RG	REACTOME_SIGNALING_BY_RECEPTOR_TYROSINE_KINASES	-28.0195	9.40056e-173
Neuroblast	REACTOME_SIGNALING_BY_RECEPTOR_TYROSINE_KINASES	-77.0997	0
Vascular	REACTOME_SIGNALING_BY_RECEPTOR_TYROSINE_KINASES	32.6338	1.36018e-233
Micro	REACTOME_SIGNALING_BY_RECEPTOR_TYROSINE_KINASES	46.5277	0
Others	REACTOME_SIGNALING_BY_RECEPTOR_TYROSINE_KINASES	-16.5717	1.11637e-61
OPC	REACTOME_SIGNALING_BY_RECEPTOR_TYROSINE_KINASES	29.1874	2.79986e-187
Astro	REACTOME_SIGNALING_BY_RECEPTOR_TYROSINE_KINASES	105.648	0
Inh	REACTOME_SIGNALING_BY_RECEPTOR_TYROSINE_KINASES	2.82251	0.00476497
Ext	REACTOME_SIGNALING_BY_RECEPTOR_TYROSINE_KINASES	46.529	0
Oligo	REACTOME_SIGNALING_BY_RECEPTOR_TYROSINE_KINASES	-105.8	0
RG	REACTOME_ACTIVATED_TAK1_MEDIATES_P38_MAPK_ACTIVATION	238.9	0
Neuroblast	REACTOME_ACTIVATED_TAK1_MEDIATES_P38_MAPK_ACTIVATION	266.048	0
Vascular	REACTOME_ACTIVATED_TAK1_MEDIATES_P38_MAPK_ACTIVATION	19.905	3.68598e-88
Micro	REACTOME_ACTIVATED_TAK1_MEDIATES_P38_MAPK_ACTIVATION	40.1609	0
Others	REACTOME_ACTIVATED_TAK1_MEDIATES_P38_MAPK_ACTIVATION	13.7045	9.54595e-43
OPC	REACTOME_ACTIVATED_TAK1_MEDIATES_P38_MAPK_ACTIVATION	-84.8627	0
Astro	REACTOME_ACTIVATED_TAK1_MEDIATES_P38_MAPK_ACTIVATION	-44.3817	0
Inh	REACTOME_ACTIVATED_TAK1_MEDIATES_P38_MAPK_ACTIVATION	-105.851	0
Ext	REACTOME_ACTIVATED_TAK1_MEDIATES_P38_MAPK_ACTIVATION	-151.443	0
Oligo	REACTOME_ACTIVATED_TAK1_MEDIATES_P38_MAPK_ACTIVATION	-36.3661	1.46217e-289
RG	REACTOME_ERK_MAPK_TARGETS	-166.012	0
Neuroblast	REACTOME_ERK_MAPK_TARGETS	-188.69	0
Vascular	REACTOME_ERK_MAPK_TARGETS	4.78272	1.72935e-06
Micro	REACTOME_ERK_MAPK_TARGETS	138.793	0
Others	REACTOME_ERK_MAPK_TARGETS	-10.2533	1.14386e-24
OPC	REACTOME_ERK_MAPK_TARGETS	-52.2364	0
Astro	REACTOME_ERK_MAPK_TARGETS	-48.1723	0
Inh	REACTOME_ERK_MAPK_TARGETS	110.003	0
Ext	REACTOME_ERK_MAPK_TARGETS	242.039	0
Oligo	REACTOME_ERK_MAPK_TARGETS	-153.822	0
RG	REACTOME_FCERI_MEDIATED_MAPK_ACTIVATION	8.12868	4.33986e-16
Neuroblast	REACTOME_FCERI_MEDIATED_MAPK_ACTIVATION	14.5922	3.15075e-48
Vascular	REACTOME_FCERI_MEDIATED_MAPK_ACTIVATION	11.6043	3.91873e-31
Micro	REACTOME_FCERI_MEDIATED_MAPK_ACTIVATION	141.191	0
Others	REACTOME_FCERI_MEDIATED_MAPK_ACTIVATION	-3.18475	0.00144881
OPC	REACTOME_FCERI_MEDIATED_MAPK_ACTIVATION	19.0684	4.62011e-81
Astro	REACTOME_FCERI_MEDIATED_MAPK_ACTIVATION	115.255	0
Inh	REACTOME_FCERI_MEDIATED_MAPK_ACTIVATION	-38.0212	0
Ext	REACTOME_FCERI_MEDIATED_MAPK_ACTIVATION	-38.6553	0
Oligo	REACTOME_FCERI_MEDIATED_MAPK_ACTIVATION	-95.5158	0
RG	REACTOME_GRB2_SOS_PROVIDES_LINKAGE_TO_MAPK_SIGNALING_FOR_INTEGRINS	-92.1324	0
Neuroblast	REACTOME_GRB2_SOS_PROVIDES_LINKAGE_TO_MAPK_SIGNALING_FOR_INTEGRINS	-94.2096	0
Vascular	REACTOME_GRB2_SOS_PROVIDES_LINKAGE_TO_MAPK_SIGNALING_FOR_INTEGRINS	47.8061	0
Micro	REACTOME_GRB2_SOS_PROVIDES_LINKAGE_TO_MAPK_SIGNALING_FOR_INTEGRINS	144.637	0
Others	REACTOME_GRB2_SOS_PROVIDES_LINKAGE_TO_MAPK_SIGNALING_FOR_INTEGRINS	-10.101	5.46841e-24
OPC	REACTOME_GRB2_SOS_PROVIDES_LINKAGE_TO_MAPK_SIGNALING_FOR_INTEGRINS	-18.765	1.45989e-78
Astro	REACTOME_GRB2_SOS_PROVIDES_LINKAGE_TO_MAPK_SIGNALING_FOR_INTEGRINS	-13.5158	1.26165e-41
Inh	REACTOME_GRB2_SOS_PROVIDES_LINKAGE_TO_MAPK_SIGNALING_FOR_INTEGRINS	-84.1028	0
Ext	REACTOME_GRB2_SOS_PROVIDES_LINKAGE_TO_MAPK_SIGNALING_FOR_INTEGRINS	21.7669	4.77921e-105
Oligo	REACTOME_GRB2_SOS_PROVIDES_LINKAGE_TO_MAPK_SIGNALING_FOR_INTEGRINS	167.702	0
RG	REACTOME_MAP2K_AND_MAPK_ACTIVATION	168.967	0
Neuroblast	REACTOME_MAP2K_AND_MAPK_ACTIVATION	226.824	0
Vascular	REACTOME_MAP2K_AND_MAPK_ACTIVATION	23.7618	8.29613e-125
Micro	REACTOME_MAP2K_AND_MAPK_ACTIVATION	50.95	0
Others	REACTOME_MAP2K_AND_MAPK_ACTIVATION	-8.06369	7.40225e-16
OPC	REACTOME_MAP2K_AND_MAPK_ACTIVATION	-126.934	0
Astro	REACTOME_MAP2K_AND_MAPK_ACTIVATION	-164.78	0
Inh	REACTOME_MAP2K_AND_MAPK_ACTIVATION	-99.0564	0
Ext	REACTOME_MAP2K_AND_MAPK_ACTIVATION	54.9915	0
Oligo	REACTOME_MAP2K_AND_MAPK_ACTIVATION	-121.143	0
RG	REACTOME_MAPK_FAMILY_SIGNALING_CASCADES	77.4857	0
Neuroblast	REACTOME_MAPK_FAMILY_SIGNALING_CASCADES	74.7765	0
Vascular	REACTOME_MAPK_FAMILY_SIGNALING_CASCADES	-9.77191	1.48618e-22
Micro	REACTOME_MAPK_FAMILY_SIGNALING_CASCADES	-106.697	0
Others	REACTOME_MAPK_FAMILY_SIGNALING_CASCADES	-16.0401	6.70602e-58
OPC	REACTOME_MAPK_FAMILY_SIGNALING_CASCADES	-93.0145	0
Astro	REACTOME_MAPK_FAMILY_SIGNALING_CASCADES	-79.6456	0
Inh	REACTOME_MAPK_FAMILY_SIGNALING_CASCADES	50.2103	0
Ext	REACTOME_MAPK_FAMILY_SIGNALING_CASCADES	113.778	0
Oligo	REACTOME_MAPK_FAMILY_SIGNALING_CASCADES	-171.1	0
RG	REACTOME_NEGATIVE_REGULATION_OF_MAPK_PATHWAY	206.974	0
Neuroblast	REACTOME_NEGATIVE_REGULATION_OF_MAPK_PATHWAY	242.536	0
Vascular	REACTOME_NEGATIVE_REGULATION_OF_MAPK_PATHWAY	10.0865	6.33595e-24
Micro	REACTOME_NEGATIVE_REGULATION_OF_MAPK_PATHWAY	-31.8195	3.4827e-222
Others	REACTOME_NEGATIVE_REGULATION_OF_MAPK_PATHWAY	7.1938	6.30109e-13
OPC	REACTOME_NEGATIVE_REGULATION_OF_MAPK_PATHWAY	-103.521	0
Astro	REACTOME_NEGATIVE_REGULATION_OF_MAPK_PATHWAY	-73.9907	0
Inh	REACTOME_NEGATIVE_REGULATION_OF_MAPK_PATHWAY	-72.419	0
Ext	REACTOME_NEGATIVE_REGULATION_OF_MAPK_PATHWAY	-109.453	0
Oligo	REACTOME_NEGATIVE_REGULATION_OF_MAPK_PATHWAY	-15.6516	3.23974e-55
RG	REACTOME_ONCOGENIC_MAPK_SIGNALING	-0.76207	0.446018
Neuroblast	REACTOME_ONCOGENIC_MAPK_SIGNALING	-10.9466	6.89933e-28
Vascular	REACTOME_ONCOGENIC_MAPK_SIGNALING	14.1366	2.26018e-45
Micro	REACTOME_ONCOGENIC_MAPK_SIGNALING	87.4366	0
Others	REACTOME_ONCOGENIC_MAPK_SIGNALING	-16.2696	1.62257e-59
OPC	REACTOME_ONCOGENIC_MAPK_SIGNALING	-13.248	4.63106e-40
Astro	REACTOME_ONCOGENIC_MAPK_SIGNALING	-5.23865	1.61752e-07
Inh	REACTOME_ONCOGENIC_MAPK_SIGNALING	-6.07607	1.23166e-09
Ext	REACTOME_ONCOGENIC_MAPK_SIGNALING	64.4712	0
Oligo	REACTOME_ONCOGENIC_MAPK_SIGNALING	-102.07	0
RG	REACTOME_P130CAS_LINKAGE_TO_MAPK_SIGNALING_FOR_INTEGRINS	-55.8372	0
Neuroblast	REACTOME_P130CAS_LINKAGE_TO_MAPK_SIGNALING_FOR_INTEGRINS	-97.3781	0
Vascular	REACTOME_P130CAS_LINKAGE_TO_MAPK_SIGNALING_FOR_INTEGRINS	49.2326	0
Micro	REACTOME_P130CAS_LINKAGE_TO_MAPK_SIGNALING_FOR_INTEGRINS	138.247	0
Others	REACTOME_P130CAS_LINKAGE_TO_MAPK_SIGNALING_FOR_INTEGRINS	-6.56181	5.3157e-11
OPC	REACTOME_P130CAS_LINKAGE_TO_MAPK_SIGNALING_FOR_INTEGRINS	-8.84323	9.29908e-19
Astro	REACTOME_P130CAS_LINKAGE_TO_MAPK_SIGNALING_FOR_INTEGRINS	-4.86278	1.15749e-06
Inh	REACTOME_P130CAS_LINKAGE_TO_MAPK_SIGNALING_FOR_INTEGRINS	-97.8608	0
Ext	REACTOME_P130CAS_LINKAGE_TO_MAPK_SIGNALING_FOR_INTEGRINS	-30.6658	1.62948e-206
Oligo	REACTOME_P130CAS_LINKAGE_TO_MAPK_SIGNALING_FOR_INTEGRINS	220.157	0
RG	REACTOME_P38MAPK_EVENTS	27.4127	1.93495e-165
Neuroblast	REACTOME_P38MAPK_EVENTS	43.4132	0
Vascular	REACTOME_P38MAPK_EVENTS	9.67991	3.67043e-22
Micro	REACTOME_P38MAPK_EVENTS	11.744	7.58545e-32
Others	REACTOME_P38MAPK_EVENTS	5.78944	7.06231e-09
OPC	REACTOME_P38MAPK_EVENTS	-25.885	9.81705e-148
Astro	REACTOME_P38MAPK_EVENTS	-15.3169	5.89537e-53
Inh	REACTOME_P38MAPK_EVENTS	-62.8199	0
Ext	REACTOME_P38MAPK_EVENTS	49.3851	0
Oligo	REACTOME_P38MAPK_EVENTS	-37.568	0
RG	REACTOME_CREB1_PHOSPHORYLATION_THROUGH_NMDA_RECEPTOR_MEDIATED_ACTIVATION_OF_RAS_SIGNALING	-221.53	0
Neuroblast	REACTOME_CREB1_PHOSPHORYLATION_THROUGH_NMDA_RECEPTOR_MEDIATED_ACTIVATION_OF_RAS_SIGNALING	-207.803	0
Vascular	REACTOME_CREB1_PHOSPHORYLATION_THROUGH_NMDA_RECEPTOR_MEDIATED_ACTIVATION_OF_RAS_SIGNALING	-31.2942	5.60173e-215
Micro	REACTOME_CREB1_PHOSPHORYLATION_THROUGH_NMDA_RECEPTOR_MEDIATED_ACTIVATION_OF_RAS_SIGNALING	-70.961	0
Others	REACTOME_CREB1_PHOSPHORYLATION_THROUGH_NMDA_RECEPTOR_MEDIATED_ACTIVATION_OF_RAS_SIGNALING	-11.9274	8.52019e-33
OPC	REACTOME_CREB1_PHOSPHORYLATION_THROUGH_NMDA_RECEPTOR_MEDIATED_ACTIVATION_OF_RAS_SIGNALING	-37.4769	2.18946e-307
Astro	REACTOME_CREB1_PHOSPHORYLATION_THROUGH_NMDA_RECEPTOR_MEDIATED_ACTIVATION_OF_RAS_SIGNALING	-104.025	0
Inh	REACTOME_CREB1_PHOSPHORYLATION_THROUGH_NMDA_RECEPTOR_MEDIATED_ACTIVATION_OF_RAS_SIGNALING	172.066	0
Ext	REACTOME_CREB1_PHOSPHORYLATION_THROUGH_NMDA_RECEPTOR_MEDIATED_ACTIVATION_OF_RAS_SIGNALING	365.988	0
Oligo	REACTOME_CREB1_PHOSPHORYLATION_THROUGH_NMDA_RECEPTOR_MEDIATED_ACTIVATION_OF_RAS_SIGNALING	-192.954	0
RG	REACTOME_ERYTHROPOIETIN_ACTIVATES_RAS	-40.2242	0
Neuroblast	REACTOME_ERYTHROPOIETIN_ACTIVATES_RAS	-16.0709	4.08071e-58
Vascular	REACTOME_ERYTHROPOIETIN_ACTIVATES_RAS	15.7984	3.19145e-56
Micro	REACTOME_ERYTHROPOIETIN_ACTIVATES_RAS	153.446	0
Others	REACTOME_ERYTHROPOIETIN_ACTIVATES_RAS	-0.661643	0.5082
OPC	REACTOME_ERYTHROPOIETIN_ACTIVATES_RAS	5.15456	2.54229e-07
Astro	REACTOME_ERYTHROPOIETIN_ACTIVATES_RAS	20.9904	8.02917e-98
Inh	REACTOME_ERYTHROPOIETIN_ACTIVATES_RAS	25.7579	2.6298e-146
Ext	REACTOME_ERYTHROPOIETIN_ACTIVATES_RAS	37.2096	4.76857e-303
Oligo	REACTOME_ERYTHROPOIETIN_ACTIVATES_RAS	-129.213	0
RG	REACTOME_MET_ACTIVATES_RAS_SIGNALING	-81.1308	0
Neuroblast	REACTOME_MET_ACTIVATES_RAS_SIGNALING	-9.18106	4.26881e-20
Vascular	REACTOME_MET_ACTIVATES_RAS_SIGNALING	-2.845	0.00444116
Micro	REACTOME_MET_ACTIVATES_RAS_SIGNALING	67.8292	0
Others	REACTOME_MET_ACTIVATES_RAS_SIGNALING	-5.90233	3.58409e-09
OPC	REACTOME_MET_ACTIVATES_RAS_SIGNALING	-41.4742	0
Astro	REACTOME_MET_ACTIVATES_RAS_SIGNALING	-49.2755	0
Inh	REACTOME_MET_ACTIVATES_RAS_SIGNALING	2.55502	0.0106181
Ext	REACTOME_MET_ACTIVATES_RAS_SIGNALING	126.456	0
Oligo	REACTOME_MET_ACTIVATES_RAS_SIGNALING	-72.591	0
RG	REACTOME_RAS_ACTIVATION_UPON_CA2_INFLUX_THROUGH_NMDA_RECEPTOR	-226.489	0
Neuroblast	REACTOME_RAS_ACTIVATION_UPON_CA2_INFLUX_THROUGH_NMDA_RECEPTOR	-195.561	0
Vascular	REACTOME_RAS_ACTIVATION_UPON_CA2_INFLUX_THROUGH_NMDA_RECEPTOR	-33.7157	3.3985e-249
Micro	REACTOME_RAS_ACTIVATION_UPON_CA2_INFLUX_THROUGH_NMDA_RECEPTOR	-113.041	0
Others	REACTOME_RAS_ACTIVATION_UPON_CA2_INFLUX_THROUGH_NMDA_RECEPTOR	-10.2507	1.17527e-24
OPC	REACTOME_RAS_ACTIVATION_UPON_CA2_INFLUX_THROUGH_NMDA_RECEPTOR	-45.8543	0
Astro	REACTOME_RAS_ACTIVATION_UPON_CA2_INFLUX_THROUGH_NMDA_RECEPTOR	-144.211	0
Inh	REACTOME_RAS_ACTIVATION_UPON_CA2_INFLUX_THROUGH_NMDA_RECEPTOR	156.156	0
Ext	REACTOME_RAS_ACTIVATION_UPON_CA2_INFLUX_THROUGH_NMDA_RECEPTOR	390.865	0
Oligo	REACTOME_RAS_ACTIVATION_UPON_CA2_INFLUX_THROUGH_NMDA_RECEPTOR	-158.988	0
RG	REACTOME_RAS_PROCESSING	239.032	0
Neuroblast	REACTOME_RAS_PROCESSING	270.642	0
Vascular	REACTOME_RAS_PROCESSING	12.4956	7.88868e-36
Micro	REACTOME_RAS_PROCESSING	-47.4134	0
Others	REACTOME_RAS_PROCESSING	12.2757	1.22378e-34
OPC	REACTOME_RAS_PROCESSING	-59.1112	0
Astro	REACTOME_RAS_PROCESSING	-138.209	0
Inh	REACTOME_RAS_PROCESSING	-105.043	0
Ext	REACTOME_RAS_PROCESSING	-137.832	0
Oligo	REACTOME_RAS_PROCESSING	43.4335	0
RG	REACTOME_REGULATION_OF_RAS_BY_GAPS	244.054	0
Neuroblast	REACTOME_REGULATION_OF_RAS_BY_GAPS	273.331	0
Vascular	REACTOME_REGULATION_OF_RAS_BY_GAPS	7.58487	3.32813e-14
Micro	REACTOME_REGULATION_OF_RAS_BY_GAPS	0.646542	0.517928
Others	REACTOME_REGULATION_OF_RAS_BY_GAPS	9.95794	2.32838e-23
OPC	REACTOME_REGULATION_OF_RAS_BY_GAPS	-85.7541	0
Astro	REACTOME_REGULATION_OF_RAS_BY_GAPS	-158.279	0
Inh	REACTOME_REGULATION_OF_RAS_BY_GAPS	-70.8594	0
Ext	REACTOME_REGULATION_OF_RAS_BY_GAPS	-45.0503	0
Oligo	REACTOME_REGULATION_OF_RAS_BY_GAPS	-118.86	0
RG	REACTOME_SIGNALLING_TO_RAS	-110.611	0
Neuroblast	REACTOME_SIGNALLING_TO_RAS	-74.4859	0
Vascular	REACTOME_SIGNALLING_TO_RAS	-2.44918	0.0143184
Micro	REACTOME_SIGNALLING_TO_RAS	40.8072	0
Others	REACTOME_SIGNALLING_TO_RAS	-5.45502	4.89665e-08
OPC	REACTOME_SIGNALLING_TO_RAS	42.8677	0
Astro	REACTOME_SIGNALLING_TO_RAS	-27.5433	5.3212e-167
Inh	REACTOME_SIGNALLING_TO_RAS	46.3769	0
Ext	REACTOME_SIGNALLING_TO_RAS	140.059	0
Oligo	REACTOME_SIGNALLING_TO_RAS	-112.62	0
RG	REACTOME_RAF_ACTIVATION	-16.5798	9.75888e-62
Neuroblast	REACTOME_RAF_ACTIVATION	-11.2745	1.75388e-29
Vascular	REACTOME_RAF_ACTIVATION	10.4791	1.07756e-25
Micro	REACTOME_RAF_ACTIVATION	-3.08481	0.00203684
Others	REACTOME_RAF_ACTIVATION	-9.01219	2.01982e-19
OPC	REACTOME_RAF_ACTIVATION	-74.4227	0
Astro	REACTOME_RAF_ACTIVATION	43.0835	0
Inh	REACTOME_RAF_ACTIVATION	-19.4807	1.60218e-84
Ext	REACTOME_RAF_ACTIVATION	164.72	0
Oligo	REACTOME_RAF_ACTIVATION	-174.095	0
RG	REACTOME_RAF_INDEPENDENT_MAPK1_3_ACTIVATION	5.19663	2.02931e-07
Neuroblast	REACTOME_RAF_INDEPENDENT_MAPK1_3_ACTIVATION	-109.205	0
Vascular	REACTOME_RAF_INDEPENDENT_MAPK1_3_ACTIVATION	22.3075	3.12326e-110
Micro	REACTOME_RAF_INDEPENDENT_MAPK1_3_ACTIVATION	118.827	0
Others	REACTOME_RAF_INDEPENDENT_MAPK1_3_ACTIVATION	-0.879685	0.37903
OPC	REACTOME_RAF_INDEPENDENT_MAPK1_3_ACTIVATION	-20.264	2.67157e-91
Astro	REACTOME_RAF_INDEPENDENT_MAPK1_3_ACTIVATION	14.7357	3.80103e-49
Inh	REACTOME_RAF_INDEPENDENT_MAPK1_3_ACTIVATION	16.6887	1.58424e-62
Ext	REACTOME_RAF_INDEPENDENT_MAPK1_3_ACTIVATION	-39.9494	0
Oligo	REACTOME_RAF_INDEPENDENT_MAPK1_3_ACTIVATION	71.4251	0
RG	REACTOME_SIGNALING_BY_BRAF_AND_RAF1_FUSIONS	21.3742	2.3251e-101
Neuroblast	REACTOME_SIGNALING_BY_BRAF_AND_RAF1_FUSIONS	48.7269	0
Vascular	REACTOME_SIGNALING_BY_BRAF_AND_RAF1_FUSIONS	13.0368	7.55797e-39
Micro	REACTOME_SIGNALING_BY_BRAF_AND_RAF1_FUSIONS	79.7441	0
Others	REACTOME_SIGNALING_BY_BRAF_AND_RAF1_FUSIONS	-16.0147	1.00926e-57
OPC	REACTOME_SIGNALING_BY_BRAF_AND_RAF1_FUSIONS	-62.4439	0
Astro	REACTOME_SIGNALING_BY_BRAF_AND_RAF1_FUSIONS	-22.4175	2.65658e-111
Inh	REACTOME_SIGNALING_BY_BRAF_AND_RAF1_FUSIONS	-69.4946	0
Ext	REACTOME_SIGNALING_BY_BRAF_AND_RAF1_FUSIONS	73.4979	0
Oligo	REACTOME_SIGNALING_BY_BRAF_AND_RAF1_FUSIONS	-67.7775	0
RG	REACTOME_SIGNALING_BY_MODERATE_KINASE_ACTIVITY_BRAF_MUTANTS	80.9317	0
Neuroblast	REACTOME_SIGNALING_BY_MODERATE_KINASE_ACTIVITY_BRAF_MUTANTS	124.906	0
Vascular	REACTOME_SIGNALING_BY_MODERATE_KINASE_ACTIVITY_BRAF_MUTANTS	16.2722	1.55399e-59
Micro	REACTOME_SIGNALING_BY_MODERATE_KINASE_ACTIVITY_BRAF_MUTANTS	33.2581	1.55726e-242
Others	REACTOME_SIGNALING_BY_MODERATE_KINASE_ACTIVITY_BRAF_MUTANTS	-12.7667	2.51503e-37
OPC	REACTOME_SIGNALING_BY_MODERATE_KINASE_ACTIVITY_BRAF_MUTANTS	-132.21	0
Astro	REACTOME_SIGNALING_BY_MODERATE_KINASE_ACTIVITY_BRAF_MUTANTS	-150.244	0
Inh	REACTOME_SIGNALING_BY_MODERATE_KINASE_ACTIVITY_BRAF_MUTANTS	-70.1175	0
Ext	REACTOME_SIGNALING_BY_MODERATE_KINASE_ACTIVITY_BRAF_MUTANTS	204.629	0
Oligo	REACTOME_SIGNALING_BY_MODERATE_KINASE_ACTIVITY_BRAF_MUTANTS	-198.003	0
RG	REACTOME_ACTIVATION_OF_PPARGC1A_PGC_1ALPHA_BY_PHOSPHORYLATION	-90.7135	0
Neuroblast	REACTOME_ACTIVATION_OF_PPARGC1A_PGC_1ALPHA_BY_PHOSPHORYLATION	-144.608	0
Vascular	REACTOME_ACTIVATION_OF_PPARGC1A_PGC_1ALPHA_BY_PHOSPHORYLATION	7.42792	1.10317e-13
Micro	REACTOME_ACTIVATION_OF_PPARGC1A_PGC_1ALPHA_BY_PHOSPHORYLATION	3.55037	0.000384692
Others	REACTOME_ACTIVATION_OF_PPARGC1A_PGC_1ALPHA_BY_PHOSPHORYLATION	-0.0729612	0.941837
OPC	REACTOME_ACTIVATION_OF_PPARGC1A_PGC_1ALPHA_BY_PHOSPHORYLATION	-36.3457	3.07357e-289
Astro	REACTOME_ACTIVATION_OF_PPARGC1A_PGC_1ALPHA_BY_PHOSPHORYLATION	16.1635	9.12756e-59
Inh	REACTOME_ACTIVATION_OF_PPARGC1A_PGC_1ALPHA_BY_PHOSPHORYLATION	45.3116	0
Ext	REACTOME_ACTIVATION_OF_PPARGC1A_PGC_1ALPHA_BY_PHOSPHORYLATION	247.768	0
Oligo	REACTOME_ACTIVATION_OF_PPARGC1A_PGC_1ALPHA_BY_PHOSPHORYLATION	-186.19	0
RG	REACTOME_AKT_PHOSPHORYLATES_TARGETS_IN_THE_CYTOSOL	-50.2499	0
Neuroblast	REACTOME_AKT_PHOSPHORYLATES_TARGETS_IN_THE_CYTOSOL	39.7853	0
Vascular	REACTOME_AKT_PHOSPHORYLATES_TARGETS_IN_THE_CYTOSOL	0.886079	0.375575
Micro	REACTOME_AKT_PHOSPHORYLATES_TARGETS_IN_THE_CYTOSOL	-8.15482	3.49696e-16
Others	REACTOME_AKT_PHOSPHORYLATES_TARGETS_IN_THE_CYTOSOL	-4.34233	1.40977e-05
OPC	REACTOME_AKT_PHOSPHORYLATES_TARGETS_IN_THE_CYTOSOL	14.8963	3.48513e-50
Astro	REACTOME_AKT_PHOSPHORYLATES_TARGETS_IN_THE_CYTOSOL	-17.2518	1.08392e-66
Inh	REACTOME_AKT_PHOSPHORYLATES_TARGETS_IN_THE_CYTOSOL	-22.913	3.44711e-116
Ext	REACTOME_AKT_PHOSPHORYLATES_TARGETS_IN_THE_CYTOSOL	42.997	0
Oligo	REACTOME_AKT_PHOSPHORYLATES_TARGETS_IN_THE_CYTOSOL	-21.3448	4.35907e-101
RG	REACTOME_AKT_PHOSPHORYLATES_TARGETS_IN_THE_NUCLEUS	-85.5614	0
Neuroblast	REACTOME_AKT_PHOSPHORYLATES_TARGETS_IN_THE_NUCLEUS	-55.3079	0
Vascular	REACTOME_AKT_PHOSPHORYLATES_TARGETS_IN_THE_NUCLEUS	14.1465	1.9625e-45
Micro	REACTOME_AKT_PHOSPHORYLATES_TARGETS_IN_THE_NUCLEUS	22.3546	1.08977e-110
Others	REACTOME_AKT_PHOSPHORYLATES_TARGETS_IN_THE_NUCLEUS	-8.35191	6.71653e-17
OPC	REACTOME_AKT_PHOSPHORYLATES_TARGETS_IN_THE_NUCLEUS	12.6645	9.30672e-37
Astro	REACTOME_AKT_PHOSPHORYLATES_TARGETS_IN_THE_NUCLEUS	145.709	0
Inh	REACTOME_AKT_PHOSPHORYLATES_TARGETS_IN_THE_NUCLEUS	-82.1758	0
Ext	REACTOME_AKT_PHOSPHORYLATES_TARGETS_IN_THE_NUCLEUS	-9.99219	1.6489e-23
Oligo	REACTOME_AKT_PHOSPHORYLATES_TARGETS_IN_THE_NUCLEUS	84.7375	0
RG	REACTOME_BETA_CATENIN_PHOSPHORYLATION_CASCADE	35.5181	2.58629e-276
Neuroblast	REACTOME_BETA_CATENIN_PHOSPHORYLATION_CASCADE	66.0377	0
Vascular	REACTOME_BETA_CATENIN_PHOSPHORYLATION_CASCADE	10.4565	1.3682e-25
Micro	REACTOME_BETA_CATENIN_PHOSPHORYLATION_CASCADE	-9.13009	6.84421e-20
Others	REACTOME_BETA_CATENIN_PHOSPHORYLATION_CASCADE	-13.2707	3.42486e-40
OPC	REACTOME_BETA_CATENIN_PHOSPHORYLATION_CASCADE	-10.1663	2.80459e-24
Astro	REACTOME_BETA_CATENIN_PHOSPHORYLATION_CASCADE	77.1997	0
Inh	REACTOME_BETA_CATENIN_PHOSPHORYLATION_CASCADE	28.9837	1.05748e-184
Ext	REACTOME_BETA_CATENIN_PHOSPHORYLATION_CASCADE	-78.106	0
Oligo	REACTOME_BETA_CATENIN_PHOSPHORYLATION_CASCADE	-67.4654	0
RG	REACTOME_CAMK_IV_MEDIATED_PHOSPHORYLATION_OF_CREB	-132.589	0
Neuroblast	REACTOME_CAMK_IV_MEDIATED_PHOSPHORYLATION_OF_CREB	-159.854	0
Vascular	REACTOME_CAMK_IV_MEDIATED_PHOSPHORYLATION_OF_CREB	-23.6995	3.64847e-124
Micro	REACTOME_CAMK_IV_MEDIATED_PHOSPHORYLATION_OF_CREB	-63.8949	0
Others	REACTOME_CAMK_IV_MEDIATED_PHOSPHORYLATION_OF_CREB	-9.16556	4.92897e-20
OPC	REACTOME_CAMK_IV_MEDIATED_PHOSPHORYLATION_OF_CREB	-60.4848	0
Astro	REACTOME_CAMK_IV_MEDIATED_PHOSPHORYLATION_OF_CREB	-4.40743	1.04602e-05
Inh	REACTOME_CAMK_IV_MEDIATED_PHOSPHORYLATION_OF_CREB	34.8602	2.98471e-266
Ext	REACTOME_CAMK_IV_MEDIATED_PHOSPHORYLATION_OF_CREB	385.301	0
Oligo	REACTOME_CAMK_IV_MEDIATED_PHOSPHORYLATION_OF_CREB	-248.502	0
RG	REACTOME_CREB1_PHOSPHORYLATION_THROUGH_THE_ACTIVATION_OF_ADENYLATE_CYCLASE	-131.42	0
Neuroblast	REACTOME_CREB1_PHOSPHORYLATION_THROUGH_THE_ACTIVATION_OF_ADENYLATE_CYCLASE	-41.0515	0
Vascular	REACTOME_CREB1_PHOSPHORYLATION_THROUGH_THE_ACTIVATION_OF_ADENYLATE_CYCLASE	-10.5008	8.56561e-26
Micro	REACTOME_CREB1_PHOSPHORYLATION_THROUGH_THE_ACTIVATION_OF_ADENYLATE_CYCLASE	-92.7896	0
Others	REACTOME_CREB1_PHOSPHORYLATION_THROUGH_THE_ACTIVATION_OF_ADENYLATE_CYCLASE	-10.3101	6.34243e-25
OPC	REACTOME_CREB1_PHOSPHORYLATION_THROUGH_THE_ACTIVATION_OF_ADENYLATE_CYCLASE	-64.8908	0
Astro	REACTOME_CREB1_PHOSPHORYLATION_THROUGH_THE_ACTIVATION_OF_ADENYLATE_CYCLASE	-167.013	0
Inh	REACTOME_CREB1_PHOSPHORYLATION_THROUGH_THE_ACTIVATION_OF_ADENYLATE_CYCLASE	53.0855	0
Ext	REACTOME_CREB1_PHOSPHORYLATION_THROUGH_THE_ACTIVATION_OF_ADENYLATE_CYCLASE	297.251	0
Oligo	REACTOME_CREB1_PHOSPHORYLATION_THROUGH_THE_ACTIVATION_OF_ADENYLATE_CYCLASE	-111.825	0
RG	REACTOME_ERYTHROPOIETIN_ACTIVATES_PHOSPHOINOSITIDE_3_KINASE_PI3K	-160.649	0
Neuroblast	REACTOME_ERYTHROPOIETIN_ACTIVATES_PHOSPHOINOSITIDE_3_KINASE_PI3K	-197.427	0
Vascular	REACTOME_ERYTHROPOIETIN_ACTIVATES_PHOSPHOINOSITIDE_3_KINASE_PI3K	2.31128	0.0208171
Micro	REACTOME_ERYTHROPOIETIN_ACTIVATES_PHOSPHOINOSITIDE_3_KINASE_PI3K	148.688	0
Others	REACTOME_ERYTHROPOIETIN_ACTIVATES_PHOSPHOINOSITIDE_3_KINASE_PI3K	-5.12579	2.96296e-07
OPC	REACTOME_ERYTHROPOIETIN_ACTIVATES_PHOSPHOINOSITIDE_3_KINASE_PI3K	49.8126	0
Astro	REACTOME_ERYTHROPOIETIN_ACTIVATES_PHOSPHOINOSITIDE_3_KINASE_PI3K	53.3232	0
Inh	REACTOME_ERYTHROPOIETIN_ACTIVATES_PHOSPHOINOSITIDE_3_KINASE_PI3K	-6.91086	4.81715e-12
Ext	REACTOME_ERYTHROPOIETIN_ACTIVATES_PHOSPHOINOSITIDE_3_KINASE_PI3K	125.165	0
Oligo	REACTOME_ERYTHROPOIETIN_ACTIVATES_PHOSPHOINOSITIDE_3_KINASE_PI3K	-1.66902	0.0951135
RG	REACTOME_PHOSPHOLIPASE_C_MEDIATED_CASCADE_FGFR1	-72.117	0
Neuroblast	REACTOME_PHOSPHOLIPASE_C_MEDIATED_CASCADE_FGFR1	-98.0106	0
Vascular	REACTOME_PHOSPHOLIPASE_C_MEDIATED_CASCADE_FGFR1	-6.11818	9.46491e-10
Micro	REACTOME_PHOSPHOLIPASE_C_MEDIATED_CASCADE_FGFR1	-97.6644	0
Others	REACTOME_PHOSPHOLIPASE_C_MEDIATED_CASCADE_FGFR1	-9.42123	4.45813e-21
OPC	REACTOME_PHOSPHOLIPASE_C_MEDIATED_CASCADE_FGFR1	71.3155	0
Astro	REACTOME_PHOSPHOLIPASE_C_MEDIATED_CASCADE_FGFR1	140.786	0
Inh	REACTOME_PHOSPHOLIPASE_C_MEDIATED_CASCADE_FGFR1	-25.5032	1.8175e-143
Ext	REACTOME_PHOSPHOLIPASE_C_MEDIATED_CASCADE_FGFR1	-16.9281	2.79112e-64
Oligo	REACTOME_PHOSPHOLIPASE_C_MEDIATED_CASCADE_FGFR1	88.5921	0
RG	REACTOME_PHOSPHOLIPASE_C_MEDIATED_CASCADE_FGFR2	-46.3402	0
Neuroblast	REACTOME_PHOSPHOLIPASE_C_MEDIATED_CASCADE_FGFR2	-69.1284	0
Vascular	REACTOME_PHOSPHOLIPASE_C_MEDIATED_CASCADE_FGFR2	-1.42639	0.153756
Micro	REACTOME_PHOSPHOLIPASE_C_MEDIATED_CASCADE_FGFR2	-33.3117	2.61111e-243
Others	REACTOME_PHOSPHOLIPASE_C_MEDIATED_CASCADE_FGFR2	5.32529	1.00792e-07
OPC	REACTOME_PHOSPHOLIPASE_C_MEDIATED_CASCADE_FGFR2	-85.5483	0
Astro	REACTOME_PHOSPHOLIPASE_C_MEDIATED_CASCADE_FGFR2	208.838	0
Inh	REACTOME_PHOSPHOLIPASE_C_MEDIATED_CASCADE_FGFR2	-43.2593	0
Ext	REACTOME_PHOSPHOLIPASE_C_MEDIATED_CASCADE_FGFR2	-177.249	0
Oligo	REACTOME_PHOSPHOLIPASE_C_MEDIATED_CASCADE_FGFR2	286.339	0
RG	REACTOME_PHOSPHOLIPASE_C_MEDIATED_CASCADE_FGFR4	-139.923	0
Neuroblast	REACTOME_PHOSPHOLIPASE_C_MEDIATED_CASCADE_FGFR4	-116.109	0
Vascular	REACTOME_PHOSPHOLIPASE_C_MEDIATED_CASCADE_FGFR4	-21.5343	7.43735e-103
Micro	REACTOME_PHOSPHOLIPASE_C_MEDIATED_CASCADE_FGFR4	-72.8374	0
Others	REACTOME_PHOSPHOLIPASE_C_MEDIATED_CASCADE_FGFR4	-7.5754	3.5802e-14
OPC	REACTOME_PHOSPHOLIPASE_C_MEDIATED_CASCADE_FGFR4	-14.9773	1.03262e-50
Astro	REACTOME_PHOSPHOLIPASE_C_MEDIATED_CASCADE_FGFR4	85.5311	0
Inh	REACTOME_PHOSPHOLIPASE_C_MEDIATED_CASCADE_FGFR4	35.3923	2.24642e-274
Ext	REACTOME_PHOSPHOLIPASE_C_MEDIATED_CASCADE_FGFR4	15.9516	2.77849e-57
Oligo	REACTOME_PHOSPHOLIPASE_C_MEDIATED_CASCADE_FGFR4	129.006	0
RG	REACTOME_PHOSPHOLIPID_METABOLISM	-230.198	0
Neuroblast	REACTOME_PHOSPHOLIPID_METABOLISM	-263.783	0
Vascular	REACTOME_PHOSPHOLIPID_METABOLISM	-12.8329	1.07253e-37
Micro	REACTOME_PHOSPHOLIPID_METABOLISM	46.4434	0
Others	REACTOME_PHOSPHOLIPID_METABOLISM	-14.4476	2.59505e-47
OPC	REACTOME_PHOSPHOLIPID_METABOLISM	-20.108	6.28417e-90
Astro	REACTOME_PHOSPHOLIPID_METABOLISM	25.2552	9.92984e-141
Inh	REACTOME_PHOSPHOLIPID_METABOLISM	60.6138	0
Ext	REACTOME_PHOSPHOLIPID_METABOLISM	106.711	0
Oligo	REACTOME_PHOSPHOLIPID_METABOLISM	174.846	0
RG	REACTOME_PHOSPHORYLATION_OF_THE_APC_C	171.925	0
Neuroblast	REACTOME_PHOSPHORYLATION_OF_THE_APC_C	123.334	0
Vascular	REACTOME_PHOSPHORYLATION_OF_THE_APC_C	19.7839	4.09948e-87
Micro	REACTOME_PHOSPHORYLATION_OF_THE_APC_C	38.5659	0
Others	REACTOME_PHOSPHORYLATION_OF_THE_APC_C	9.79283	1.2086e-22
OPC	REACTOME_PHOSPHORYLATION_OF_THE_APC_C	-23.4253	2.36081e-121
Astro	REACTOME_PHOSPHORYLATION_OF_THE_APC_C	10.8333	2.39326e-27
Inh	REACTOME_PHOSPHORYLATION_OF_THE_APC_C	-87.7304	0
Ext	REACTOME_PHOSPHORYLATION_OF_THE_APC_C	-172.247	0
Oligo	REACTOME_PHOSPHORYLATION_OF_THE_APC_C	74.028	0
RG	REACTOME_PKA_MEDIATED_PHOSPHORYLATION_OF_CREB	-182.505	0
Neuroblast	REACTOME_PKA_MEDIATED_PHOSPHORYLATION_OF_CREB	-129.672	0
Vascular	REACTOME_PKA_MEDIATED_PHOSPHORYLATION_OF_CREB	-21.5022	1.48473e-102
Micro	REACTOME_PKA_MEDIATED_PHOSPHORYLATION_OF_CREB	-104.121	0
Others	REACTOME_PKA_MEDIATED_PHOSPHORYLATION_OF_CREB	-13.8389	1.48548e-43
OPC	REACTOME_PKA_MEDIATED_PHOSPHORYLATION_OF_CREB	-50.619	0
Astro	REACTOME_PKA_MEDIATED_PHOSPHORYLATION_OF_CREB	-127.093	0
Inh	REACTOME_PKA_MEDIATED_PHOSPHORYLATION_OF_CREB	129.807	0
Ext	REACTOME_PKA_MEDIATED_PHOSPHORYLATION_OF_CREB	365.765	0
Oligo	REACTOME_PKA_MEDIATED_PHOSPHORYLATION_OF_CREB	-206.169	0
RG	REACTOME_REGULATION_OF_TP53_ACTIVITY_THROUGH_PHOSPHORYLATION	246.701	0
Neuroblast	REACTOME_REGULATION_OF_TP53_ACTIVITY_THROUGH_PHOSPHORYLATION	242.2	0
Vascular	REACTOME_REGULATION_OF_TP53_ACTIVITY_THROUGH_PHOSPHORYLATION	14.285	2.71302e-46
Micro	REACTOME_REGULATION_OF_TP53_ACTIVITY_THROUGH_PHOSPHORYLATION	10.5877	3.39846e-26
Others	REACTOME_REGULATION_OF_TP53_ACTIVITY_THROUGH_PHOSPHORYLATION	11.3787	5.34008e-30
OPC	REACTOME_REGULATION_OF_TP53_ACTIVITY_THROUGH_PHOSPHORYLATION	-74.307	0
Astro	REACTOME_REGULATION_OF_TP53_ACTIVITY_THROUGH_PHOSPHORYLATION	-72.0445	0
Inh	REACTOME_REGULATION_OF_TP53_ACTIVITY_THROUGH_PHOSPHORYLATION	-65.4419	0
Ext	REACTOME_REGULATION_OF_TP53_ACTIVITY_THROUGH_PHOSPHORYLATION	-170.325	0
Oligo	REACTOME_REGULATION_OF_TP53_ACTIVITY_THROUGH_PHOSPHORYLATION	-9.21185	3.2055e-20
RG	REACTOME_ROLE_OF_PHOSPHOLIPIDS_IN_PHAGOCYTOSIS	-203.891	0
Neuroblast	REACTOME_ROLE_OF_PHOSPHOLIPIDS_IN_PHAGOCYTOSIS	-221.853	0
Vascular	REACTOME_ROLE_OF_PHOSPHOLIPIDS_IN_PHAGOCYTOSIS	8.74602	2.21019e-18
Micro	REACTOME_ROLE_OF_PHOSPHOLIPIDS_IN_PHAGOCYTOSIS	156.853	0
Others	REACTOME_ROLE_OF_PHOSPHOLIPIDS_IN_PHAGOCYTOSIS	0.282869	0.777277
OPC	REACTOME_ROLE_OF_PHOSPHOLIPIDS_IN_PHAGOCYTOSIS	98.2698	0
Astro	REACTOME_ROLE_OF_PHOSPHOLIPIDS_IN_PHAGOCYTOSIS	144.168	0
Inh	REACTOME_ROLE_OF_PHOSPHOLIPIDS_IN_PHAGOCYTOSIS	-24.284	2.89369e-130
Ext	REACTOME_ROLE_OF_PHOSPHOLIPIDS_IN_PHAGOCYTOSIS	124.101	0
Oligo	REACTOME_ROLE_OF_PHOSPHOLIPIDS_IN_PHAGOCYTOSIS	-31.9839	1.82735e-224
RG	REACTOME_SIGNALING_BY_CTNNB1_PHOSPHO_SITE_MUTANTS	34.0722	1.90565e-254
Neuroblast	REACTOME_SIGNALING_BY_CTNNB1_PHOSPHO_SITE_MUTANTS	62.7811	0
Vascular	REACTOME_SIGNALING_BY_CTNNB1_PHOSPHO_SITE_MUTANTS	12.6864	7.03707e-37
Micro	REACTOME_SIGNALING_BY_CTNNB1_PHOSPHO_SITE_MUTANTS	-4.22763	2.36164e-05
Others	REACTOME_SIGNALING_BY_CTNNB1_PHOSPHO_SITE_MUTANTS	-12.1088	9.48968e-34
OPC	REACTOME_SIGNALING_BY_CTNNB1_PHOSPHO_SITE_MUTANTS	-20.4626	4.63886e-93
Astro	REACTOME_SIGNALING_BY_CTNNB1_PHOSPHO_SITE_MUTANTS	118.271	0
Inh	REACTOME_SIGNALING_BY_CTNNB1_PHOSPHO_SITE_MUTANTS	20.5642	5.7396e-94
Ext	REACTOME_SIGNALING_BY_CTNNB1_PHOSPHO_SITE_MUTANTS	-96.6249	0
Oligo	REACTOME_SIGNALING_BY_CTNNB1_PHOSPHO_SITE_MUTANTS	-58.6392	0
